# Supplementary material for: Experimental study on short-text clustering using transformer-based semantic similarity measure
Source: PeerJ Comput Sci. 2024 May 29;10:e2078. doi: 10.7717/peerj-cs.2078 (PMC11157522; doi:10.7717/peerj-cs.2078)
Supplement: Supplemental Information 1 [file peerj-cs-10-2078-s001.zip]

Archive with 6 entries (6 files):
- Third-Party Data/ag-news-dataset labels.txt
- Third-Party Data/ag-news-dataset.txt
- Third-Party Data/mr-dataset labels.txt
- Third-Party Data/mr-dataset.txt
- Third-Party Data/searchsnippets dataset labels.txt
- Third-Party Data/searchsnippets dataset.txt
