# Supplementary material for: Experimental study on short-text clustering using transformer-based semantic similarity measure
Source: PeerJ Comput Sci. 2024 May 29;10:e2078. doi: 10.7717/peerj-cs.2078 (PMC11157522; doi:10.7717/peerj-cs.2078)
Supplement: Supplemental Information 1 [file peerj-cs-10-2078-s001.zip › Third-Party Data/ag-news-dataset.txt]

Sister of man who died in Vancouver police custody slams chief (Canadian Press)	Canadian Press - VANCOUVER (CP) - The sister of a man who died after a violent confrontation with police has demanded the city's chief constable resign for defending the officer involved.
Man Sought #36;50M From McGreevey, Aides Say (AP)	AP - The man who claims Gov. James E. McGreevey sexually harassed him was pushing for a cash settlement of up to #36;50 million before the governor decided to announce that he was gay and had an extramarital affair, sources told The Associated Press.
Explosions Echo Throughout Najaf	NAJAF, Iraq - Explosions and gunfire rattled through the city of Najaf as U.S. troops in armored vehicles and tanks rolled back into the streets here Sunday, a day after the collapse of talks - and with them a temporary cease-fire - intended to end the fighting in this holy city...
Frail Pope Celebrates Mass at Lourdes	LOURDES, France - A frail Pope John Paul II, breathing heavily and gasping at times, celebrated an open-air Mass on Sunday for several hundred thousand pilgrims, many in wheelchairs, at a shrine to the Virgin Mary that is associated with miraculous cures. At one point he said "help me" in Polish while struggling through his homily in French...
Venezuela Prepares for Chavez Recall Vote	Supporters and rivals warn of possible fraud; government says Chavez's defeat could produce turmoil in world oil market.
1994 Law Designed to Preserve Guard Jobs (AP)	AP - A 1994 law strengthened job protections for National Guard and Reserve troops called to active duty. Here are major provisions of the Uniformed Services Employment and Reemployment Rights Act (USERRA).
Iran Warns Its Missiles Can Hit Anywhere in Israel	TEHRAN (Reuters) - A senior Iranian military official said Sunday Israel and the United States would not dare attack Iran since it could strike back anywhere in Israel with its latest missiles, news agencies reported.
Afghan Army Dispatched to Calm Violence	KABUL, Afghanistan - Government troops intervened in Afghanistan's latest outbreak of deadly fighting between warlords, flying from the capital to the far west on U.S. and NATO airplanes to retake an air base contested in the violence, officials said Sunday...
Politics an Afterthought Amid Hurricane (AP)	AP - If Hurricane Charley had struck three years ago, President Bush's tour through the wreckage of this coastal city would have been just the sort of post-disaster visit that other presidents have made to the scenes of storms, earthquakes, floods and fires.
Venezuelans Flood Polls, Voting Extended	CARACAS, Venezuela (Reuters) - Venezuelans voted in huge numbers on Sunday in a historic referendum on whether to recall left-wing President Hugo Chavez and electoral authorities prolonged voting well into the night.
China Says Taiwan Spy Also Operated in U.S. - Media	BEIJING (Reuters) - Beijing on Monday accused a Chinese-American arrested for spying for Taiwan of building an espionage network in the United States, and said he could go on trial very soon.
US fighter squadron to be deployed in South Korea next month (AFP)	AFP - A squadron of US Air Force F-15E fighters based in Alaska will fly to South Korea next month for temporary deployment aimed at enhancing US firepower on the Korean peninsula, US authorities said.
Restive Maldives eases curfew after rounding up dissidents (AFP)	AFP - A curfew in the capital of the Maldives was eased but parliament sessions were put off indefinitely and emergency rule continued following last week's riots, officials and residents said.
India's Tata expands regional footprint via NatSteel buyout (AFP)	AFP - India's Tata Iron and Steel Company Ltd. took a strategic step to expand its Asian footprint with the announcement it will buy the Asia-Pacific steel operations of Singapore's NatSteel Ltd.
Delegates Urge Cleric to Pull Out of Najaf	BAGHDAD, Iraq - Delegates at Iraq's National Conference called on radical Shiite cleric Muqtada al-Sadr to abandon his uprising against U.S. and Iraqi troops and pull his fighters out of a holy shrine in Najaf...
UN launches 210-million-dollar appeal for flood-hit Bangladesh (AFP)	AFP - The United Nations launched an appeal here for 210 million dollars to help flood victims facing "grave" food shortages after two-thirds of Bangladesh was submerged, destroying crops and killing more than 700 people.
Hurricane Survivors Wait for Water, Gas	PUNTA GORDA, Fla. - Urban rescue teams, insurance adjusters and National Guard troops scattered across Florida Monday to help victims of Hurricane Charley and deliver water and other supplies to thousands of people left homeless...
Jackson Squares Off With Prosecutor	SANTA MARIA, Calif. - Fans of Michael Jackson erupted in cheers Monday as the pop star emerged from a double-decker tour bus and went into court for a showdown with the prosecutor who has pursued him for years on child molestation charges...
Suspect charged in abduction, sexual assault of 11-year-old girl (Canadian Press)	Canadian Press - LANGLEY, B.C. (CP) - Police have arrested a man in the kidnapping and sexual assault of an 11-year-old girl that frightened this suburban Vancouver community last week.
On front line of AIDS in Russia	An industrial city northwest of Moscow struggles as AIDS hits a broader population.
North Korea Talks Still On, China Tells Downer (Reuters)	Reuters - China has said no date has been set for\working-level talks on the North Korean nuclear crisis and gave\no indication that the meeting has been canceled, Australian\Foreign Minister Alexander Downer said on Tuesday.
Last American defector in North Korea agrees to tell story (AFP)	AFP - The last surviving American defector to communist North Korea wants to tell his story to put a human face on the Stalinist state which he believes is unfairly vilified abroad, British film-makers said.
Live: Olympics day four	Richard Faulds and Stephen Parry are going for gold for Great Britain on day four in Athens.
Kerry Widens Lead in California, Poll Finds (Reuters)	Reuters - Democratic challenger John Kerry\has a commanding lead over President Bush in California of 54\percent to 38 percent among likely voters, a poll released on\Tuesday found.
Venezuela vote keeps Chavez as president	CARACAS -- Venezuelans voted resoundingly to keep firebrand populist Hugo Chavez as their president in a victory that drew noisy reactions yesterday from both sides in the streets. International observers certified the results as clean and accurate.
Jailing of HK democrat in China 'politically motivated' (AFP)	AFP - Hong Kong democrats accused China of jailing one of their members on trumped-up prostitution charges in a bid to disgrace a political movement Beijing has been feuding with for seven years.
Fischer's Fiancee: Marriage Plans Genuine (AP)	AP - Former chess champion Bobby Fischer's announcement thathe is engaged to a Japanese woman could win him sympathy among Japanese officials and help him avoid deportation to the United States, his fiancee and one of his supporters said Tuesday.
U.S. Misses Cut in Olympic 100 Free	ATHENS, Greece - Top American sprinters Jason Lezak and Ian Crocker missed the cut in the Olympic 100-meter freestyle preliminaries Tuesday, a stunning blow for a country that had always done well in the event. Pieter van den Hoogenband of the Netherlands and Australian Ian Thorpe advanced to the evening semifinal a day after dueling teenager Michael Phelps in the 200 freestyle, won by Thorpe...
U.S. Brokers Cease-fire in Western Afghanistan	KABUL (Reuters) - The United States has brokered a cease-fire between a renegade Afghan militia leader and the embattled governor of the western province of Herat, Washington's envoy to Kabul said Tuesday.
Delegation Is Delayed Before Reaching Najaf	AGHDAD, Iraq, Aug. 17 A delegation of Iraqis was delayed for security reasons today but still intended to visit Najaf to try to convince a rebellious Shiite cleric and his militia to evacuate a shrine in the holy city and end ...
Mr Downer shoots his mouth off	Just what Alexander Downer was thinking when he declared on radio last Friday that quot;they could fire a missile from North Korea to Sydney quot; is unclear. The provocative remark, just days before his arrival yesterday on his second visit to the North Korean ...
Stocks Climb on Drop in Consumer Prices	NEW YORK - Stocks rose for a second straight session Tuesday as a drop in consumer prices allowed investors to put aside worries about inflation, at least for the short term. With gasoline prices falling to eight-month lows, the Consumer Price Index registered a small drop in July, giving consumers a respite from soaring energy prices...
Sudan vows to restore order to Darfur but calls for African peacekeepers (AFP)	AFP - Sudan will take the lead in restoring order to its rebellious Darfur region but needs the support of African peacekeepers and humanitarian aid, Foreign Minister Mustafa Osman Ismail said.
Oil prices bubble to record high	The price of oil has continued its sharp rise overnight, closing at a record high. The main contract in New York, light sweet crude for delivery next month, has closed at a record \$US46.75 a barrel - up 70 cents on yesterday #39;s close.
UK charges 8 in terror plot linked to alert in US	LONDON, AUGUST 17: Britain charged eight terror suspects on Tuesday with conspiracy to commit murder and said one had plans that could be used in striking US buildings that were the focus of security scares this month.
Peace delegation leaves Najaf empty-handed as fighting continues	BAGHDAD, Iraq - A national political conference #39;s bid to end the fighting in the Shiite Muslim holy city of Najaf appeared to have failed Tuesday.
Georgian president calls for international conference on South Ossetia	TBILISI, Georgia Georgian President Mikhail Saakashvili appealed to world leaders Tuesday to convene an international conference on the conflict in breakaway South Ossetia, where daily exchanges of gunfire threaten to spark ...
Shelling, shooting resumes in breakaway Georgian region (AFP)	AFP - Georgian and South Ossetian forces overnight accused each other of trying to storm the other side's positions in Georgia's breakaway region of South Ossetia, as four Georgian soldiers were reported to be wounded.
Kerry-Kerrey Confusion Trips Up Campaign (AP)	AP - John Kerry, Bob Kerrey. It's easy to get confused.
Schrder adopts Russian orphan	Three-year-old Victoria, from St Petersburg, has been living at the Schrders #39; family home in Hanover in northern Germany for several weeks.
Sharon orders 1,000 homes in West Bank	Israel announced plans for 1,000 houses in the West Bank yesterday, accelerating the expansion of the settlements.
Bush Promotes His Plan for Missile Defense System	President Bush, in Pennsylvania, said that opponents of a missile defense system were putting the nation's security at risk.
Israelis OK new homes in West Bank	A leaked Israeli plan to build 1,000 new Jewish settler homes in the West Bank yesterday sent Bush administration officials scrambling for a response in the sensitive period before November #39;s presidential election.
Britain accuses 8 of terror plot	LONDON - British police charged eight terrorist suspects yesterday with conspiring to commit murder and use radioactive materials, toxic gases, chemicals or explosives to cause quot;fear or injury. quot; ...
Israel kills 5 in strike at Hamas activist	Islamic group #39;s armed wing, the Izz el-Deen al-Qassam Brigades. Doctors said he suffered leg wounds.
Fresh Fighting Shatters Short-Lived Ceasefire Deal	Renewed clashes in South Ossetia, which resulted in death of two Georgian soldiers, erupted late on August 17, several hours after the South Ossetian and Georgian officials agreed on ceasefire. As a result Tbilisi has already announced that it will not ...
Karzai Promises Afghans Security for Election (Reuters)	Reuters - Afghanistan's President Hamid Karzai\promised Afghans greater security when they go to vote in the\country's first ever democratic election during an independence\day speech on Wednesday.
Google Lowers Its IPO Price Range	SAN JOSE, Calif. - In a sign that Google Inc.'s initial public offering isn't as popular as expected, the company lowered its estimated price range to between \$85 and \$95 per share, down from the earlier prediction of \$108 and \$135 per share...
Future Doctors, Crossing Borders	Students at the Mount Sinai School of Medicine learn that diet and culture shape health in East Harlem.
Israel Kills 5 in Attempt to Assassinate Hamas Man	GAZA (Reuters) - A senior Hamas leader survived an Israeli assassination attempt in the Gaza Strip Wednesday but at least five other Palestinians were killed in the explosion that tore through his home.
Philippine Rebels Free Troops, Talks in Doubt	PRESENTACION, Philippines (Reuters) - Philippine communist rebels freed Wednesday two soldiers they had held as "prisoners of war" for more than five months, saying they wanted to rebuild confidence in peace talks with the government.
British Terror Suspects Make First Court Appearance	LONDON (Reuters) - British terror suspects charged in a plot linked to security alerts at financial targets in New York, New Jersey and Washington made their first court appearance Wednesday inside a high security prison.
North Korea peace efforts in peril	THE international effort to end the North Korean nuclear crisis appears at risk of unravelling, despite Foreign Minister Alexander Downer #39;s high-profile mission to the secretive Stalinist state.
Rebel threat on the roads leaves Katmandu isolated	KATMANDU, Nepal The Nepali capital was largely cut off from the rest of the country on Wednesday after Maoist rebels threatened to attack any vehicles traveling on main roads, in a virtual blockade of Katmandu to press their demands for the release of ...
Immigrants settled in big cities, but less likely to find work: StatsCan (Canadian Press)	Canadian Press - OTTAWA (CP) - Most of the nearly two million immigrants who arrived in Canada during the 1990s settled in one of the country's 27 census metropolitan areas, but still found it harder to find work than natural-born citizens, Statistics Canada reported Wednesday.
Russia ready to contribute to settlement of South Ossetia conflict: Putin	MOSCOW, Aug. 18 (Xinhuanet) -- Russian President Vladimir Putin said Wednesday that Russia is ready to contribute to a settlement of conflict between Georgia and its separatist province of South Ossetia.
Burundi Police Forcibly Disperse Tutsi Protest	Police in Burundi #39;s capital, Bujumbura, used tear gas to break up a demonstration Wednesday held to protest the massacre of Congolese Tutsi refugees.
Martin announces major overhaul of key staff in Prime Minister's Office (Canadian Press)	Canadian Press - OTTAWA (CP) - Paul Martin announced a major overhaul of his senior staff Wednesday, with several close confidants and one ex-cabinet minister handed major roles in the Prime Minister's Office in a post-election shakeup.
Kerry assails Bush troop withdrawal plan (AFP)	AFP - Democratic White House hopeful Senator John Kerry warned that President George W. Bush's plan to withdraw 70,000 troops from Europe and Asia would hinder the war on terrorism and embolden North Korea.
Iraq cleric 'to end Najaf revolt'	Shia cleric Moqtada Sadr reportedly agrees to end an uprising in the holy Iraqi city of Najaf.
Stock Prices Climb Ahead of Google IPO	NEW YORK - Investors shrugged off rising crude futures Wednesday to capture well-priced shares, sending the Nasdaq composite index up 1.6 percent ahead of Google Inc.'s much-anticipated initial public offering of stock. In afternoon trading, the Dow Jones industrial average gained 67.10, or 0.7 percent, to 10,039.93...
U.S. Forces Kill 50 Sadr Militia in Baghdad Suburb	BAGHDAD (Reuters) - U.S. forces killed more than 50 Shi'ite militiamen on Wednesday in a significant advance into a Baghdad suburb that is a powerbase for radical cleric Moqtada al-Sadr, the military said.
Putin faults Georgia on #39;90s tactics in 2 regions	TBILISI, Georgia The separatist conflicts in Georgia resulted from the quot;foolish quot; move by Georgia to strip South Ossetia and Abkhazia of their autonomous status during the Soviet collapse, President Vladimir Putin of Russia was quoted as saying on ...
Arafat urges reforms to rectify his #39;mistakes #39;	YASSER Arafat, the Palestinian president, made a rare acknowledgement of mistakes under his rule yesterday and urged reforms to end corruption.
UN to begin second airlift of Vietnamese Montagnards (AFP)	AFP - The second major airlift of Vietnamese Montagnards who fled to Cambodia's remote jungles after April anti-government protests will begin at the weekend.
Nepal Seeks Talks to End Rebel Blockade of Capital	KATHMANDU (Reuters) - The fear of attack kept most vehicles off roads leading to Nepal's capital for a second day on Thursday as authorities sought talks to end a siege called by Maoist insurgents.
Bomb found near Berlusconi #39;s villa	Italian Premier Silvio Berlusconi (left) goes for a walk with British Prime Minister Tony Blair and his wife Cherie Blair at Berlusconi #39;s villa, Monday. AP ...
Kidnappers threaten to kill western journalist	The kidnappers of an American-French journalist in Iraq have threatened to execute him within 48 hours unless US forces withdraw from the holy city of Najaf.
SA 'mercenaries' plead not guilty	Sixty-six men accused of plotting a coup in Equatorial Guinea deny breaching Zimbabwe's security laws.
Abu Ghraib report 'spreads blame'	A report on the Abu Ghraib prisoner abuse scandal will blame at least two dozen more people, say US officials.
Georgian Troops Leave South Ossetia	The soldiers withdrew from the heights above the Ossetian of capital of Tskhinvali Thursday, turning the area over to peacekeepers. Georgia says three of its soldiers were killed in earlier fighting, while Ossetian authorities say three civilians died ...
Darfur warring parties to meet in Nigeria for peace talks (AFP)	AFP - Sudan's government and its foes in the Darfur region's rebel movements will meet on Monday for peace talks which mark a last chance for African diplomacy to solve the crisis before the United Nations steps in.
Iraq Oil Exports Still Halved After Basra HQ Attack	BAGHDAD (Reuters) - Iraq continued to export oil at one million barrels per day on Friday after an attack on the South Oil Company headquarters took sabotage operations to a new level, an official at the state-owned entity said.
Producer sues for Rings profits	Hollywood producer Saul Zaentz sues the producers of The Lord of the Rings for \$20m in royalties.
30,000 More Sudanese Threaten to Cross to Chad -UN (Reuters)	Reuters - Some 30,000 Sudanese, victims of fresh\attacks by Arab militia inside Darfur, have threatened to cross\into Chad, the U.N. refugee agency warned on Friday.
Mood Mixed Among Darfur Rebels Ahead of Talks	CORCHA CAMP, Sudan (Reuters) - A Sudanese rebel commander in a camp in Darfur tells his troops he is hoping for peace. But just a few hours march away, young men say they are convinced Sudan wants to drive them off the land.
Crude Price Spike May Send Gas Higher (AP)	AP - Amid soaring crude oil prices, gasoline costs have been dropping. But don't expect that to last, economists say.
Sadr Militiamen Still in Control of Iraq Shrine	NAJAF, Iraq (Reuters) - Rebel Shi'ite fighters appeared still to be in control of the Imam Ali mosque in the Iraqi city Najaf early on Saturday, but the whereabouts of their leader, the fiery cleric Moqtada al-Sadr, were unknown.
Republican Convention Light on Stars (AP)	AP - The Republicans will have one sure Hollywood star for their convention #151; California Gov. Arnold Schwarzenegger #151; along with performers to keep the country music fans happy. But they'll be hard-pressed to match the Democratic convention's appeal to young voters led by Ben Affleck.
Italian PM #39;s transplant confirmed	After days of speculation sparked by the white bandanna worn by Mr Berlusconi on holiday in Sardinia, Piero Rosati said the results of the operation would show in a couple of months.
Soldiers Kill Palestinian Near Gaza-Israel Fence	Israeli soldiers shot and killed a Palestinian as he approached a security fence between Israel and the Gaza Strip, Israeli military sources said on Saturday.
Militia, Shiite Leaders Bicker Over Shrine	NAJAF, Iraq - Militants loyal to radical Shiite cleric Muqtada al-Sadr kept their hold on a revered shrine, and clashes flared in Najaf on Saturday, raising fears that a resolution to the crisis in the holy city could collapse amid bickering between Shiite leaders. The clashes between U.S...
West Mulls Boundries for African Fighting (AP)	AP - As the month-end deadline nears for Sudan to disarm the mostly Arab pro-government militias in Darfur, the United Nations and Western powers are in a dilemma over how far to go to stop the killing in an African country.
Pakistani troops raid two terrorist hideouts	PAKISTANI troops backed by artillery and aircraft attacked two suspected terrorist hideouts near the rugged Afghan border yesterday, killing and wounding a number of militants, Pakistan army and security officials said.
Unknown Nesterenko Makes World Headlines (Reuters)	Reuters - Belarus' Yuliya Nesterenko won the top\women's athletics gold medal at the Olympics on Saturday,\triumphing over a field stripped of many big names because of\doping woes to win the 100 meters.
Fatah hopes Barghouti would take back candidacy	Fatah, the mainstream Palestinian movement, hopes that its former West Bank leader Marwan Barghouti would take back his candidacy for the Jan. 9 presidential election.
Blasts hit Bangladesh party rally	A series of grenade blasts has rocked an opposition party rally in the Bangladesh capital, Dhaka, killing at least 13 people. There were seven or eight explosions at the Awami League headquarters, as leader Sheikh Hasina addressed a crowd.
Around the world	The bombing of a UN election office in Afghanistan that injured six policemen drew calls from a UN union Friday for a withdrawal of staffers from the embattled nation.
Greek weightlifter awaits verdict	Greek weightlifter Leonidas Sampanis will find out on Sunday if he is to be stripped of his medal.
Arson attack on Jewish centre in Paris (AFP)	AFP - A Jewish social centre in central Paris was destroyed by fire overnight in an anti-Semitic arson attack, city authorities said.
A Founding Father?	Give the guy some credit. Tung Chee-hwa, Hong Kong #39;s embattled Chief Executive, gets precious little of it from his people these daysand heaps of
Three People Killed at Afghan Checkpoint	KABUL (Reuters) - A man and two women were shot dead by Afghan and U.S.-led troops after their vehicle ran through a checkpoint on Saturday, a U.S. military statement said.
Putin Visits Chechnya Ahead of Election (AP)	AP - Russian President Vladimir Putin made an unannounced visit to Chechnya on Sunday, laying flowers at the grave of the war-ravaged region's assassinated president a week before elections for a new leader.
U.S. Softball Team Wins, Closes in on Gold	ATHENS, Greece - Right now, the Americans aren't just a Dream Team - they're more like the Perfect Team. Lisa Fernandez pitched a three-hitter Sunday and Crystl Bustos drove in two runs as the Americans rolled to their eighth shutout in eight days, 5-0 over Australia, putting them into the gold medal game...
Munch masterpiece 'The Scream' stolen from Oslo museum (AFP)	AFP - A version of Edvard Munch's masterpiece "The Scream" and another famous painting by the great Norwegian artist were stolen from an Oslo museum by armed and hooded robbers, police said.
Men Set for Sizzling Duel in 100 Meters	ATHENS, Greece - The preliminaries in the 100 meters were perhaps just a sample of what's to come Sunday, when a talented group of qualifiers - including Americans Shawn Crawford, Justin Gatlin and defending champion Maurice Greene - will try to turn their competition into the fastest show at the Athens Games. Five men broke 10 seconds in qualifying Saturday, led by Crawford's time of 9.89...
Labor: Anti-Peres meetings scheduled for Sunday	Labor members have scheduled two #39;rebel #39; anti-Peres conferences for Sunday, one to be headed by MK Matan Vilnai and the second by MK Binyamin Ben-Eliezer.
Three people killed at Afghan checkpoint	A man and two women were shot dead by Afghan and US-led troops after their vehicle ran through a checkpoint on Saturday, a US military statement said.
Karzai set for visit to Pakistan	Afghan President Hamid Karzai is to visit Pakistan to discuss fighting terror and boosting trade.
Senate Republican Unveils Plan for Intelligence	The plan would give the proposed national director responsibility for intelligence-gathering of the C.I.A. and the Pentagon.
Afghan-Coalition Soldiers Kill 3, Wound 2 at Checkpoint	Coalition forces in Afghanistan say that three people were killed and two others critically wounded when their pickup truck tried to run a checkpoint in the province of Ghazni.
U.S. Plane Attacks Najaf Rebels as Tanks Near Shrine	NAJAF, Iraq (Reuters) - A U.S. AC-130 gunship attacked Shi'ite militia positions in the holy Iraqi city of Najaf early on Monday after tanks reinforced the siege of a shrine at the center of a nearly three-week insurgency.
Soldiers face Abu Ghraib hearings	Four US soldiers charged with abusing Iraqi prisoners are set to face pre-trial hearings in Germany.
Plane crashes into Venezuelan mountain killing 25	: A military plane crashed into a mountain in Central Venezuela, killing 25 people, including five children, the Air Force rescue team said in a statement.
Africa brings Sudanese parties to the table as UN sanctions loom (AFP)	AFP - The African Union will bring Sudan's warring government and rebel armies into talks with regional power-brokers aimed at heading off a mounting humanitarian crisis in the province of Darfur.
Taiwan votes on leaner parliament	A vote is due to be held in Taiwan on plans to halve the number of seats in the island's famously heated legislature.
War crimes hearings to begin for 4 at Guantanamo	US NAVAL BASE GUANTANAMO BAY, Cuba -- Four suspected Al Qaeda fighters will be formally charged with war crimes this week as the US military opens the first legal hearings for foreign prisoners captured during the war in Afghanistan and held at a remote US Navy base in Cuba.
Maoists attack Nepal district HQ	More than 1,000 Maoists launched a violent assault on a district headquarters in Nepal #39;s northwestern mountains, officials said Sunday, as angry traders rallied on the streets of Kathmandu to protest a crippling rebel blockade of the capital, now also hit
Downer dismisses #39;sexed up #39; Iraq warning claims	SYDNEY : Foreign Minister Alexander Downer dismissed newspaper claims the Australian government was repeatedly warned its support for the Iraq war would impede the fight against terrorism.
North Korea Says the Tyrant is Bush, not Kim	North Korea says it sees no reason to join a working-level meeting with the United States to prepare for further six-party talks on the communist state #39;s nuclear weapons development.
Terreblanche challenges SA arrest	White supremacist Eugene Terreblanche is detained after allegedly breaking the terms of his parole.
Israel OKs More West Bank Settlement Homes	JERUSALEM Aug. 23, 2004 - Israel announced plans Monday to build hundreds of new housing units in the West Bank, following an apparent US policy shift on settlements that the Palestinians warned quot;will destroy the peace process.
Trial of Accused US Vigilantes Resumes	KABUL, Afghanistan Aug. 23, 2004 - A defense lawyer for one of three Americans accused of torturing a dozen Afghan prisoners in a private jail showed a video in court Monday of Afghanistan #39;s former education
Sign-Up Reopened for House Race in La. (AP)	AP - A state judge ruled Monday that the sign-up period should be reopened for the Nov. 2 election in Louisiana's 5th Congressional District, where incumbent Rep. Rodney Alexander infuriated Democrats by switching to the Republican Party minutes before the qualifying deadline.
Israel Accelerates Settlement Drive As Sharon Pushes On With Gaza &lt;b&gt;...&lt;/b&gt;	The Israeli government was accelerating its settlement program Monday with plans to build hundreds of new homes in the West Bank, bolstered by a US softening of opposition to new construction projects.
U.S. Men's Hoops Team Finally Gets a Rout	ATHENS, Greece - The Americans got a taste of what it was like in the good ol' days. They finally played an opponent they were able to beat easily, routing Angola 89-53 Monday in their final preliminary game of the Olympic men's basketball tournament...
Congo Ex-Rebel Group Pulls Out of Government (Reuters)	Reuters - The former main rebel group during\Congo's civil war pulled out of a power-sharing transitional\government on Monday, dealing a major blow to the country's\already fragile peace process.
Panama Recalls Ambassador From Cuba (AP)	AP - Panama recalled its ambassador from Cuba on Monday after the Cuban government threatened to break off relations in a dispute over four anti-Fidel Castro exiles imprisoned in Panama.
Panama-Cuba 'pardon' row worsens	Panama recalls its Havana ambassador after Cuba threatened to cut ties if jailed anti-Castro activists are pardoned.
Arafat Meets With Gaza Critic	A former Palestinian security minister who could be key to keeping order among rival factions in Gaza after an Israeli pullout held a fence-mending meeting Monday with President Yasser Arafat, officials said.
Israel Announces West Bank Housing Plans (AP)	AP - Israel announced plans Monday for 500 new housing units in the West Bank, after an apparent U.S. policy shift that has infuriated the Palestinians. The Palestinians oppose all Jewish settlement in the West Bank and Gaza Strip, lands where they hope to establish an independent state.
Serb denies siege terror charges	A Bosnian Serb general accused of organising the siege of Sarajevo pleads not guilty to war crimes charges.
Kerry Dispute Revives Memory of Delta War (AP)	AP - The controversy over the Vietnam war record of Democratic presidential candidate John Kerry has trained a fresh light on one of that conflict's lesser-known episodes #151; the operations of America's "Brown Water Navy" in rivers, canals and mangrove swamps of the Mekong Delta.
Japan to Deport Ex-Chess Champion Bobby Fischer (Reuters)	Reuters - Japan issued a deportation order on\Tuesday against former world chess champion Bobby Fischer, who\is wanted in the United States for defying sanctions on\Yugoslavia, an immigration official said.
N.Korea Hurls Abuse at Bush, Calls Him Human Trash	SEOUL (Reuters) - North Korea hurled invective at President Bush for a second day on Tuesday, calling him a political idiot and human trash, and said six-party talks on Pyongyang's nuclear ambitions appeared doomed.
Nairobi police disperse Maasai	Police in Kenya disperse Maasai protesters in the capital who are seeking the return of leased colonial land.
Mich. Elephant Gets Therapy for Arthritis	ROYAL OAK, Mich. - Like any patient, Wanda needs positive reinforcement to wrestle through her physical therapy...
Straw: No British troops to Darfur	British Foreign Minister Jack Straw said his country does not plan to deploy forces to Darfur in western Sudan but will provide technical assistance.
Iraqi Guardsmen Ring Najaf Shrine	US and Iraqi forces battled militants in Najaf on Tuesday and Iraqi National Guardsmen advanced to within 200 yards of the holy city #39;s Imam Ali Shrine compound, where insurgents loyal to radical cleric Muqtada al-Sadr have been holed up for weeks.
Straw: Sudan Must Help Displaced People (AP)	AP - British Foreign Secretary Jack Straw, touring a sprawling desert camp housing 40,000 displaced people from the troubled western Darfur region, urged the Sudanese government to do more to make it safe for the frightened refugees to return home.
Sex toys find niche market in church-influenced Philippines (AFP)	AFP - In this predominantly Roman Catholic country where prostitution is illegal and the church still wields considerable influence on the nation's morals, it is a brave person who goes into business selling sex toys.
US not involved in Afghan vigilante trial-official	An Afghan court was following proper procedures in its trial of three US men accused of torture and kidnapping and the United States would exert no influence on next week #39;s verdict, a US official said on Tuesday.
British Minister Sees 'Show Camp' in Sudan (Reuters)	Reuters - Two rows of well-spaced\mattresses with brightly colored covers are laid out in a straw\hut, and the smiling nurse in surgical gloves gives an\injection to a crying baby held by his mother.
Bin Laden Driver Charged at Guantanamo	GUANTANAMO BAY NAVAL BASE, Cuba - Osama bin Laden's chauffeur was officially charged Tuesday in the first U.S. military tribunal since World War II, appearing at a pretrial hearing where his lawyer challenged the process as unfair...
#39;Somebody please save my dad #39;	Nick du Toit #39;s wife and stepdaughter are distraught that there is nothing they can do to help him. On Monday his stepdaughter, Marilise Bezuidenhout, was forced to convey the news of his possible death sentence
Update 1: Passengers Stranded by Canceled Flights	Thousands of disgruntled vacationers were stranded at Heathrow Airport Tuesday after British Airways canceled scores of flights because of staff shortages and technical hitches.
Journalist purportedly kidnapped by militants	A group calling itself quot;The Islamic Army in Iraq quot; said Italy must withdraw its 3,000 troops -- or the safety of a missing Italian journalist can #39;t be guaranteed.
Kerry Pledges to Create Higher-Paying Jobs (AP)	AP - John Kerry headed to closely divided Pennsylvania and Wisconsin to tell voters he could produce better, higher-paying jobs from the White House than President Bush has.
GOP Platform Plan Seeks Gay Marriage Ban (AP)	AP - Republican leaders are pushing for a constitutional ban on gay marriage in the GOP platform, opening a new point of contention between social conservatives and outnumbered but vocal factions fighting to give the party's statement of principles a more moderate tone.
Second Prisoner Abuse Report Expected	WASHINGTON - Inattention to prisoner issues by senior U.S. military leaders in Iraq and at the Pentagon was a key factor in the abuse scandal at Abu Ghraib prison, but there is no evidence they ordered any mistreatment, an independent panel concluded...
Cleric Returns to Broker Najaf Peace Deal	NAJAF, Iraq - Iraq's most powerful Shiite cleric returned home from Britain on Wednesday to help broker an end to nearly three weeks of fighting in Najaf and is calling on his followers to join him in a march to reclaim the holy city, his spokesmen and witnesses said. Grand Ayatollah Ali Husseini al-Sistani return came as heavy fighting persisted in Najaf's Old City...
Police Tear Gas, Arrest Protesters in Bangladesh	Baton-wielding riot police fired tear gas and rounded up dozens of demonstrators in Bangladesh on Tuesday during a general strike called to protest a weekend grenade attack that killed 20 people and wounded hundreds at an opposition political rally.
Darfur: 4-Point Draft Agenda Adopted in Abuja	A tentative step was taken yesterday in the quest to finding lasting peace in the crisis torn Dafur region of Sudan when the Abuja peace talks unanimously adopted a four-point draft agenda.
India's Tata makes powerful debut	Shares in Indian software services giant Tata Consultancy close 16 higher on their market debut, raising \$1.2bn for the company.
Sudanese rebels agree to take part in peace talks in Abuja	ABUJA, Aug 25, 2004 (dpa) -- Rebel groups agreed Wednesday to participate in peace talks with the Sudanese government being held in the Nigerian capital of Abuja after coming under pressure to disarm and accept confinement to camps in the country #39;s
Bryant Prosecutors Say Some Data Tainted	DENVER - Crucial DNA evidence tested by defense experts in the Kobe Bryant sexual assault case might have been contaminated, prosecutors said in a court filing released Wednesday, just two days before jury selection is to begin. Prosecutors said they had found contamination in DNA "control" samples intended to ensure testing was accurate...
UN says Afghan vote can legitimise postwar scene (AFP)	AFP - Afghanistan has a chance for real political legitimacy when voters go to the polls in the country's first post-Taliban presidential election, the UN's envoy to the nation said.
Jones Advances in Long Jump; Johnson Out	ATHENS, Greece - Marion Jones made her Athens debut in virtual anonymity, quietly advancing to the long jump final. Allen Johnson had the attention of everyone in the stadium, for all the wrong reasons...
Israeli army set to unveil stink bomb	JERUSALEM: The Israeli army is set to unveil a new weapon designed to get under the noses of Palestinians - a massive stink bomb. A report in the Maariv daily on Wednesday said that the military, which has
Kuwait assures help on hostages	NEW DELHI, Aug. 25. - Kuwait has promised to leave no stone unturned to ensure the safe return of the three Indians who were taken hostage in Iraq.
Republicans Endorse Ban on Gay Marriage	NEW YORK - Republicans endorsed an uncompromising position against gay unions Wednesday in a manifesto that contrasts with Vice President Dick Cheney's supportive comments about gay rights and the moderate face the party will show at next week's national convention. A panel made up largely of conservative delegates approved platform language that calls for a constitutional amendment banning same-…
Mich. Rep. to Head Intelligence Panel (AP)	AP - Republican Rep. Peter Hoekstra of Michigan was picked Wednesday to head the House Intelligence Committee amid a heated election-year debate over how to carry out a major overhaul of the nation's intelligence system.
Pinochet Immunity Weighed by Chile Court (AP)	AP - Lawyers pressed Chile's Supreme Court on Wednesday to uphold a lower court decision stripping retired Gen. Augusto Pinochet of immunity from prosecution, saying the former dictator should face justice for past human rights abuses.
Lawyer for Bush Quits Over Links to Kerry's Foes	The quick resignation suggests that the Bush campaign, which has repeatedly said it has no ties to the Swift boat veterans group, is eager to put the issue behind it.
China warns Singapore officials against future visits to Taiwan (AFP)	AFP - China has warned Singapore officials against visiting Taiwan again after a "private and unofficial" trip by the city-state's new leader just weeks before he took office strained ties with Beijing.
Sistani Urges Supporters to Wait at Najaf Gates	BAGHDAD (Reuters) - Iraq's top Shi'ite cleric Grand Ayatollah Ali al-Sistani urged his supporters converging on Najaf on Thursday not to enter the battered holy city until he arrived, a senior aide said.
Rain threatens triangular final (AFP)	AFP - Organisers were left banking on the Dutch weather to spare Saturday's final of the triangular cricket tournament after deciding against altering the fixture schedule in a bid to beat the rain that has marred this warm-up event for next month's ICC Champions Trophy in England.
Pakistan down India to ensure top six finish (AFP)	AFP - Pakistan defeated arch-rivals India 3-0 here to ensure they stand among the top six in the Olympic men's field hockey competition.
Bush Makes Fourth Trip of Year to N.M. (AP)	AP - The ranks of independent voters in New Mexico have grown by nearly 20,000 in the last 10 months, a prize pulling President Bush and rival John Kerry to the state again and again.
Charges reduced for Iraq jail MP	MANNHEIM, Germany -- A US military policewoman accused in the Abu Ghraib prison abuse scandal had the charges against her reduced yesterday as a set of pretrial hearings wrapped up at an American base in Germany.
Iraq Mortar Attack Kills 25, Sistani Heads to Najaf	NAJAF, Iraq (Reuters) - A mortar attack on a packed mosque in the town of Kufa on Thursday killed at least 25 people as Iraq's most influential Shi'ite cleric headed to the nearby holy city of Najaf to try to end a bloody three-week uprising.
Dream Team Leads Spain 44-42 at Halftime	ATHENS, Greece - As expected, the U.S. men's basketball team had its hands full in a quarterfinal game against Spain on Thursday...
Iraq group to free 3 Indians, 4 others of Kuwait firm - TV (Reuters)	Reuters - Iraqi kidnappers of seven employees of a Kuwaiti company said in a video statement on Thursday they would release the captives once their employer halted operations in Iraq, Al Arabiya television reported.
Panama pardons Castro 'plotters'	Four men accused of planning to kill Cuba's Fidel Castro have been pardoned by Panama's president.
Pinochet loses immunity: Your reaction	The Supreme Court in Chile has ruled that the former dictator General Pinochet should have his immunity from prosecution removed. A lawsuit was brought by relatives of alleged victims of the military regime Operation Condor.
Spears' Fiance to Star in Her New Video	NEW YORK - Britney Spears' former backup dancer and current fiance Kevin Federline can add another title to his resume: co-star. On Wednesday, a Jive Records publicist confirmed Federline is featured in Spears' upcoming "My Prerogative" video, set to debut in mid-September...
No Evidence Of Abuse At Guantanamo, says Australian Foreign &lt;b&gt;...&lt;/b&gt;	Australian Foreign Minister Alexander Downer says a US investigation has rejected allegations that Australian terror suspect David Hicks was abused while in US custody in Afghanistan and Cuba.
British police arrest radical cleric Abu Hamza (AFP)	AFP - Radical Islamic cleric Abu Hamza al-Masri, already detained in London on an extradition request from the United States, was arrested under suspicion of committing or preparing terrorism acts within Britain.
Japan Won't Have U.S. Beef Anytime Soon (Reuters)	Reuters - Japan's lucrative market for U.S.\beef, ruptured by mad cow disease worries, is likely to remain\closed for the rest of this year, U.S. meat industry officials\said on Thursday.
Visit to a Potemkin village	Gongzhong does not resemble any Tibetan village in Tibet. It is a village more from Epcot Center in Walt Disney World.
Israeli army demolishes 13 Palestinian homes	GAZA CITY: The Israeli army demolished 13 Palestinian houses during an incursion in the southern Gaza Strip town of Rafah on Thursday, Palestinian security sources and witnesses said.
US edge out Brazil for gold	The United States beat Brazil 2-1 in extra time to win the women's Olympic football tournament.
Breast scans 'fail' in some women	Some women with breast cancer are less likely to have their tumours picked up by scans, say experts.
Yemeni Poet Says He Is al-Qaida Member	GUANTANAMO BAY NAVAL BASE, Cuba Aug. 26, 2004 - In a dramatic turn that silenced defense lawyers, a Yemeni poet accused of crafting terrorist propaganda argued on Thursday to represent himself before a US
Chile Court Strips Pinochet of Immunity (AP)	AP - Chile's Supreme Court stripped Gen. Augusto Pinochet of immunity from prosecution Thursday in a ruling that revived hopes of his foes that he might stand trial on charges of human rights abuses during his rule.
Amelie's final footsteps retraced	Detectives have staged a reconstruction of the final steps of murdered French student Amelie Delagrange.
Bush, Kerry Bow to McCain's Wishes on Ads	NEW YORK - President Bush and Sen. John Kerry bowed to the wishes of popular maverick John McCain on Thursday, as the president embraced the Republican senator's legal fight against big-money special interest groups airing negative ads and the Democratic nominee scrapped a commercial that featured McCain...
Thatcher case twist as list of alleged coup backers vanishes	THE Thatcher saga took a dramatic twist last night when it emerged a key witness in the police investigation has disappeared, taking with him a list of wealthy individuals who supposedly bankrolled an alleged coup attempt in oil-rich Equatorial Guinea.
Vote 2004 - a guide to the primary	Get ready for the primary with the Herald-Tribunes special news section profiling all the federal, state and local candidates in races in Tuesdays election.
Islamic group holding lorry drivers demands firm quit Iraq (AFP)	AFP - A group calling itself the Secret Islamic Army (SIA) will release seven hostages it has been holding for more than a month as soon as their Kuwaiti company says it will no longer operate in Iraq, the SIA announced.
Iraq's Sadr Orders Fighters to Lay Down Weapons	NAJAF, Iraq (Reuters) - Rebel Iraqi cleric Moqtada al-Sadr on Friday ordered his men inside Najaf's Imam Ali mosque to lay down their weapons and join thousands of Shi'ite pilgrims outside the shrine.
Taiwan Rescuers Dig Out 7 Bodies Buried in Landslide	TAIPEI (Reuters) - Taiwan rescue workers dug out seven bodies from mud and rock in a mountain village that was hit by a devastating landslide triggered by Typhoon Aere, but eight still remained buried, officials said on Friday.
Troops close Gaza roads after rockets fired at Israel	JERUSALEM -- Israeli forces blocked main roads in Gaza yesterday after rockets were fired at an Israeli town, and troops tore down houses in a refugee camp on the Egyptian border, foreshadowing more unrest after Israel #39;s announced planned pullout next year
Bush Faces Heavy Pre-RNC Travel Schedule (AP)	AP - President Bush charges into the final runup to the Republican National Convention with a heavy campaign schedule in key states he needs to carry in November.
US economic growth slips to 2.8	Annual US economic growth fell to 2.8 in the second quarter of 2004, marking a slowdown from the 3 estimated a month ago.
Explosive Remnants Found in Russian Jet Wreckage	One of two Russian airliners that crashed nearly simultaneously was brought down by a terrorist act, officials said Friday, after finding traces of explosives in the plane's wreckage. A Web site connected to Islamic militants claimed the action was connected to Russia's fight against Chechen separatists.
Who cares about Kerry? It's Bush we can't stand, say Vietnamese (AFP)	AFP - The question of whether presidential candidate John Kerry was a coward or a leader during the Vietnam War might be raging in the United States, but on the streets of Hanoi people hope for just one result from the American election -- the exit of George W. Bush.
At least 25 bodies at Sadr #39;s religious court	NAJAF, Iraq : At least 25 charred and bloated bodies were discovered in the basement of a religious court set up by rebel cleric Moqtada Sadr in Najaf #39;s Old City, police said.
Nepal rejects UN mediation	Nepalese Prime Minister has rejected the UN offer of mediating in talks with Maoist rebels. But Sher Bahadur Deuba has not ruled out an expanded role for India to resolve the conflict in the Himalayan kingdom.
Japanese Utility Plans IPO in October (AP)	AP - Electric Power Development Co., a former state-run utility, said Friday it is planning an initial public offering on the Tokyo Stock Exchange in October, a deal that could be the country's biggest new stock listing in six years.
Paisley #39;s decision over disarmament awaited	Northern Ireland #39;s politicians have an anxious wait as the Reverend Ian Paisley decides whether to endorse an historic deal with Sinn Fein.
Report: Explosion Kills 2 Near Chechyna (AP)	AP - An explosion rocked a police building in the restive Dagestan region adjacent to Chechnya on Friday, and initial reports indicated two people were killed, the Interfax news agency said.
Argentina Beats U.S. Men's Basketball Team	Argentina defeated the United States team of National Basketball Association stars 89-81 here Friday in the Olympic semi-finals, dethroning the three-time defending champions.
GOP Urge Bush to Turn Attention From Iraq (AP)	AP - Nervous Republicans are urging President Bush to unveil a robust second-term agenda at his convention next week to shift voters' focus from the unpopular war in Iraq and other issues that are a distraction to his re-election drive. Some contend the party should ditch the GOP-fueled controversy over rival John Kerry's combat record in Vietnam.
FBI Suspects Israel Has Spy in Pentagon -- CBS News	WASHINGTON (Reuters) - The FBI believes there is an Israeli spy at the very highest level of the Pentagon, CBS News reported on Friday.
Sudan remains defiant as time starts to run out	BRITAIN has warned Sudan that it still has a lot of work to do to satisfy the international community that it is tackling what the United Nations has described as the worlds worst humanitarian crisis.
Lebanon political drama plays out Syrian scipt	The stage is Beirut and the actors are Lebanese; but the audience knows the drama surrounding selection of the countrys president is being produced in Lebanons powerful neighbour Syria.
Yemeni Ambassador to United Nations Dies (AP)	AP - Abdullah Saleh al-Ashtal, who served as Yemen's ambassador to the United Nations for nearly 30 years, died in New York on Thursday after a long illness, Yemen's Foreign Ministry and its U.N. Mission said Friday. He was 66.
Revelations on "children overboard" incident put pressure on Australian PM (AFP)	AFP - Australian Prime Minister John Howard was fighting to maintain his credibility after official transcripts backed up critics' claims about what he knew of a controversial 2001 sea rescue of boatpeople.
Profiling Shaukat Aziz: economic reformist-turned-PM	Shaukat Aziz, taking over as Pakistan #39;s 23rd prime minister on Saturday, is a former private banker credited with infusing new life into an almost bankrupt economy.
Eritreans deported by Libya hijack a plane	KHARTOUM, Sudan -- Armed with knives, Eritrean deportees hijacked a plane that left Libya carrying about 80 fellow Eritreans and forced it to land yesterday in the Sudanese capital before surrendering to security forces, officials said.
Yemen Jails 5 Over Limburg, US Envoy Murder Plot	A Yemeni court jailed five al Qaeda supporters for 10 years Saturday for the bombing of the French supertanker Limburg and sentenced to death another militant who plotted to kill the US ambassador to the Arab state.
Facing Arrest, Uma Bharti Quits as Madhya Pradesh Chief	BHOPAL (PTI) - Madhya Pradesh Chief Minister Uma Bharti has been forced out of office after four days of political drama as the issue of tainted ministers came back to haunt the Bharatiya Janata Party.
Yemen Sentences 15 Militants on Terror Charges	A court in Yemen has sentenced one man to death and 14 others to prison terms for a series of attacks and terrorist plots in 2002, including the bombing of a French oil tanker.
Shaukat Aziz gets vote of confidence	ISLAMABAD: Newly-elected known as finance wizard Prime Minister Shaukat Aziz has secured vote of confidence form the national assembly.
At Least 24 Killed Morocco Bush Crash (AP)	AP - A bus, truck and taxi collided in a mountainous region of western Morocco Saturday, killing 24 people and injuring about 20 others, the official MAP news agency reported.
Sudanese rebels squabble with government over ceasefire violations (AFP)	AFP - Sudanese rebels walked away from African Union peace talks to hold a 24-hour boycott in protest at alleged government attacks on civilians in the war-torn western province of Darfur.
In Western Iraq, Fundamentalists Hold U.S. Forces at Bay	Falluja and Ramadi, and much of Anbar Province, are now controlled by militias, with U.S. troops confined to outside bases.
Al-Sadr #39;s militia keeps fighting in Baghdad	US forces and radical Shiite cleric Muqtada al-Sadr #39;s militia battled Saturday in Baghdad even as the truce that ended the bloody fighting between US-Iraqi troops and the militia forces in Najaf held for a second day.
US suspends helicopter flights after Japan crash (AFP)	AFP - The United States suspended flights of CH-53D military helicopters in Japan, bowing to protests over a crash in an Okinawa university campus.
Hurricane Watch Issued for Gaston Off S.C.	COLUMBIA, S.C. - A hurricane watch was issued for the South Carolina coast Saturday as forecasters predicted Tropical Storm Gaston would make landfall near Charleston on Sunday night...
Kerry Says He's in a 'Fighting Mood' (AP)	AP - Democratic Sen. John Kerry said Saturday he's in "fighting mood" with two months to go to the presidential as his allies defended him from questions about his valor in Vietnam.
Soldiers face death after refusing to bomb Darfur	Fifteen armed men in blue uniforms guard the metal stairs leading to the Sudanese court. Among the people massed at the bottom, only those who look official and scream loud
UN, ending mission, says some human rights improvement Sudan's Darfur region (Canadian Press)	Canadian Press - AL-FASHER, Sudan (AP) - Security has improved inside camps in Sudan's violence-torn Darfur region, but displaced villagers still face attacks and abuse when leave the camps, a United Nations team said Saturday, wrapping up a mission that could determine whether Sudan is hit with international sanctions.
Pakistani PM-elect takes parliament confidence vote	Pakistani Prime Minister- elect Shaukat Aziz Saturday secured vote of confidence in the National Assembly (NA), the powerful lower house of the parliament,a requirement under the country #39;s constitution.
Pakistan province focuses on prayers, curbing vice (Reuters)	Reuters - Cinemas are barred from hoisting movie bill-boards and shopkeepers are afraid to display posters featuring women in the historic northern Pakistani city of Peshawar.
Sunday: A fierce battle between US forces and Shiite militants &lt;b&gt;...&lt;/b&gt;	Tuesday: A Shiite insurgency appeared to be weakening as Iraqi forces moved to within 200 yards of the Imam Ali Shrine. Wednesday: Iraq #39;s top Shiite cleric returned home with a peace initiative demanding an end to the fighting in Najaf.
Terror is below radar in Russia	It took 2 days for Russia #39;s security service to announce what virtually everyone else believed from the moment two domestic passenger airlines plunged to earth simultaneously
Australian PM calls election on Oct. 9	Australian Prime Minister John Howard on Sunday announced that the next federal election will be held on October 9. He told a press conference here that voters will decide
Chechens Vote for New Leader, 'Bomber' Kills Self	ZNAMENSKOYE, Russia (Reuters) - Chechens voted Sunday for a new president in a tense election, but many doubted the Moscow-backed police officer who was set to win would manage to stamp out rebellion in the turbulent region.
Five facts about France #39;s Muslim headscarf ban	- The French parliament passed the law in March to ban quot;conspicuous symbols quot; of faith from its state school system. Guidelines for applying the law identified Muslim headscarves, Jewish skullcaps and large
Saboteurs Blow Up Oil Pipeline in Iraq (AP)	AP - Saboteurs blew up a pipeline in southern Iraq on Sunday in the latest attack targeting the country's crucial oil industry, a senior oil official said.
Vote near, Saudis push to modernize	RIYADH, Saudi Arabia -- Even as Saudi Arabia struggles internally with violent extremists and externally with its image as the country that produced most of the attackers of Sept. 11, 2001, the desert kingdom's rulers are moving on multiple fronts to modernize and moderate their nation.
French Govt., Muslims Appeal for Reporters' Release	PARIS (Reuters) - France's government and leaders of its Muslim minority urged Iraqi militants Sunday to free two French journalists they were holding hostage in a bid to force Paris to revoke its ban on Muslim headscarves in schools.
Spilled Oil, Gas Ignite in Iraq's South Rumaila Field	BASRA, Iraq (Reuters) - Oil and gas spilled during recent sabotage attacks on Iraq's southern oil pipelines ignited Sunday and firefighters battled to douse the flames.
Conn. Man, 70, Oldest to Swim Channel	LONDON - A retired Connecticut pilot has become the oldest person to swim the English Channel. George Brunstad, 70, left Dover, England, Saturday morning heading for the French Coast...
Tropical Storm Slams Into Coastal S.C.	CHARLESTON, S.C. - Tropical Storm Gaston blasted the South Carolina coast with rain and near-hurricane strength wind early Sunday, flooding roads and knocking out power to at least 75,000 homes...
Pakistan not for open-ended arms race: spokesman	A Pakistani Foreign Office spokesman Sunday said Islamabad does not favor an open-ended arms race in South Asia, according to the official Associated Press of Pakistan (APP).
Thousands Hit NYC Streets; Cheney Arrives	NEW YORK - Tens of thousands of demonstrators marched past the Madison Square Garden site of the Republican National Convention on Sunday, chanting, blowing whistles and carrying anti-war banners as delegates gathered to nominate President Bush for a second term. On the eve of the convention, the demonstrators packed the street from sidewalk to sidewalk for 20 blocks as they slowly filed past...
Sudan peace talks resume	Peace talks between Darfur rebels and the Sudanese Government have resumed after a 24-hour boycott by rebels who accused Khartoum of violating a ceasefire by killing 75 civilians in six villages.
Dyke reopens WMD row	Former BBC chief Greg Dyke has reopened the row over Tony Blair #39;s decision to go to war with Iraq. Dyke was forced to resign from his post, along with former BBC chairman Gavyn Davies, last January after Lord
Moderate Republicans Criticize Bush (AP)	AP - A group of moderate Republicans, many long out of office, called on President Bush and the Republican party to "come back to the mainstream" on the eve of the Republican National Convention.
PM Hails Successful Launch Of Agni II	NEW DELHI, AUG 29: Prime Minister Manmohan Singh on Sunday congratulated the scientists and engineers for the successful launch of the Agni II missile.
SEVEN KILLED IN KABUL BLOODSHED	At least seven people have been killed in a bomb blast in central Kabul - the second deadly explosion in Afghanistan over the weekend.
GI #39;s in Talks With Rebels of Sadr Stronghold in Baghdad	The American military met for five hours on Sunday with representatives of the rebellious cleric Moktada al-Sadr in the volatile Baghdad Shiite neighborhood of Sadr
Allawi Meets Militants, Pushes Amnesty	Iraq's interim prime minister said that he had held private meetings with representatives of insurgent groups from Fallujah, Ramadi and Samarra to persuade them to accept a government amnesty offer.
New Pakistan cabinet may be sworn in today	Islamabad, :A new Cabinet in Pakistan is likely to be sworn in on Monday, two days after Finance Minister Shaukat Aziz was made the country #39;s 23rd Prime Minister.
Pollsters refuse to write off Australian PM despite lag in polls (AFP)	AFP - Opinion polls give Australia's opposition Labor Party a big lead over Prime Minister John Howard's conservative government as campaigning begins for October 9 elections, but analysts say the real race is still too close to call.
Going ballistic: Agni-II test fired	NEW DELHI: Indias quest to develop a solid missile defence took a step forward today when it successfully test-fired the surface-to-surface Agni-II missile, which can cover targets in the 2000-2500 kms-range, from the Integrated Test Range (ITR) at
Nigerian troops set off on AU peace mission to Darfur (AFP)	AFP - A 155-strong company of Nigerian infantry flew out of Abuja, heading for the war-torn western Sudanese region of Darfur to join an African Union force protecting ceasefire monitors.
Carnival crowds likely to top 1m	As the Notting Hill Carnival enters its final day, police say they are pleased with how it has gone so far. About 250,000 people took to the streets on Sunday - more than double the first day last year - to celebrate 40 years of the west London event.
Typhoon Chaba Kills Four in Japan	Powerful Typhoon Chaba has plowed into southern Japan, sweeping at least four people to their deaths and injuring more than 30 as it knocked out power to thousands.
Vietnam Marks Independence with Pardons for Prisoners	HANOI (Reuters) - Vietnam has released nearly 9,000 prisoners, including 10 inmates whose cases it says had drawn international attention, as part of traditional pardons granted ahead of independence celebrations on September 2.
Sadr Aide Tells Iraq Militia to Cease Fire -TV	A top aide to Iraq #39;s rebel Shi #39;ite leader Muqtada al-Sadr Monday called on the Mehdi Army militia to cease fire across Iraq and said Sadr was preparing to announce plans for a major political program.
Israeli Held Meetings With U.S. Analyst (AP)	AP - A senior Israeli diplomat in Washington has met with a Pentagon analyst being investigated by the FBI on suspicion he passed classified information to Israel, Israeli officials confirmed Monday.
Al-Sadr Calls on Militia to Stop Fighting	BAGHDAD, Iraq - Rebel Shiite cleric Muqtada al-Sadr called for his followers across Iraq to end fighting against U.S. and Iraqi forces and is planning to join the political process in the coming days, an al-Sadr aide said Monday...
GOP Sharpens Attacks As Convention Opens	NEW YORK (AP) -- Sen. John McCain said Monday it was fair game to criticize Democrat John Kerry's anti-war protests three decades ago, firing an opening salvo as Republicans at their national convention sought to portray President Bush as a strong wartime leader.
11 Dead in a Car Bomb in Kabul	KABUL (Masnet amp; News Agencies) - At least eleven people, including two US citizens, were killed when a truck bomb exploded in downtown Kabul in the second deadly blast to strike Afghanistan over the weekend.
New Chechen Leader Vows Peace, Poll Criticized	GROZNY, Russia (Reuters) - Chechnya's new leader vowed on Monday to rebuild the shattered region and crush extremists, after winning an election condemned by rights groups as a stage-managed show and by Washington as seriously flawed.
Africa takes tough stand on coups	The arrest of Margaret Thatcher's son last week is the latest example of a crackdown on overthrows.
Generals May Pay a Price for Iraq Abuse	WASHINGTON - The Abu Ghraib prisoner abuse scandal could effectively end the careers of four Army generals who are linked indirectly to the misconduct but face no criminal charges. The four are singled out for varying degrees of criticism - mixed with instances of praise - in two comprehensive investigative reports released last week...
Iraqi oil exports slump: report	NEAR daily attacks on pipelines and pumping stations had pushed down Iraq #39;s oil exports to their lowest point in nearly a year, Britain #39;s Financial Times newspaper reported today.
MND confirms China pulling troops from drill	The Ministry of Defense confirmed yesterday that China #39;s military had withdrawn most of its troops from Dongshan Island where it was to hold an annual war game, but would not say if the action indicated Beijing was calling off the maneuvers that simulate
A Better Solution for Israel	The hysterical tone of Daniel Seidemann #39;s plea to the next US administration to save Israel from itself serves no useful purpose op-ed, Aug. 26.
Japan should outsource more	The Japanese information services industry clocked up sales of 13,703.9 billion yen in fiscal 2001, according to a report on selected service industries for 2001 released by the Ministry of Economy, Trade and Industry (METI).
Milosevic opens his defense case, starting second half of his &lt;b&gt;...&lt;/b&gt;	Former Yugoslav President Slobodan Milosevic opened his long-delayed defense at the Yugoslav war crimes tribunal Tuesday, describing the battles of his Serbian people as self defense against internal rebellions and external attacks by Islamic warriors.
British Minister to Visit North Korea in September	The British government has announced plans to send a top Foreign Office representative to North Korea in September. Junior Minister for East Asia Bill Rammell will become the first British minister to visit
Conditions Worsen in Darfur, U.N. Agencies Say (Reuters)	Reuters - Conditions for 1.2 million Sudanese\displaced in Darfur continue to worsen amid violent attacks,\spreading disease, and heavy rains which wreak havoc with aid\convoys, United Nations agencies said on Tuesday.
Australian employee of Canadian oil company reportedly abducted in Yemen (Canadian Press)	Canadian Press - CANBERRA, Australia (AP) - Diplomats investigated Tuesday a report that an Australian oil engineer had been abducted in Yemen by armed tribesmen, but a conflicting report from Yemen said there was no kidnapping.
Maddux Wins No. 302, Baker Wins No. 1,000	Greg Maddux pitched the Chicago Cubs into the lead in the NL wild-card race and gave Dusty Baker a win to remember. Maddux threw seven shutout innings for his 302nd career win, Baker got his 1,000th victory as a manager and Chicago beat the Montreal Expos 5-2 on Monday night...
Putin Says Plane Crashes Involved Terrorists Linked to Al-Qaeda	Russian President Vladimir Putin today said the explosions that brought down two airliners in Russia a week ago were the work of terrorists linked to the al- Qaeda terrorist network.
Hurricane Frances Nears NE Caribbean (AP)	AP - Hurricane Frances strengthened as it churned near islands of the northeastern Caribbean with ferocious winds expected to graze Puerto Rico on Tuesday before the storm plows on toward the Bahamas and the southeastern United States.
Darfur conditions worsen	rebels struggle to make headway in talks aiming to ease the conflict in the Darfur region. sanctions on Sudan, by saying Moscow opposed sanctions.
Killings shock, humiliate Nepalese	Protesters in Kathmandu have expressed disbelief and frustration after learning of the deaths of 12 Nepalese hostages in Iraq. Nepal #39;s ambassador to Qatar, Somananda Suman, confirmed
Gaddafi to Compensate Libyan Jews for Lost Homes (Reuters)	Reuters - Libyan leader Muammar Gaddafi, easing\his country's way back into the international fold, on Tuesday\became the first Arab leader to promise compensation for Jews\who were forced from their homes due to religious tension.
Moscow Rail Station Evacuated on Bomb Threat, Interfax Says	Moscow police are conducting a partial evacuation at the Kursk railway station in central Moscow as they search for explosives after receiving an anonymous phone call from a man threatening
Iraq #39;s Chalabi escapes attempt on his life	Gunmen opened fire Wednesday on a convoy carrying former Iraqi Governing Council member Ahmad Chalabi in an apparent assassination attempt that wounded two of his bodyguards, Chalabi #39;s spokesman said.
Gunmen ambush Chalabi #39;s convoy, wound 2	BAGHDAD - Gunmen ambushed the convoy of former Iraqi governing council president Ahmed Chalabi on Wednesday, wounding two of his bodyguards, aides said.
Suicide bomber kills at least 10 in Moscow	MOSCOW -- A woman strapped with explosives blew herself up outside a busy Moscow subway station yesterday night, killing at least 10 people and wounding more than 50 in the second terrorist attack to hit Russia in a week.
Paris Tourists Search for Key to 'Da Vinci Code' (Reuters)	Reuters - A funny thing happened on the way to the\Mona Lisa. Visitors to the Louvre museum in Paris, home of the\world's most famous painting, started quizzing tour guides\about Dan Brown's best-selling novel "The Da Vinci Code."
Israel seals off Gaza Strip	The Israeli army sealed off Gaza Strip Wednesday by shutting down Erez Crossing and the Industrial Zone and prevented Palestinians from leaving.
Milosevic Startled: No Applause	It was to have been Slobodan Milosevic #39;s day of dignity, the day on which the former Serbian leader would, with certain drama, lay out his defense strategy in his trial
29 escapees from North seek refuge at school in Beijing	BEIJING -- Twenty-nine people believed to be North Korean entered the Japanese school in Beijing on Wednesday morning to seek asylum in a country other than China, according to Foreign Ministry officials in Tokyo.
Mexican columnist murdered	A prominent Mexican journalist known for his reports on organised crime is killed on the US border.
Republican Convention Dogged by Relentless Protests (Reuters)	Reuters - Five thousand people protesting high\job losses formed a 3 mile unemployment line in Manhattan on\Wednesday and AIDS activists disrupted a Republican meeting on\the third day of the party's convention to nominate the\president to a second term in office.
Hague Court Imposes Defense Counsel on Milosevic	THE HAGUE (Reuters) - Judges at The Hague tribunal on Thursday imposed a defense counsel on former Yugoslav President Slobodan Milosevic to avoid further delays in his war crimes trial.
Court imposes lawyer on Milosevic	The UN tribunal in The Hague says it will impose a defence lawyer on former Yugoslav leader Slobodan Milosevic.
As French school year begins, Iraq crisis tests head scarf ban	PARIS -- School doors open for 12 million French children today, but there is far more at stake this year than back-to-school jitters.
12 nations agree to locust battle plan	DAKAR, Senegal -- Residents burned tires and children took to the streets with sticks in Senegal's capital yesterday to fight an invasion of locusts, as 12 West African nations agreed on a battle plan.
Israeli forces raid Gaza refugee camp	Israeli forces destroyed two five-story apartment buildings in a Gaza refugee camp early Thursday after evacuating thousands of Palestinians from a neighborhood, said residents and the military.
Japanese Prime Minister Inspects Four Northern Islands under &lt;b&gt;...&lt;/b&gt;	On September 2, Japanese Prime Minister Junichiro Koizumi (right) inspects four northern islands that are under territorial dispute with Russia.
French Students Face New Head Scarf Ban	PARIS - Millions of French students returned to school Thursday as a new law that bans Islamic head scarves from classrooms went into effect amid demands by Islamic radicals holding two French hostages in Iraq that the law be scrapped. Muslim leaders in France, who had largely opposed the law, urged calm for the return to class...
Scotch Whisky eyes Asian and Eastern European markets (AFP)	AFP - A favourite tipple among connoisseurs the world over, whisky is treated with almost religious reverence on the Hebridean island of Islay, home to seven of Scotland's single malt distilleries.
Davenport Advances at U.S. Open	NEW YORK - Lindsay Davenport's summer of success stayed on course Thursday when the fifth-seeded former U.S. Open champion defeated Arantxa Parra Santonja 6-4, 6-2 and advanced to the third round of the season's final Grand Slam event...
Congress Members Seek Officer's Dismissal (AP)	AP - A group of congressional Democrats is asking President Bush to dismiss a senior military intelligence officer who made church speeches that included inflammatory religious remarks while discussing the war on terrorism.
French Hostage Transfer Sparks Release Hopes	PARIS (Reuters) - Hopes of a swift end to the French hostage crisis rose early Friday, after the Le Figaro newspaper that employs one of the two captives said the men were now being held by Iraqi guerrillas willing to negotiate their release.
South Korea Seeks to Play Down Nuclear Disclosure	SEOUL (Reuters) - South Korea said on Friday it did not expect a shock declaration that government scientists enriched uranium four years ago to upset international efforts to end North Korea's nuclear ambitions.
Seoul allies calm on nuclear shock	South Korea's key allies play down a shock admission its scientists experimented to enrich uranium.
Freed trio get warm Delhi welcome	Three Indian truck drivers held hostage in Iraq arrive back in Delhi, where large crowds greet them.
South Koreans Say Secret Work Refined Uranium	South Korea admitted that a group of its nuclear scientists secretly produced a small amount of near-weapons grade uranium.
Nepal capital under curfew for 3rd day; violators ordered to be &lt;b&gt;...&lt;/b&gt;	A shoot-on-sight curfew imposed to prevent riots and violent protests over the killing of 12 Nepalese workers in Iraq entered its third day Friday, while officials said they were trying to recover the bodies of the slain hostages.
Policeman Shot Dead in Saudi Battle	One Saudi policeman was killed and three others were wounded in clashes with militants in a town northeast of Riyadh. A number of suspects were arrested in the battles, officials said.
Argentine court acquits bombing suspects	An Argentine court acquitted five suspects in the 1994 bombing of a Jewish community center that killed 85 people, La Nacion newspaper reported Friday.
Kerry Vows to Tell Truth as President (Reuters)	Reuters - Democrat John Kerry on Friday\dismissed the Republican convention as "bitter and insulting"\and promised to be a U.S. president who would tell Americans\the truth.
Israeli Troops Kill Two Palestinians (AP)	AP - Israeli troops killed two Palestinians in two separate incidents Friday, and Israeli helicopters fired three missiles at a Gaza warehouse the army said was used for making weapons.
President, PM Review Dialogue Process With India	ISLAMABAD, Pakistan : Sep 04 (PID) - President General Pervez Musharraf and Prime Minister Shaukat Aziz attended a meeting on Friday to review the progress of the composite dialogue between India and Pakistan delineates a strategy to carry the process
Attack on UN vehicle kills one in southern Afghanistan	KANDAHAR, Afghanistan : An Afghan man died and five people were hurt in a bomb attack on a UN vehicle in Afghanistan, officials said, in the second deadly blast in a week as the country prepares for next month #39;s polls.
Protesters greet Taiwan president during brief visit	Tensions between Taiwan and China landed on Seattle #39;s doorstep last night when Taiwan President Chen Shui-bian visited Seattle under tight security, greeted by demonstrators both for and against Taiwan independence.
Medicare Premiums to Rise Record 17 Pct.	WASHINGTON - Medicare premiums for doctor visits are going up a record \$11.60 a month next year. The Bush administration says the increase reflects a strengthened Medicare, while Democrats complain that seniors are being unfairly socked...
Two Palestinians kiled in a night raid against a warehouse in Gaza	Israeli military helicopters yesterday evening bombarded by missiles a building in one of the refugee camps in the downtown of Gaza, while two Palestinians were killed and other three injured in the sector by the Israeli bullets.
French captives #39; fate mulled	BAGHDAD, Iraq - An Islamic militant group that claimed to have kidnapped two French journalists said it would soon decide their fate, according to a message posted on a Web site Friday, and an Iraqi negotiator called the chance for their release quot;excellent
Alert shuts Los Angeles airport	Parts of Los Angeles international airport are temporarily closed down amid reports of a security breach.
Bush cuts down the middle on broccoli question (AFP)	AFP - Facing a issue that once tripped up his father, US President George W. Bush told adoring supporters that he likes broccoli. Part of it, anyway.
Hezbollah rejects abolition call	The leader of militant Lebanese group Hezbollah rejects a UN call for the organisation to be disbanded.
ASEAN moves closer to single market with #39;road map #39;, global trade &lt;b&gt;...&lt;/b&gt;	JAKARTA : ASEAN finance ministers ended a meeting which saw Southeast Asia edge closer to a Europe-style single market, laying out a quot;road map quot; for integration and opening doors to wider global trade.
Russian school death toll tops 340	The death toll in the Russian schoolhouse siege soared to more than 340 yesterday, and the horrifying human cost is likely to keep climbing.
Pope Prays for Beslan School Dead at Italy Mass	LORETO, Italy (Reuters) - Pope John Paul prayed for the victims of the "inhumane violence" of Russia's Beslan school tragedy as he said Mass on Sunday before 200,000 people in central Italy.
France Hopeful for Hostages, Fatwa Demands Release (Reuters)	Reuters - France remained hopeful on Sunday that\two French hostages in Iraq would be freed and a religious\fatwa issued in Iraq demanded their release.
Saddam, Aides to Go on Trial Within Weeks - Daoud	Iraq #39;s toppled leader Saddam Hussein and his top aides will go on trial within weeks, Iraqi Minister of State Kasim Daoud said on Sunday.
Iraq Govt. Seeks to Confirm if Saddam Aide Held	BAGHDAD (Reuters) - Iraq's government was scrambling on Sunday to confirm whether the most wanted Saddam Hussein aide still on the run had been captured, as confident statements that he had been seized gave way to doubt and confusion.
Bush takes a double-digit lead as Kerry campaign struggles to regroup (AFP)	AFP - George W. Bush took a double-digit lead in what had been a neck-and-neck presidential election contest, prompting Democratic challenger John Kerry to refocus his campaign on bread-and-butter economic issues, where the Republican incumbent president is considered vulnerable.
PM and Latham target Sydney	Prime Minister John Howard and Opposition Leader Mark Latham will target key marginal seats around Sydney as the election campaign hits its second week.
Frances Knocks Out Power, Floods Florida	FORT PIERCE, Fla. - Hurricane Frances' wind and water whacked swaths of southern Florida with fire-hose force Sunday, submerging entire roadways and tearing off rooftops even as the storm weakened and crawled inland with heavy rain in its wake...
S.Africa Cancels Thatcher Meeting with Eq. Guinea	South Africa has canceled a meeting with prosecutors from Equatorial Guinea who had hoped to interview Mark Thatcher on his suspected links to a coup plot in the oil-rich country, officials said on Sunday.
Bangladesh seeks US intelligence cooperation	Bangladesh is willing to sign a protocol with the United States to set up a joint working group like India and Pakistan did to enhance Dhaka #39;s capability to effectively deal with future terrorist acts in the country.
Saddam #39;s top aide al-Douri arrested	File photo taken on March 1, 2003 shows Izzat Ibrahim at the Arab Summit in Sharm-el-Sheikh, Egypt. Ibrahim, the second most powerful man of the former Iraqi regime, was captured on Sept.
Former Saddam Deputy Arrested in Iraq (AP)	AP - Iraqi authorities claimed on Sunday to have captured Izzat Ibrahim al-Douri, the most wanted member of Saddam Hussein's ousted dictatorship, but there was confusion over the report, as the Iraqi defense minister said word of his arrest was "baseless."
Tokyo Stocks Higher at Late Morning (AP)	AP - Tokyo stocks rose moderately Monday morning on bargain hunting following Friday's losses. The U.S. dollar was up against the Japanese yen.
French minister returns empty handed	Leaving behind two French reporters still held hostage in Iraq, France #39;s foreign minister headed home from the Middle East but said they were still believed to be alive and that efforts to free them would continue.
West Japan on Guard for Aftershocks After Quakes	TOKYO (Reuters) - Residents of western Japan were warned of possible aftershocks on Monday after two strong earthquakes the previous day but authorities said the tremors were not directly linked to a cycle of major seismic activity that hits the region every century or so.
Anwar launches bid to clear name	Lawyers for Anwar Ibrahim, the former deputy prime minister of Malaysia, have launched a bid to clear his name. Mr Anwar was freed from jail on Thursday, after a conviction for sodomy was quashed by a Malaysian court.
India and Pakistan wind up talks, deadlock on Kashmir (AFP)	AFP - The foreign ministers of India and Pakistan held a closing round of talks amid reports of progress on peripheral issues, but the nuclear rivals remained deadlocked on Kashmir.
Public warning over letter bombs	The discovery of 10 letter bombs has prompted a police warning to the public to exercise caution. Bedfordshire Police said none of the improvised devices - containing lighter fluid - had ignited, despite the fact that some had been opened.
Russia Mourns Hostage Deaths, Putin Criticized	BESLAN, Russia (Reuters) - Russia on Monday mourned the deaths of hundreds of children and adults in its worst hostage drama as criticism mounted over the way President Vladimir Putin and his security forces handled the crisis.
US Marines Die In Fallujah Car Bombing	BAGHDAD, Iraq -- A US military official in Iraq said seven American marines have been killed Monday in a car-bomb explosion. Several other Marines have been wounded in the attack.
Iraq Group Sets Ransom, Deadline for French Release (Reuters)	Reuters - A statement posted on a Web site\purportedly by an Iraqi group which said it was holding two\French hostages set a #36;5 million ransom on Monday and issued a\48-hour deadline for its demands to be met.
PM edges ahead in latest poll	JOHN Howard #39;s plea for voters to trust him with the economy is paying early dividends, an exclusive Herald Sun poll shows. The Coalition has moved ahead of Labor by 52 per cent to 48 per cent as the Prime Minister #39;s interest rates campaign takes hold.
Bush Backers in Wisconsin Say He Is Decisive in War (Reuters)	Reuters - The Iraq war and concerns about\terrorism may determine the outcome of the upcoming election,\and they appear to have bolstered support for President Bush in\at least one Republican bastion in the swing state of\Wisconsin.
Iraqi Kidnappers of French Reporters Demand Ransom (Update1)	The Iraqi kidnappers of two French reporters who have been missing since Aug. 20 today demanded a \$5 million ransom as a condition for their release, according to a statement posted on an Islamic Web site.
Blast kills seven US Marines in Iraq	A massive car bomb exploded on the outskirts of the Iraqi city of Fallujah, killing seven United States Marines and wounding several others, a US military official said.
Clinton Has Successful Quadruple Bypass	NEW YORK - Bill Clinton underwent a successful quadruple heart bypass operation Monday to relieve severely clogged arteries that doctors said put the former president at grave risk of suffering a heart attack. Clinton is expected to make a full recovery, but doctors said he was fortunate to have checked himself into the hospital when he did...
No Kashmir Breakthrough	NEW DELHI, 7 September 2004 - India and Pakistan stuck to their guns on the Kashmir issue as the foreign ministers of the two countries concluded their talks yesterday on what was described as a positive note.
Caribbean Braces for Another Hurricane (AP)	AP - Islanders scrambled to put up storm shutters and stock up on supplies as the fourth major hurricane of the season churned closer to the Caribbean, packing sustained winds of 105 mph.
Russia Says Attack Was To Ignite Regional War	The guerrillas who took over a school in southern Russia argued heatedly over whether to abandon the siege in the moments leading up to the firestorm of explosions and shooting that killed hundreds, Russian officials said Monday.
Thousands to attend Moscow anti-terror rally	Over 100,000 people are expected to attend an anti-terrorism rally in Moscow following the Beslan school massacre. The rally, being held outside the Kremlin, is taking place on the second day of official morning
Clashes in Baghdad Slum Kill 22 Iraqis, U.S. Soldier	BAGHDAD (Reuters) - Iraqi fighters battled U.S. troops in a Baghdad slum district Tuesday, raising the death toll to 22 Iraqis and one U.S. soldier and threatening to wreck a cease-fire called by rebel Shi'ite cleric Moqtada al-Sadr.
Fierce Clashes in Iraq Kill 34 People	BAGHDAD, Iraq - U.S. forces battled insurgents loyal to Shiite cleric Muqtada al-Sadr in the Baghdad slum of Sadr City on Tuesday, in clashes that left at least 34 people dead, including one American soldier, and 193 people injured, U.S...
14 Palestinian Militants Killed in Gaza	GAZA CITY, Gaza Strip Sept. 7, 2004 - Israeli helicopters attacked a Hamas training camp early Tuesday, killing at least 14 militants and wounding 30 others in one of the deadliest airstrikes since fighting broke out four years ago.
Soldier charged with murder	A British soldier has been charged with the murder of a civilian in Iraq, police said. Trooper Kevin Lee Williams, 21, from the 2nd Royal Tank Regiment, is due to appear at Bow Street Magistrates Court.
Kremlin rules out public inquiry on Beslan	LONDON President Vladimir Putin of Russia has ruled out a public inquiry into the Beslan school siege and snarled at those who think he should do business with Chechen militants, two British newspapers said Tuesday.
Hurricane Ivan again growing in strength, Caribbean islands &lt;b&gt;...&lt;/b&gt;	Islanders scrambled to put up storm shutters and buy water as hurricane Ivan churned toward Barbados just days after hurricane Frances tore across the Caribbean and through Florida.
Iran ready to test Shahab-3 missile again: defense minister	TEHRAN (IRNA) -- Defense Minister Ali Shamkhani stressed that Iran #39;s recent test of the Shahab-3 missile was successful, saying his ministry is ready to test it again #39;in the presence of observers #39;.
Fierce Clashes in Iraq Kill 36; 203 Hurt	US troops battled Shiite militiamen loyal to rebel cleric Muqtada al-Sadr in the Baghdad slum of Sadr City on Tuesday in fierce fighting that killed 36 people, including
Campaigning Begins for Afghan Election (AP)	AP - Afghanistan's historic election campaign got under way Tuesday, pitting 17 hopefuls against interim leader Hamid Karzai in the race to become the impoverished country's first popularly elected president.
For Bush, Kerry, Iraq Is More Than a War (AP)	AP - President Bush and Sen. John Kerry are using Iraq to advance their negative campaign tactics as the U.S. military death toll in Iraq tops 1,000. War, it seems, is just another excuse to call the other guy names.
Cheney: Kerry 'Wrong Choice' for President (AP)	AP - Vice President Dick Cheney said Tuesday that the nation faces the threat of another terrorist attack if voters make the "wrong choice" on Election Day, suggesting that Sen. John Kerry would follow a pre-Sept. 11 policy of reacting defensively.
46 Killed, 270 Injured In Iraqi Violence	Baghdad, Sept. 8 (NNN): Bloody clashes on Tuesday between US forces and Shia militiamen left more than 46 persons, including six US soldiers, dead across Iraq during the past 24 hours, officials said here on Wednesday.
France Mulls Hostage Crisis, Confusion Over Ransom	DUBAI/PARIS (Reuters) - The French government held crisis talks on the fate of two French journalists held hostage in Iraq Wednesday amid growing uncertainty over whether their kidnappers had demanded a ransom and two-day deadline.
Stocks Drop After Greenspan Testimony	NEW YORK - Investors were unmoved by Federal Reserve Chairman Alan Greenspan's improved assessment of the economy, with stocks falling narrowly Wednesday in light trading. While Greenspan said the economy has "regained some traction" after the summer's slowdown, he echoed Wall Street's concerns over energy prices, which have fallen from record highs in recent weeks but stubbornly remain above \$4…
Royal Wedding Lures International Media To Brunei	Bandar Seri Begawan - Bruneis Royal Wedding between His Royal Highness the Crown Prince Haji Al-Mutahdee Billah and Yang Mulia Dayangku Sarah binti Pengiran Salleh Ab Rahaman has attracted some 170 foreign journalists to the Sultanate.
Martin signals new flexibility to reach health deal with provinces (Canadian Press)	Canadian Press - KELOWNA, B.C. (CP) - The federal government will seek a flexible medicare-reform agreement that could include individual deals with provinces, Prime Minister Paul Martin said Wednesday.
Israeli Forces Thrust Into Northern Gaza (Reuters)	Reuters - Israeli forces thrust into the outskirts\of the Jabalya refugee camp in the northern Gaza Strip on\Thursday in what the military said was an effort to stop\Palestinians firing rockets into Israel.
Two Britons shot dead near death railway bridge (AFP)	AFP - Two Britons were shot dead by unknown gunmen near the famous Bridge over the River Kwai in western Thailand, police said.
Egypt steps back on Gaza plan over Israeli attacks	Egypt took a step back from plans to help the Palestinians prepare for an Israeli withdrawal from Gaza on Wednesday, saying it could not play its role in full as long as Israeli attacks on Palestinians continue.
China's worst floods in a century kill at least 172, injure thousands	BEIJING -- China's Sichuan province faced the threat of epidemics yesterday after the worst flooding in a century killed at least 172 people and left scores missing, while water levels at the huge Three Gorges Dam swelled.
Hurricanes May Affect Florida Politics	TALLAHASSEE, Fla. - Two devastating hurricanes have given President Bush something his political advisers couldn't dream up: the chance to play comforter in chief in a battleground state he is determined to win again...
Groups Petition U.S. on China Policies (AP)	AP - A group of industry, farm and labor groups, seeking to put pressure on the Bush administration before the presidential election, petitioned the government on Thursday to file an unfair trade practices case against China.
Explosives Found Hidden in Closed Russian Cinema	ST PETERSBURG, Russia (Reuters) - Police have found explosives, detonators and a gun in a cinema in Russia's second city St Petersburg which was closed for renovation, the Interior Ministry said on Thursday.
Blast Hits Australian Embassy in Jakarta	A large explosion was set off early Thursday outside the Australian Embassy in Jakarta's financial district, killing at least eight people and wounding more than 150, officials said. Police said the blast appeared to have been a suicide attack using a car bomb.
Charting East Asias milestones	IT is a special honour for me to be speaking before such a distinguished gathering, including my illustrious predecessor and his colleagues from Korea and Japan who are all well-known for their visionary ideas and as proponents of East Asian cooperation.
Putin Responds to Terror	The Russian president puts some blame on his international critics -- and supports president Bush
Jakarta Embassy Blast Kills 9, Hurts 173	JAKARTA, Indonesia - Suspected Muslim militants detonated a car bomb Thursday outside the Australian Embassy in Jakarta, killing nine people and wounding 173 in a bloody strike at a key U.S. ally in the war in Iraq...
British couple shot dead in Thailand	A Thai policeman was today being hunted after being accused of killing a British couple near a popular tourist destination last night.
CIA accused over Iraq detainees	US army generals tell a Senate committee that dozens of detainees may have been held in secret in Iraq.
Bush Declares Genocide in Sudan's Darfur (Reuters)	Reuters - The United States declared on\Thursday that the violence in Sudan's Darfur region amounted to\genocide and urged the world to back an expanded African\peacekeeping force to halt the bloodshed.
Pakistan bombs suspected al-Qaida camp	Ayman al- Zawahiri, second in command of al-Qaida, said last night that the US faced defeat in Iraq and Afghanistan. In a videotape broadcast by the Arab satellite television station al-Jazeera, he said: quot;The
Bin Laden Deputy: U.S. Will Be Defeated (AP)	AP - Osama bin Laden's chief deputy proclaimed the United States will ultimately be defeated in Iraq and Afghanistan in a videotape broadcast Thursday that appeared to be a rallying call for al-Qaida ahead of the anniversary of the Sept. 11 attacks.
Ivan devastates Grenada	ST. GEORGE #39;S, Grenada - Hurricane Ivan took aim yesterday at Jamaica after killing 23 people in five countries and devastating Grenada.
Two Charged in S. African Nuclear Trafficking Case	JOHANNESBURG, Sept. 9 -- A German man and his colleague appeared in court Thursday on charges of violating South Africa #39;s ban against nuclear proliferation, according to news reports.
Colts Lead Pats Early in Third Quarter	FOXBORO, Mass. - Peyton Manning reached the 25,000-yard passing mark faster than anyone but Dan Marino, and the Indianapolis Colts shredded the New England Patriots for a 17-13 halftime lead Thursday night...
Skirmish outside Gaza camp kills 5	GAZA CITY -- Palestinian gunmen and Israeli troops fought pitched battles Thursday on the outskirts of the largest refugee camp in the Gaza Strip, with schoolchildren scampering through sandy alleyways just yards from the fighting.
Jakarta bombing blamed on Malaysian fugitives	The Indonesian police asserted Friday it would intensify the hunt of two Malaysian fugitives Azahari and Noordin Moh Top believed to be responsible for the Thursday #39;s bombing at the Australian embassy.
Grenada In Crisis - Friday 10, September-2004	DESPAIR is setting in among the 80 000 homeless Grenadians who, ravaged and traumatised by the damage done to them by Hurricane Ivan, exist each day with no food, no water and no hope.
Changes to Nigeria union bill	The Nigerian senate passes a bill to curb the power of the trade unions, but amends the no-strike clause.
Darfur Rebels Urge Nigeria To Intervene, Kickstart Sudan Peace &lt;b&gt;...&lt;/b&gt;	Rebel leaders from Sudan #39;s Darfur region called on Thursday on Nigeria to intervene and kickstart African Union-sponsored talks on the crisis in the west of Sudan
New Brussels blow for Turkey #39;s EU hopes	EU farm commissioner Franz Fischler on Friday became the latest Brussels critic to raise doubts over Turkey #39;s hopes of joining the bloc, as wrangling over Ankara #39;s EU bid heats up.
9/10/04 - INDIA-PAKISTAN DIALOGUE	The foreign ministers of India and Pakistan have concluded another round of peace talks. The talks in Indias capital, New Delhi, set the stage for an expected meeting at the United Nations later this month
Telescope snaps distant 'planet'	The first direct image of a planet circling another star may have been obtained by a US-European team of astronomers.
Zimbabwe Jails Briton for 7 Years in Mercenary Case	HARARE (Reuters) - A Zimbabwe court jailed British former special services officer Simon Mann for seven years on Friday in a case prosecutors had linked to a foiled coup plot in oil-rich Equatorial Guinea.
Thousands Demonstrate in Rome for Italian Hostages (Reuters)	Reuters - Thousands of Italians marched silently\through Rome in a candlelit procession on Friday to demand the\release of two female aid workers seized in Baghdad.
Turkey unlikely to join EU before 2015: commissioner Verheugen (AFP)	AFP - Turkey is unlikely to join the European Union before 2015, EU enlargement commissioner Guenter Verheugen said in an interview.
U.S. Troops Lay Siege to Iraqi City (AP)	AP - U.S. troops handed over medical supplies to Iraqi relief workers Friday amid a siege of a northeastern ethnic Turkish city where Iraqi and American forces are trying to root out hundreds of militants.
Alleged U.S. Deserter Set to Surrender (AP)	AP - Accused U.S. Army deserter Charles Jenkins left his Tokyo hospital for an American military base to surrender to military authorities Saturday, nearly 40 years after he allegedly defected to North Korea.
Alleged U.S. Deserter Set to Surrender	TOKYO - Accused U.S. Army deserter Charles Jenkins left his Tokyo hospital for an American military base to surrender to military authorities Saturday, nearly 40 years after he allegedly defected to North Korea...
Milosevic #39;s Lawyers to Appeal Own Appointment	THE HAGUE, Netherlands -- The two lawyers representing Slobodan Milosevic filed papers Thursday (9 September), asking for permission to appeal their appointment by the UN tribunal.
Flight From Keys Begins as Gusts Whip Jamaica	As Hurricane Ivan began to lash Jamaica with wind and rain, officials in Florida stepped up their evacuation efforts.
Suicide bombers suspected in attack	JAKARTA, Indonesia -- Police released yesterday a grainy photo taken by a security camera of a white delivery truck just before it blew up outside the Australian Embassy and said they suspect two suicide bombers in the vehicle set off the explosion, killing seven other people.
World News: Zimbabwe jails UK #39;coup plotter #39;	The British leader of a group of 67 alleged mercenaries accused of plotting a coup in Equatorial Guinea has been sentenced to seven years in jail.
Indonesian police release video tape of embassy blast	Indonesian police have released video footage of the explosion outside the Australian embassy in Jakarta. At the same time they say there is no evidence to support the Australian Foreign Minister #39;s claim that
Collingwood anchors England (AFP)	AFP - Paul Collingwood's unbeaten 80 took England to 299 for seven against Zimbabwe in their opening Champions Trophy Pool D match at Edgbaston here.
Accused deserter surrenders in Japan	An accused US Army deserter has surrendered at a US military base near Tokyo to face charges filed in 1965, the Kyodo news service reported.
U.S. Piles Pressure on Sudan with New U.N. Measure (Reuters)	Reuters - The United\States piled pressure on Sudan Wednesday to accept a more\powerful monitoring force in Darfur with a new U.N. draft\resolution threatening sanctions on its oil industry.
Polish PM Tries to Head Off Dispute Over WW2 Claims	KRYNICA, Poland (Reuters) - Polish leader Marek Belka tried to head off a controversy with Berlin over World War II reparations after Poland's parliament caused anger in Germany by declaring Poles were still owed for wartime losses.
Europe compromises with US on Iran nuke deadline	charge Iran vehemently denies. The IAEA has found many previously concealed nuclear activities in Iran. but no quot;smoking gun quot; backing the US view.
US soldier convicted of torture in Iraq	A US military intelligence soldier in Iraq has been sentenced to 8 months in prison for taking part in torturing detainees in Abu Ghraib prison.
Karzai sacks regional governor	At least two protesters were killed when supporters of a sacked Afghan governor clashed with US and Afghan security forces in the western city of Herat.
Strong quake hits Hokkaido	SAPPORO -- A fairly strong earthquake hit eastern Hokkaido, northern Japan, late Monday night, and several people suffered minor injuries, officials said.
Spanish PM to host French, German allies in Madrid summit (AFP)	AFP - Sealing ratification of an EU constitution and the question of terrorism will top the agenda when Spanish Prime Minister Jose Luis Rodriguez Zapatero welcomes French President Jacques Chirac and German Chancellor Gerhard Schroeder to a summit meeting Monday.
Early Voters Transform Campaign Landscape (AP)	AP - In an election year when just a few thousand votes in a few states could decide the winner, the growing number of voters who cast ballots weeks before Election Day is transforming the landscape for political campaigns.
Orthodox patriarch killed in Greek air crash	ATHENSEgypt #39;s Patriarch of Alexandria, whose post traces its lineage to one of Christ #39;s disciples, was killed with his Greek Orthodox retinue yesterday in a helicopter crash, Greek authorities confirmed.
Cayman Islands hit by hurricane	The full force of Hurricane Ivan has hit the Cayman Islands, ripping up homes and causing extensive flooding. Up to 40,000 residents - including a large British expat community - hid in homes and shelters to try and escape Ivan #39;s ferocious 155mph winds.
U.S. Says N.Korea Blast Probably Not Nuclear	SEOUL (Reuters) - A huge explosion rocked North Korea last week but U.S. and South Korean officials said on Sunday it was unlikely to have been a nuclear weapons test despite the appearance of a "peculiar cloud" over the area.
Conditions in Ohio Point to Kerry, but Bush Runs Strong	Everything seemed to be in place for a powerful run by John Kerry in Ohio after Labor Day. Yet polls suggest that Mr. Kerry has actually lost ground.
Coalition holds off efforts to take rebel-run cities	US surgical strikes continue in Fallujah, Samarra, and Tal Afar. But US says Iraqi forces are not ready to launch major attacks. By Howard LaFranchi.
Exit Polls: Hong Kong Democrats Win Limited Gains	HONG KONG (Reuters) - Pro-democracy candidates won limited gains in Hong Kong's Legislative Council election on Sunday and the pro-Beijing camp achieved a better-than-expected showing, exit polls showed.
Putin #39;s policies at fault	The spate of terrorist attacks in Russia illustrates that President Vladimir V. Putin #39;s hard-line policy in Chechnya is failing to resolve that conflict or to make Russians safer.
Three Said Killed in Afghanistan Protests	KABUL, Afghanistan - Protesters angered at President Hamid Karzai's sacking of a warlord governor in the west of the country ransacked U.N. compounds and clashed with security forces Sunday, leaving as many as three people dead and dozens wounded, including three U.S...
Hurricane Ivan Batters Grand Cayman	GEORGE TOWN, Cayman Islands - Hurricane Ivan battered the Cayman Islands with ferocious 150-mph winds Sunday, threatening a direct hit as it flooded homes and ripped up roofs and trees three stories high. Ivan has killed at least 60 people as it has torn a path of destruction across the Caribbean and was headed next for western Cuba, where it was expected to hit Monday, and could brush the Florid…
Insurgents hammer central Baghdad	BAGHDAD - Insurgents hammered central Baghdad on Sunday with one of their most intense mortar and rocket barrages ever in the heart of the capital, heralding a day of violence that left nearly 60 dead nationwide as security appeared to spiral out of
Hong Kong democrats win more seats	Democrats have tightened their grip on Hong Kong #39;s legislature, but still have no mandate to push their agenda of universal suffrage in the southern Chinese enclave.
U.S.: Korea Cloud Not From Nuclear Blast	SEOUL, South Korea - A huge mushroom cloud that reportedly billowed up from North Korea was not caused by a nuclear explosion, South Korean and U.S. officials said Sunday, but they said the cause was a mystery...
New Spasm of Violence Sweeps Iraq, Killing 110	BAGHDAD (Reuters) - At least 110 people were killed across Iraq on Sunday in a sharp escalation of violence that saw gun battles, car bombs and bombardments rock the capital.
U.S.: Korea Cloud Not From Nuclear Blast (AP)	AP - A huge mushroom cloud that reportedly billowed up from North Korea was not caused by a nuclear explosion, South Korean and U.S. officials said Sunday, but they said the cause was a mystery.
Fierce fighting in Iraq	BAGHDAD, Sept 12: At least 45 people died in a wave of bombings and battles between US troops and militants on Sunday, as Iraq #39;s US-installed prime minister said over 3,000 had perished in the #39;terrorism #39; washing over the country.
Two gored to death in Spanish bull-run	Two Spanish men were gored to death by fighting bulls yesterday during the bull-run at the local fiestas in Ampuero, a town 30 miles east of the northern port city of Santander.
Will Putin misuse Beslan terrorism?	THE UNSPEAKABLE tragedy in Beslan, the town in Southern Russia where terrorists seized a school on the first day of class and where more than 300 people
Putin Seeks More Control Over Regions, Governors	In an address to the countrys top officials on Monday Russian President Vladimir Putin announced initiatives that would further strengthen the federal centers control over political life.
Terror Suspect Escapes From Bahrain Court	A terror suspect escaped from court in Bahrain Monday after a judge renewed the detention order and three fellow detainees for 30 days.
At Last, Success on the Road for Lions	The Detroit Lions went three full seasons without winning an away game, setting an NFL record for road futility. They ended that ignominious streak Sunday in their first opportunity of the season, beating the Chicago Bears 20-16 at Soldier Field...
Two Manny dads	DAVE Norman, the Sydney police constable who rushed to Jakarta to be with his critically injured daughter Manny Musu, underwent a DNA test to prove he is her biological father.
Afghan president replaces 2 governors	KABUL, Afghanistan -- Afghan President Hamid Karzai #39;s government Saturday replaced two governors, including a strongman in the west, in a bold step to establish control ahead of landmark presidential elections.
Dive recovers Cromwell's sailor	A sailor from a sunken ship belonging to Oliver Cromwell's navy had the upper body of a trapeze artist but bowed legs, his recovered skeleton shows.
Sharon faces Netanyahu challenge	Israeli Prime Minister Ariel Sharon has received a surprise challenge to his plan to expedite a pullout from Gaza after Benjamin Netanyahu, his main rival in the Likud party, called for a referendum on the issue.
Greek Orthodox patriarch is accident victim	Vatican, Sep. 13 (CWNews.com) - The Greek Orthodox Patriarch Petros VII of Alexandria was killed in a helicopter crash on September 11, along with several other Orthodox prelates, as he traveled to Mount Athos.
Washington admits failure to get Iran to UN Security Council	VIENNA (MNA) - A United States official confirmed to AFP news agency on Friday that Washington fails to take Irans nuclear issue to the United Nations Security Council for possible sanctions against Tehran.
FDA Approves Lens Implant to Sharpen Sight	WASHINGTON - There's a new option for people who suffer from extreme nearsightedness, whose world loses its crisp edge just a few inches from their noses. The first implantable lens for nearsightedness was approved Monday by the Food and Drug Administration...
Iraqis Plead With U.S. to Return to City (AP)	AP - U.S. troops barred anguished crowds from returning to their homes in the besieged city of Tal Afar on Monday as residents described corpses scattered across orchards and the collapse of essential services such as water and electricity.
Osaka school killer of 8, yakuza boss executed	TOKYO - Mamoru Takuma, convicted for murdering eight children at an Osaka elementary school in 2001, has been executed, informed sources said Tuesday.
Japan executes child killer	Japan has hanged a man convicted of stabbing to death eight elementary school children in a rampage that shocked the nation and severely shook its sense of security, local media have said.
Ivan Roars Into Gulf of Mexico	Hurricane Ivan skirted the western tip of Cuba on Monday and arced into the Gulf of Mexico with sustained winds of 160 mph, bearing down toward landfall on the U.S. Gulf Coast later this week.
Turkey #39;s Adultery Ban Would Hinder EU Bid, Aides Say (Update1)	Turkey #39;s plan to make adultery a crime may hinder its bid to join the European Union by showing the dominance of conservative forces #39; #39; in Turkish society, European officials said.
The reforms that Putin announced	Russian President Vladimir Putin has announced a series of measures to strengthen central state powers following the hostage-taking at Beslan when more than 300 people died.
German investor confidence slumped in September	BERLIN - German investor confidence dropped sharply in September, a key economic indicator released Tuesday showed amid concerns about the impact of high oil prices on consumer demand and the outlook for the global economy.
A target for terrorists	An election campaign parades the political divide in the community. Yesterday, amid the extraordinary uncertainty about whether Australians had been taken hostage in Iraq, we saw the glue that unites the two sides of politics.
Iranian nuclear plans #39;unclear #39;	The head of the UN #39;s nuclear watchdog says he has seen no firm evidence Iran is secretly developing nuclear weapons. But International Atomic Energy Agency chief Mohamed El-Baradei said he could not yet give
North Korea Seen as Tying Nuclear Talks to US Election	North Korea is waiting out the American presidential election in order to bargain with the winner over its nuclear weapons program, according to analysts here and a British diplomat who left Pyongyang today.
Batman visits Buckingham Palace	A security officer stands by as father #39;s rights campaigner Jason Hatch (R), dressed as Batman, protests on a balcony at Buckingham Palace in London, September 13, 2004.
Dalai Lama Envoy Visits China for Autonomy Talks	WASHINGTON (Reuters) - The Dalai Lama's special envoy has arrived in China for talks on the exiled spiritual leader's aspirations for Tibetan autonomy, the third such visit in three years, officials in Washington said on Tuesday.
Pakistan turns up heat on al Qaeda	Pakistani forces have been battling al Qaeda fighters in an ongoing operation to rout terrorists in a tribal area near the border with Afghanistan, Pakistani intelligence sources said.
LETTER FROM EUROPE The All-Too-Human Hitler, on Your Big Screen	The release of a major movie about Hitler is, by definition, a remarkable event in Germany, especially if it portrays one of history #39;s great monsters as a human being, given
In Retaken Iraqi City, Perils Lurk	U.S. forces have controlled Tall Afar since Sunday, after deadly battles last week. On Tuesday, soldiers, led by an Iraqi known as "The Source," reopened the city and searched for insurgents.
Lethal Bird Flu Reemerges In Four East Asian Countries	The avian influenza virus that swept across East Asia early this year has reemerged in at least four countries in the region despite optimism among health and agriculture officials that the disease had been eradicated through the mass slaughter of chickens.
Communist Party seeks to win back people #39;s support	THE Chinese Communist Party (CCP) has read the writing on the wall and is out to shore up its moral right to keep ruling the country.
Labor Allies Want Senate to Block OT Rules (AP)	AP - Fresh from their triumph in the House, labor allies want the Senate to derail new Bush administration overtime rules that critics say would prevent 6 million American workers from getting the bonus pay.
Same-sex divorce rules still hazy	Now that an Ontario couple has been given Canada #39;s first same-sex divorce, experts are divided over just how easy it will be for gays and lesbians in other provinces to end their marriages.
Report: Japan PM Advisers See China Military Threat (Reuters)	Reuters - In a move that could further chill ties\between the two Asian powers, an advisory panel to Japan's\prime minister will say China should be described as a military\threat in a defense review, the Nihon Keizai newspaper reported\on Wednesday.
Iraqi attacks kill at least 69	At least 69 people have been killed and scores wounded during a day of carnage in Iraq. In Baghdad, 47 Iraqis died and over 120 were injured in a massive explosion near a police station.
Earthquake Rocks Indonesia's Bali, One Dead-Radio	JAKARTA (Reuters) - An earthquake rocked Indonesia's premier tourist island of Bali on Wednesday, killing one person and injuring at least two, El Shinta radio reported, quoting hospital officials.
Earthquake Rocks Indonesia's Bali, One Dead	BALI, Indonesia (Reuters) - A powerful earthquake rocked Indonesia's premier tourist island of Bali Wednesday, killing one person, injuring at least two and triggering some panic, officials said.
Acrimony in the air on eve of Northern Ireland talks (AFP)	AFP - All-party talks to kickstart Northern Ireland's peace process, in limbo for nearly two years, get underway at Leeds Castle with acrimony already in the air.
Hurricane Ivan Roars Toward Gulf Coast	NEW ORLEANS - Stragglers streamed toward higher ground Wednesday on highways turned into one-way evacuation routes and surf started eroding beaches as Hurricane Ivan roared toward the Gulf Coast with 140 mph wind. Nearly 200 miles wide, Ivan could cause significant damage no matter where it strikes, as hurricane-force wind extended up to 105 miles out from the center...
Stocks Sink on Coke's Gloomy Forecast	NEW YORK - Stocks headed lower Wednesday after beverage giant Coca-Cola Co. issued a gloomy forecast, and a lower-than-expected reading on industrial production for August threw the nation's broader economic outlook into question...
Milosevic war crimes trial suspended	The war crimes trial of the former Yugoslav president Slobodan Milosevic was today adjourned for a month after key witnesses refused to appear in protest at the court #39;s decision to appoint defence lawyers.
World Population to Rise to 8.9 Billion	Although world families are getting smaller in many regions, the 50 poorest countries are expected to triple in size to 1.7 billion people by 2050, posing many challenges for world countries.
Pakistan's Musharraf to Retain Army Post	Pakistani President Pervez Musharraf will stay on as chief of the army staff beyond the date he promised to give up the post, the information minister said on Wednesday.
Chronology of attacks on Westerners in Saudi Arabia	Three suspected Muslim militants gunned down a Briton in the Saudi capital Riyadh on Wednesday, security sources and diplomats said.
Sudan Rejects US-Sponsored Darfur Resolution	Sudan on Wednesday rejected a US-sponsored UN Security Council draft resolution to punish it over a conflict in its western Darfur region, saying the measure was unfair and lacked balance.
Bush Urges Putin Uphold Russian Democracy (Reuters)	Reuters - President Bush on Wednesday urged\Russian President Vladimir Putin to "uphold the principles of\democracy" in a carefully worded message expressing concern\about Putin's proposed political reforms.
Darfur Peace Talks Struggle for Survival	ABUJA (Reuters) - Peace talks between Sudan's government and Darfur rebels struggled for survival after one of the two rebel groups said on Wednesday the negotiations had collapsed but left open the chance of resumption.
Kerry Challenges Bush Record on Issues	DETROIT - Sen. John Kerry accused President Bush on Wednesday of presiding over an "excuse presidency," challenging Bush's credibility on jobs, the record national deficit and the war in Iraq...
Jamaica Searches for Dozens of Fishermen After Ivan	Jamaican military forces searched on Wednesday for dozens of fishermen feared missing after Hurricane Ivan #39;s strike on the Caribbean island last weekend, officials said.
Democrats Seek Louder Voice From Edwards	At a time when Vice President Dick Cheney has been mocking John Kerry, John Edwards has adopted a lower-profile stance.
Saudis Take a Small Dose of Democracy	For the first time in 41 years, Saudi Arabia is allowing local elections. The ruling family's goal, political analysts and diplomats say, is to determine whether a more open government might help defuse a rising armed threat by Muslim militants in the kingdom.
Gunmen Seize Three Britons in Baghdad (Reuters)	Reuters - Three British nationals, believed to be\civilians, were snatched by gunmen from a house in central\Baghdad early on Thursday, Iraq's Interior Ministry said.
Mexico Migrant Smugglers Turning to Sea (AP)	AP - Migrant smugglers are skirting heightened security along the border by using small boats to shuttle people from the under-supervised Baja coast into Southern California marinas and harbors, already jammed with legal commercial ships and pleasure boat traffic.
Intel Officials Have Bleak View for Iraq	WASHINGTON - The National Intelligence Council presented President Bush this summer with several pessimistic scenarios regarding the security situation in Iraq, including the possibility of a civil war there before the end of 2005. In a highly classified National Intelligence Estimate, the council looked at the political, economic and security situation in the war-torn country and determined that…
Briton Shot Dead by Saudi Shopping Center (AP)	AP - A Briton who was shot dead outside a Saudi shopping center has been identified as an employee of the communications company Marconi.
Assembly debates Musharraf role	Pakistan's national assembly is due to debate whether President Musharraf should step down as army leader.
Afghan court convicts US trio of torture	KABUL, Afghanistan -- Three Americans -- led by a former Green Beret who boasted he had Pentagon support -- were found guilty yesterday of torturing Afghans in a private jail and were sentenced to prison.
Russia's Putin once again heads ex-Soviet bloc (AFP)	AFP - President Vladimir Putin took over once again as head of the CIS ex-Soviet bloc at a summit in the Kazakh capital Astana, the Interfax news agency reported.
Briton, two Americans kidnapped in Baghdad (AFP)	AFP - Two Americans and a Briton were abducted from their home in a plush Baghdad district at dawn, in the latest blow in Iraq's five-month-old foreign hostage crisis, the interior ministry said.
Ya #39;alon: IDF is in advanced stages of preparation for Gaza pullout	The army is in a very advanced stage of preparations for a withdrawal from the Gaza Strip and four small West Bank settlements in 2005, Israel Defense Forces Chief of Staff, Lieutenant
Indonesian militant sentenced to 12 years in Marriott hotel &lt;b&gt;...&lt;/b&gt;	: An Indonesian court sentenced a Muslim militant to 12 years in jail on Thursday after finding him guilty of involvement in last year #39;s JW Marriott hotel bombing in Jakarta.
Iraq war allies lash out at Annan	Key allies in the US-led war in Iraq reject UN chief Kofi Annan's assertion that the invasion was illegal.
UN Says More Money Needed for Population Programs	The United Nations released its annual population report on Wednesday, and it said it needs more money for population programs. A top United Nations official says if more money isn #39;t found for population programs
European Abortion Debate Turns Divisive (AP)	AP - European Parliament legislators on Thursday turned a fight over abortion rights in Portugal into an emotional and divisive debate on women's rights and the division between church and state.
Iran Denies Any Nuclear Activity At Suspect Site Parchin	VIENNA (AFP) - Iran denied that it had carried out any nuclear-related activity at the Parchin military site which is the subject of US and UN concern.
Schooling 'mix up' hits Portugal	Schools across Portugal turn away pupils because of a teachers' assignment mix up on the first day of classes.
Hurricane Ivan Blasts Alabama, Kills 12	GULF SHORES, Ala. - Hurricane Ivan slammed ashore early Thursday with winds of 130 mph, packing deadly tornadoes and a powerful punch of waves and rain that threatened to swamp communities from Louisiana to the Florida Panhandle...
Ford to Return Electric Cars to Norway (AP)	AP - Ford Motor Co. agreed to return about 300 Norwegian-built electric cars to the Nordic country after protests about plans to scrap them, the country's transport minister said Thursday.
Russian Duma to launch new school massacre probe	Russia will launch a second parliamentary inquiry into the Beslan school hostage massacre, Duma speaker Boris Gryzlov said on Thursday, marking a further climbdown by authorities who initially ruled out a probe.
Sharon acknowledges ignoring road map	Prime Minister Ariel Sharon acknowledged that Israel was not following the moribund Mideast peace plan, and said an Israeli pullout from the Gaza Strip was unlikely to revive it, according
Freedom on the March in Iraq, Bush Tells Voters (Reuters)	Reuters - President Bush said on\Thursday freedom was on the march in Iraq even as a U.S.\intelligence report depicted a bleak outlook for the country's\future.
Envoys off to inspect NK blast site	A group of foreign diplomats has left Pyongyang on Thursday to visit the scene of a mysterious explosion in North Korea. quot;They went today.
U.S. Says New Images Show Iran Plans Nuclear Bomb	VIENNA (Reuters) - A senior U.S. official said on Thursday that satellite photographs of a suspected nuclear industrial site in Iran demonstrated its intention to develop atomic weapons, an allegation Tehran dismissed as "a new lie."
EU Wants U.S. Aid to Boeing Clarified (AP)	AP - The European Union on Thursday demanded Washington explain more clearly how it subsidizes Boeing Co. and warned it would counter any U.S. challenge targeting EU rival Airbus SAS before the World Trade Organization.
Britain awaits results of N.Korea blast fact-finding trip (AFP)	AFP - Britain is awaiting the findings from a technical analysis of what a group of diplomats saw at the site of a huge explosion in North Korea last week, Britain's minister for East Asia said.
Hong Kong #39;s LegCo Elections: Overcoming the System	The 1.784 million voters that participated in Hong Kong #39;s 2004 Legislative Council Election gave a clear signal that they want democracy sooner rather than later.
Russians admit airliner bombing blunder	Russian security forces were facing further criticism last night after it was revealed that the two female Chechen suicide bombers who destroyed two planes in August with the loss
Parliament Invasion Spurs Security Concern (AP)	AP - Silver buckled shoes, stockings and a ceremonial sword? Time, some say, for Parliament's archaic security measures to be dragged into the 21st century after what was called the worst security breach at the House of Commons since 1642.
Tests Show James Died of Heart Attack	LOS ANGELES - Toxicology and other tests determined that funk singer Rick James died last month from a heart attack due to an enlarged heart, with numerous drugs including methamphetamine and cocaine contributing factors, the county coroner announced Thursday. The death was declared an accident, said coroner's spokesman David Campbell, who emphasized that none of the drugs were found to be at lif…
US, #39;EU-three #39; agree on demand	The Bush administration reached a tentative deal yesterday with three European nations at the UN nuclear watchdog agency on the next step in confronting Iran over its suspected nuclear weapons program.
2 US workers seized in Baghdad	BAGHDAD -- Kidnappers seized two Americans and a Briton from their central Baghdad villa at dawn yesterday, in a bold raid that could further limit the mobility of foreigners in the Iraqi capital.
Jeanne Heads for Bahamas After Killing 3	SAMANA, Dominican Republic - Threatening to regain hurricane strength, Tropical Storm Jeanne headed for the Bahamas on a track for the southeastern United States after killing three people and causing extensive damage in the Caribbean. The storm forced the evacuation of thousands on Thursday as it slammed into the Dominican Republic after punishing Puerto Rico with flash floods and deadly winds...
Cameroon leader's 'divide and rule'	Cameroonian politician John Fru Ndi stands as presidential candidate in next month's election, splitting the opposition coalition.
Basayev Claims Responsibility for Beslan School Hostage Siege	A Chechen rebel commander has claimed responsibility for the school hostage siege in southern Russia earlier this month, during which more than 320 hostages were killed, half of them children.
One held in Jakarta embassy blast probe	Indonesian police said on Friday they had made their first arrest directly linked to last week #39;s deadly embassy bombing in Jakarta, detaining a man who delivered explosives to those blamed for the attack.
\$78,000 for a Cane That Helped a Legend Walk the Line	Many of Johnny Cash's possessions were sold at Sotheby's, collecting \$3,984,260 for the Cash family, more than double the pre-auction estimate.
Movie casts Afghans as 'Stray Dogs' struggling after hell of war (AFP)	AFP - The powerful may wage war, but it is the powerless who suffer its consequences -- that is the message drummed home by quot;Stray Dogs, quot; an Iranian film on Afghanistan's pain after years under the control of warlords and foreign masters.
US Airstrikes Said to Kill at Least 44 in Iraq	Iraqi health officials said American airstrikes that demolished homes late today in a village south of the volatile city of Falluja killed at least 44 people and wounded 27, including women and children.
U.S. Jet Fires at House in Fallujah (AP)	AP - An American jet fired a missile at a house where about 10 members of an al-Qaida-linked group were believed to be meeting in the Sunni insurgent stronghold of Fallujah on Friday, police and the U.S. military said. At least three people were killed.
Mother of Jackson Accuser Testifies	SANTA MARIA, Calif. - The mother of the boy accusing Michael Jackson of molestation testified Friday she does not remember a private investigator telling her that he was working for one of the pop star's attorneys, but believed he worked directly for the singer...
INDONESIA: #39;Blow to democracy #39;	International and domestic observers lambasted on Thursday the guilty verdict against Tempo magazine #39;s chief editor Bambang Harymurti and called it a setback for the country #39;s press freedom and democracy.
Show lights up Paralympics	The XII Paralympics begins in Athens, after a spectacular opening ceremony.
Burundi: Hold Rebels Responsible for Attack	A Burundian rebel movement was responsible for the August 13 slaughter of more than 150 civilians at Gatumba refugee camp in Burundi, and not the combined forces of Hutu and Mai-Mai fighters who have been blamed for the attack, Human Rights Watch said in
UN #39;s Kofe Annan Calls Iraq War Illegal	United Nations Secretary General Kofi Annan said this week that the US war in Iraq is illegal and questioned whether the country could hold credible
US jets hammer Iraqi insurgents as deadly bombings rock Baghdad	BAGHDAD : At least six people were killed in two suicide car bombings in Baghdad while another 47 people died in a series of US air strikes around the Iraqi insurgent bastion of Fallujah.
Sudan Accuses U.S. Over Darfur Talks Breakdown	ABUJA (Reuters) - Sudan blamed the United States for the failure of three weeks of peace talks between Khartoum and Darfur rebels on Friday, but African Union mediators said negotiations would resume in October.
What they said about ... ... Cherie Blair	Cherie Blair cast aside her treasured privacy this week, touring newspapers offices and television studios to promote The Goldfish Bowl, her new book, which focuses on Downing Street spouses.
Five killed in suicide car bombing, three taken hostage in Iraq	Violence raged on in Iraq on Friday, with five Iraqis killed in a suicide car bombing in Baghdad and three more Turkish drivers reportedly kidnapped.
Panama flooding kills nine people	At least nine people - seven of them children - have died in flooding in the capital of Panama. The authorities say at least 13 people are still missing after heavy rainfall caused rivers to break their banks.
Iraqi Airways resumes international flights after 14 years	Iraqi Airways resumed international flights Saturday when a plane took off from neighboring Jordan, the airline #39;s first such flight since UN sanctions were imposed on Saddam Hussein in 1990.
Florida Supreme Court puts Nader on state ballot (AFP)	AFP - The Florida Supreme Court has ruled that third-party presidential hopeful Ralph Nader can appear on ballots in the decisive state, increasing the chance the maverick contender will again influence the outcome of the presidential election.
Leader Says Rebels Responsible for Siege	MOSCOW Sept. 17, 2004 - Chechen rebel leader Shamil Basayev purportedly took responsibility Friday for a bloody school siege and other recent terrorist attacks that have killed more than 430 people, but
Russia: the losing battle against terrorism and insurgency	Terrorism in Russia took on horrifying proportions in August and early September when more than 400 people were killed in four separate incidents in a span of less than two weeks.
Bush Seen Vulnerable to Kerry Among Independent Voters (Reuters)	Reuters - President Bush, who holds\a sizable lead in some polls, still appears to be vulnerable to\Democrat John Kerry among independent voters whose shifting\loyalties could determine the winner of the November election,\pollsters say.
Macaulay Culkin Released After Drug Arrest	OKLAHOMA CITY - Former child star Macaulay Culkin was arrested on drug charges Friday during a traffic stop, authorities said. The 24-year-old actor, best known for his role in the "Home Alone" movies, was taken into custody on complaints of possession of a controlled dangerous substance without a valid prescription and possession of marijuana, according to the Oklahoma County Sheriff's office...
Iran Is Criticized for Its Lack of Candor on Nuclear Program	The International Atomic Energy's 35-nation board of governors passed a resolution calling for the country to suspend all uranium enrichment activities that could contribute to producing fuel for a nuclear bomb.
Pakistan tightens noose around Al-Qaeda militants near Afghan border: army (AFP)	AFP - Pakistani troops have hemmed in Al-Qaeda-linked foreign fighters and their local allies hiding in tribal border regions with a series of military assaults, a top Pakistani general said.
UN Council Poised to Vote on Darfur Resolution	UNITED NATIONS (Reuters) - The United States and China held last-minute talks on Saturday before the U.N. Security Council was to vote on a resolution that would consider oil sanctions against Sudan if it did not stop atrocities in the Darfur region.
Turkish Parliament Fails to Pass Reforms (AP)	AP - Turkey's parliament adjourned Saturday without passing a key reform package because of divisions over the government's proposal to make adultery a crime, bringing warnings from the European Union that delays could hurt Turkey's chances of membership.
Britain doing quot;all we can quot; for hostage in Iraq	Prime Minister Tony Blair has his government is doing all in its power to help a kidnapped Briton -- but he has avoided a public response to insurgents threatening to kill the man.
Sudan Says U.N. Sanctions Would Destroy Society	KHARTOUM (Reuters) - Sudan said Saturday that U.N. sanctions, threatened over atrocities in the Darfur region, would lead "this society to a complete destruction."
Ryder Cup: Europe close on victory	Another good day at Oakland Hills sees Europe move 11-5 clear of the USA going into Sunday's Ryder Cup singles.
Two million take part in all-night cultural festival in Rome (AFP)	AFP - Two million people massed in the streets of Rome and in its monuments and museums overnight, celebrating the Italian capital's second annual all-night cultural extravaganza, the mayor said.
Leaked secrets reveal chaos at heart of Blair #39;s Iraq plans	TONY Blair was facing a new Iraq crisis last night after explosive evidence emerged from within his own government that he was warned the country would be plunged into chaos after the fall of Saddam Hussein.
At least 20 dead in Kurkik bombing	A suicide attacker detonated a car bomb near a crowd of people waiting to apply for jobs with the Iraqi National Guard in the northern city of Kirkuk on yesterday, killing at least 20 people and wounding 16, officials said.
Japan's army works out plan to cope with North Korean terror attack (AFP)	AFP - Japan's army has worked out a secret plan to deal with possible large-scale terror attacks by North Korea, a press report said.
Saudi Trial Could Alter Pace of Reform	In a hearing room on the 11th floor of the High Court of Riyadh, two professors and a poet have been standing trial, sometimes drawing overflow crowds of people eager to monitor a case that could alter the pace of political reform in the kingdom.
In China's changing society, psychotherapy gains acceptance	BEIJING -- Step back, Confucius. Move over, Mao. Dr. Freud is making the rounds. Once vilified by the communists as a remnant of bourgeois imperialism, the practice of psychology -- and especially the Western ritual of going to a therapist -- is gaining popularity in this country of budding capitalists.
EU transport chief hails Alitalia accord (AFP)	AFP - EU transport and energy commissioner Loyola de Palacio hailed the accord reached between Alitalia management and staff on a major restructuring plan aimed at keeping the struggling airline in the air.
Sudan says it will abide by 'unfair' UN resolution on Darfur (AFP)	AFP - Sudan has condemned as quot;unfair quot; a new UN resolution calling on Khartoum to restore security to the crisis-wracked Darfur region or face possible sanctions, but said it would abide by the UN's demands.
Suicide car bombing kills three, wounds seven in northern Iraq	A suicide attacker detonated a car bomb Sunday near a joint US-Iraqi checkpoint, killing three people and wounding seven, including four US soldiers in the northern city of Samarra, the military said.
Sudan: UN Ruling Won #39;t Help Stop Crisis	KHARTOUM, Sudan Sept. 19, 2004 - A US-backed United Nations resolution threatening oil sanctions for the violence in Sudan #39;s Darfur region will only make it harder for the government to calm the insurrection there, a Sudanese official said Sunday.
German Far-Right Profits from Anger Over Reforms	German far-right parties surged in eastern state elections Sunday, riding public anger against government welfare cuts and fanning fears among mainstream parties that the country #39;s image could suffer.
Girls 'observe' French scarf ban	Only about 100 French Muslim girls are breaking the new ban on headscarves at school, the education minister says.
Democracy thrives in largest Muslim state	Indonesia #39;s presidential favorite Susilo Bambang Yudhoyono spent part of a three-day break between the campaign and Monday #39;s historic election not resting, but writing.
Polls Open for Indonesia #39;s First Direct Presidential Elections	Polls have opened for Indonesia #39;s first direct presidential election. Election observers say they are impressed with the six-month electoral process, which also chose members of the national assembly and local councils.
Malaysia discovers new bird flu case	KUALA LUMPUR - Malaysia discovered new cases of bird flu on Sunday within a quarantine area in northern Malaysia where workers have struggled for a month to eradicate the virus.
we must win this new conflict	Britain is embroiled in a fresh conflict with Iraq as it battles to quash global terrorism for ever, Tony Blair declared in a stark relabelling of the situation yesterday.
Sudanese Decry UN Threat of Sanctions	Sudan said Sunday that the UN Security Council #39;s resolution threatening oil sanctions if it failed to end violence in the country #39;s western region of Darfur was unfair
Adams backs power-sharing plan	Sinn Fein President Gerry Adams recommends his party accept proposals to revive power-sharing.
Tropical Storm Kills at Least 90 in Haiti	GONAIVES, Haiti - Tropical Storm Jeanne brought raging floodwaters to Haiti, killing at least 90 people and leaving dozens of families huddled on rooftops as the storm pushed further out into the open seas on Sunday, officials said. Floods tore through the northwestern coastal town of Gonaives and surrounding areas, covering crops and turning roads into rivers...
Family make plea for Iraq Briton	The family of a Briton held hostage in Iraq have issued an emotional plea for his release as the deadline approaches. Philip Bigley said his brother Ken regarded the Arab world as his quot;home from home quot; and
Ex-General Has Early Lead Over Megawati in Indonesia	JAKARTA (Reuters) - Early returns in Indonesia's presidential elections Monday gave a lead to ex-general Susilo Bambang Yudhoyono, who has vowed firmer leadership to fight terror and boost the economy, over incumbent Megawati Sukarnoputri.
Bush video awarded Turner Prize	Artist Jeremy Deller wins this year's Turner Prize for a film about US President George Bush's home town.
Iran May Soon Resume Uranium Enrichment (AP)	AP - Iran may resume uranium enrichment "any moment," the nation's intelligence minister said on state television Monday, two days after the U.N. nuclear watchdog agency demanded that Tehran halt all such activity.
Malaysia expects to resume poultry exports to Singapore soon	By Channel NewsAsia #39;s Malaysia Correspondent Melissa Goh. KUALA LUMPUR : Malaysia expects to resume export of poultry and eggs from two states to Singapore by the end of this month but only after meeting conditions set by the island.
Car Bomb Kills Three in Mosul (AP)	AP - A car bomb exploded in the northern Iraq city of Mosul on Monday, killing three people, hospital police said.
Attackers shoot, burn villagers in east Congo, killing 14, UN says (Canadian Press)	Canadian Press - KINSHASA, Congo (AP) - Attackers overran a sleeping village in east Congo's lawless Ituri province Monday and slaughtered 14 residents, including seven children who were burned alive, a UN spokeswoman said.
Tropical Storm Jeanne Kills 250 in Northern Haiti, UN Reports	Tropical Storm Jeanne killed at least 250 people and injured at least 380 in northern Haiti, the United Nations said. UN spokeswoman Denise Cook said the bodies of 250 people were in
France, Brazil lead charge for new global anti-poverty campaign	UNITED NATIONS : The presidents of Brazil and France called for new efforts to fight poverty and hunger in the developing world, including the controversial creation of an international tax, to combat the negative effects of globalization.
The power of radio helps to end Uganda #39;s long war	When Kenneth Banya heard the voices of his former rebel colleagues on the radio calling for an end to Uganda #39;s 18-year civil war, he knew it was time to surrender.
Karzai deputy escapes a roadside bombing	A deputy to Afghanistan #39;s president, Hamid Karzai, escaped a roadside bombing in northern Afghanistan on Monday, just four days after a rocket was fired at Karzai #39;s helicopter as he was heading to a campaign event for the Oct. 9 elections.
Scores of Iraqis die in 3 days of attacks	US troops fought a gunbattle with insurgents along a busy street in Baghdad today, sending passers-by scurrying for cover, witnesses said, Five US troops were reported killed in separate clashes in a volatile western province as
Hu top dog, but more of same for now	China #39;s new leader is forging ahead with policies set by Jiang, but trouble with Taiwan looms. BEIJING--Having taken over Sunday as chairman of the ruling Communist Party #39;s
Annan Faults Both Sides of Terror War for Eroding Rule of Law	U.N. Secretary General Kofi Annan will tell the 191-member U.N. General Assembly on Tuesday that the rule of law in the post-Sept. 11 world has been eroded both by the United States and by other nations as they battle terrorism, and by Islamic extremists and their horrific acts of violence, according to senior U.N. officials.
US Hostage Apparently Beheaded	(CBS/AP) A video posted on an Islamic Web site Monday shows the apparent beheading of a man identified in the tape as American construction contractor Eugene Armstrong.
Colombia militant gunned down	A top leader of Colombia #39;s right-wing paramilitaries has been assassinated, throwing into further doubt the ongoing peace process with the government.
PM to discuss strategic partnership	Prime Minister Manmohan Singh arrived on Tuesday for the first major diplomatic foray that includes talks with US President George W Bush, Pakistan President Pervez Musharraf and address to the UN General Assembly.
Jeanne death toll over 600 in Haiti	(09/21/04)-- The death toll keeps rising in Haiti. Officials say at least 622 people have been killed by Hurricane Jeanne. Jeanne was downgraded to a tropical
Israel Unions Start Nationwide Strike	JERUSALEM (Reuters) - Israeli unions began a nationwide strike on Tuesday expected to affect about 400,000 public sector workers and severely hamper international travel.
Bush enforces new US diplomacy (AFP)	AFP - President George W. Bush has rewritten US foreign policy during four years at the White House, with the war on terror now taking priority and doubt cast on some traditional alliances.
India seeks new TV bids	The Indian Board re-opens the bidding for TV rights after Australian threaten to cancel their tour.
Iran Announces Uranium Conversion Tests	Defying a key demand set by 35 nations, Iran announced Tuesday that it has started converting raw uranium into the gas needed for enrichment, a process that can be used to make nuclear weapons.
Election chaos? (U.S. News World Report)	U.S. News World Report - Michael Cadigan's day job is practicing commercial law in Albuquerque. But over eggs at the trendy Gold Street Caffe in the heart of downtown, he and a dozen other lawyers are immersing themselves in the intricacies of election law. On Election Day, they plan to be out in force for Democrat John Kerry at polling places across New Mexico, where Al Gore won in 2000 by just …
Goss Gets Senate Panel's OK for CIA Post	WASHINGTON - A Senate panel on Tuesday approved the nomination of Rep. Porter Goss, R-Fla., to head the CIA, overcoming Democrats' objections that Goss was too political for the job...
Bush Condemns Beheading of U.S. Hostage (AP)	AP - President Bush on Tuesday condemned the beheading of American hostage Eugene Armstrong, telling interim Iraqi Prime Minister Ayad Allawi, "We will not allow these thugs and terrorists to decide your fate and decide my fate."
Iraq #39;s Sunni-Shiite tension rising	The killing of two Sunni clerics earlier this week could be part of a slide toward sectarian civil war, analysts say. By Howard LaFranchi Staff writer of The Christian Science Monitor.
Goss Gets Senate Panel's OK for CIA Post (AP)	AP - A Senate panel on Tuesday approved the nomination of Rep. Porter Goss, R-Fla., to head the CIA, overcoming Democrats' objections that Goss was too political for the job.
Stocks Close Higher on Brokerage Earnings	NEW YORK - Stocks dashed higher Tuesday as investors welcomed strong earnings from financial services companies, upbeat economic data and some reassuring news from the Federal Reserve. The Fed's decision to raise short-term interest rates by another quarter-percentage point to 1.75 percent did not come as a surprise to the market...
No negotiation and no retreat, vows Bush	When it came, the statement broadcast by the al-Jazeera Arabic news channel from Qatar was as chilling as it was ghoulish: A second American captive, Jack Hensley, 48, had
Turkish Company Freezes Operations in Iraq (AP)	AP - A Turkish construction company announced Tuesday that it was halting operations in neighboring Iraq in a bid to save the lives of 10 employees kidnapped by militants.
Senate Panel Gives NASA Extra Money (AP)	AP - NASA would get #36;16.4 billion next year under a bill a Senate committee approved Tuesday, reversing a decision by House lawmakers to cut the space agency's budget below this year's levels.
How Deadly Are Scorpions?	A Malaysian woman has broken the world record for time spent living in a scorpion-filled box. Nur Malena Hassan, 27, has so far endured 32 days in a glass case with 6,069 scorpions; she
At UN, Bush defends decision to invade Iraq	President Bush went before a skeptical hall of world leaders Tuesday to mount a vigorous defense of the war in Iraq, telling the United Nations that the Iraqi people are
Yudhoyono's Apparent Win Boosts Markets (AP)	AP - Former General Susilo Bambang Yudhoyono took a seemingly unassailable lead Wednesday in Indonesia's presidential election, cheering investors amid hopes he will introduce much-needed economic reforms and provide firm leadership in the war on terror.
Flick Collection Opens in Berlin	Friedrich Flick, who made his fortune as an arms supplier to the Nazis during World War II, once presented old master paintings to Luftwaffe Commander-in-Chief Hermann Gring as a birthday gift.
Walking link to low dementia risk	Walking may protect the elderly from developing dementia, research suggests.
Bush, Lawmakers Discuss Social Security (AP)	AP - President Bush sought support from congressional leaders of both parties Monday for his aggressive proposal to overhaul Social Security during his second term.
Bush Mixing Diplomacy and Campaigning (AP)	AP - President Bush, straddling the worlds of diplomacy and re-election politics, is getting in another meeting with a foreign leader before hitting the road to Pennsylvania, a state at the top of his campaign wish list.
US hostage killed by Iraqi captors	A US hostage being held with Briton Ken Bigley has been killed by his captors. US officials said the body of Eugene Armstrong had been found.
Pota #39;s dead, terror teeth remain	NEW DELHI: The ordinances to repeal the stringent anti-terror law, Pota, and amend an existing law to provide teeth to it to tackle terror received Presidential assent on Tuesday night.
Asia to outperform this year, lower growth seen in 2005: ADB (AFP)	AFP - Developing Asia is set to outperform this year with higher-than-expected growth of 7.0 percent despite high oil prices but it will slow in 2005 in tandem with the developed world, the Asian Development Bank (ADB) said.
Second Beheading Reported (Los Angeles Times)	Los Angeles Times - BAGHDAD #8212; Militants said Tuesday that they had beheaded a second American hostage in as many days and threatened to kill a British captive, increasing pressure on President Bush and British Prime Minister Tony Blair to confront a recent wave of kidnappings of foreigners in the Iraqi capital.
Al-Qaeda Group Kills a Second US Hostage in Iraq (Update3)	An Iraqi group linked to al-Qaeda killed a second US hostage, Jack Hensley, and threatened to kill a British hostage unless Iraqi women detainees are freed, the group said on its Web site.
Lesbians fight to retain post-Soviet freedom (AFP)	AFP - Since emerging from the shadow of the prudish Soviet Union a decade ago, sexual minorities have fought to gain a foothold in Russian society. But Russian lesbians now say they are facing growing pressure from authorities to return to the closet.
Sharon Says Gaza Evacuation Set for 2005 (AP)	AP - Israel's evacuation of the Gaza Strip will begin next summer and will take about 12 weeks, Prime Minister Ariel Sharon said Wednesday, reversing an earlier decision to speed up the pullout.
Israel Urges Sanctions on Iran for Nuke Program	UNITED NATIONS (Reuters) - Israel urged the United Nations on Wednesday to move toward sanctions against Iran because Tehran is never going to abandon its alleged quest for nuclear weapons.
Iraq promises to release one of two high-profile women prisoners	BAGHDAD Iraq promised Wednesday to release one of two high-profile women prisoners, but officials denied the decision was linked to demands by militants who purportedly killed two American hostages and are threatening to execute a Briton unless all female
Something Positive in Zanu Pf	BELIEVE it or not, I still have personal friends who are ardent Zanu PF supporters with whom I socialize now and then. With one of them however, our political differences were beginning to affect our personal relationship.
US not to free female scientists	: With time running out to save a British hostage in Iraq, US officials said today they were not about to free female Iraqi prisoners as demanded by an al Qaida ally whose group has already beheaded two Americans.
Kashmir Talks: Failure Could be Fatal	GIVEN their sordid 58 year-long history, its easy enough to sink into pessimism when discussing India-Pakistan relations. The just-concluded first round of comprehensive talks between the
Job-Loss Panic Rises in Western Europe (AP)	AP - Stephane Zervos first suspected his job was threatened when his bosses removed most of the heavy equipment from the car wheel factory where he'd worked for 24 years.
4 nations lobby jointly for permanent seats	UNITED NATIONS - Japan, Brazil, Germany and India formed a lobbying group to help one another get permanent seats on the United Nations Security Council and head off proposals that might work against them.
Deal in Congress to Keep Tax Cuts, Widening Deficit	Republican and Democratic leaders agreed to extend \$150 billion worth of tax cuts sought by President Bush without trying to pay for them.
Latham stands by Bali claims candidate	Federal Labor leader Mark Latham has ruled out disendorsing Queensland Labor candidate Ivan Molloy, over comments about the Bali bombings.
Iraq PM to address US Congress	Iraqi Prime Minister Iyad Allawi is to address a joint session of the US Congress as well as meeting President Bush.
Palestinian says Americans' killers can't be arrested	GAZA -- Palestinian security forces know who was behind the killing of three Americans in Gaza nearly a year ago but cannot act against the factions while fighting with Israel continues, a top Palestinian security official said.
S Leone takes control of Freetown	UN peacekeepers hand control of security in the Sierra Leone capital, Freetown, to local forces after the end of a brutal war.
Iraqi Leader Thanks U.S. in Speech to Congress	Offering a simple, "Thank you America," Iraqi interim Prime Minister Ayad Allawi declared Thursday that his country is succeeding in its effort to move past the war that ousted Saddam Hussein.
U.S. Won't Release Female Iraq Prisoners	BAGHDAD, Iraq - Authorities insisted on Thursday that they won't give in to militants' demands to free female Iraqi prisoners despite the plea of a tearful British hostage begging Britain to save his life in a video released by his captors. Meanwhile, Iraq's most powerful Shiite cleric, Grand Ayatollah Ali al-Sistani, said that increasing violence must not be used as a pretext for delaying electi…
Terror scares hit Australia	Australia #39;s frayed nerves were given another jolt yesterday by the discovery of a home-made firebomb on a Virgin Blue airliner and the unrelated arrest of a man accused of threatening terror attacks in Southeast Asia.
Nigerian army kills 24 Islamic militants near Cameroon border (AFP)	AFP - The Nigerian army killed 24 Islamic militants who had taken refuge in the mountainous northeastern region bordering Cameroon, the spokesman for the northeastern state of Borno said.
Leaders converge on Melbourne	PRIME Minister John Howard and Labor leader Mark Latham will converge on Melbourne today as the city gets into the swing of AFL celebrations.
Rumsfeld Raises Prospect of Limited Iraq Elections (Reuters)	Reuters - Defense Secretary Donald Rumsfeld on\Thursday raised the possibility that some areas of Iraq night\be excluded from elections scheduled for January if security\could not be guaranteed.
Russia Seeks UN Terrorist Asylum Abuse Crackdown	UNITED NATIONS (Reuters) - Russia on Thursday proposed a U.N. crackdown on the abuse of political asylum for terrorist purposes, raising pressure on Western states to hand over wanted Chechen activists.
PM Promotes His Image of Mostly Safe Iraq (AP)	AP - It may have seemed odd that interim Iraqi Prime Minister Ayad Allawi felt compelled to spend a few of his precious first minutes at the White House giving reporters a geography lesson.
PLO chief holds landmark talks in Damascus	A high-ranking Palestinian Liberation Organization delegation led by Chairman Mahmoud Abbas held landmark talks with the Syrian leaders in Damascus Monday.
US planes again hit Sadr City	BAGHDAD US warplanes fired on targets in the east Baghdad slum of Sadr City on Thursday, the second day of fighting in the Shiite militia stronghold.
Bambang unveils plans for his first 100 days	JAKARTA - Mr Susilo Bambang Yudhoyono, who is almost certain to emerge the winner of the country #39;s first direct presidential polls, has begun to unveil plans for his first 100 days in power.
China admits it #39;s worried over stalled N.Korean nuclear talks	China admitted Tuesday it was worried about the apparent stalling of six-party talks about North Korea #39;s nuclear weapons program and blamed the lack of trust between Pyongyang and Washington.
In Indonesia, Businesses Hopeful After Election	After suffering through two shambling administrations, Indonesia appears to have a new president who many of its business leaders say they believe will uproot corruption and revive investment.
Feed-Tube Law Is Struck Down in Florida Case	The court said that Gov. Jeb Bush violated separation of powers when he signed a law to keep Theresa Schiavo alive.
Palestinians kill three Israeli soldiers	Palestinian fighters sneaked onto an Israeli military post at a small Jewish settlement in the Gaza Strip early yesterday under cover of darkness and a thick morning fog
In Mexico visit, enmity greets Harvard scholar	MEXICO CITY -- Ever since the release earlier this year of his book quot;Who are We?: The Challenges to America's National Identity, quot; which argues that Mexican immigrants pose a threat to American culture, Samuel P. Huntington has been the US academic Mexicans love to hate.
Dogs said to smell cancer signs	LONDON -- It has long been suspected that man's best friend has a special ability to sense when something is wrong with us. Now, the first experiment to verify that scientifically has demonstrated that dogs are able to smell cancer.
UK to Host Mideast Conference: Report	LONDON , December 6 (IslamOnline.net amp; News Agencies) - Britain received a green light from Washington to host a conference on Middle East peace after the Palestinian presidential elections, a British news paper reported Monday, December 6.
Thirteen people killed in power plant explosion in Hebei	Thirteen people were killed and one seriously injured in an explosion at a power plant in Wu #39;an City in north China #39;s Hebei Province when the plant began trialoperation on Thursday afternoon.
Palestinian Attack Kills Woman in Gaza Settlement (Reuters)	Reuters - A Palestinian mortar bomb slammed into a\house in a Jewish settlement in the Gaza Strip Friday, killing\a woman and fueling settler anger over Prime Minister Ariel\Sharon's plan to pull Israelis out of the area.
UN Refugee Chief Backs Autonomy for Sudan #39;s Darfur Region	The United Nations High Commissioner for Refugees says granting more autonomy to southern Sudan could help end the bloody conflict there.
Nova Scotia becomes sixth province, territory to allow same-sex marriages (Canadian Press)	Canadian Press - HALIFAX (CP) - Nova Scotia became the sixth province or territory to allow same-sex marriages when the province's Supreme Court ruled Friday that banning such unions is unconstitutional.
Bush, Kerry Economic Budgets Exceed \$1T	WASHINGTON - President Bush and Democratic Sen. John Kerry have starkly different economic priorities with a common thread: price tags exceeding \$1 trillion that could pump already huge deficits skyward over the next decade...
Calif. OKs World's Toughest Smog Rules	LOS ANGELES - California air regulators Friday unanimously approved the world's most stringent rules to reduce auto emissions that contribute to global warming - a move that could affect car and truck buyers from coast to coast. Under the regulations, the auto industry must cut exhaust from cars and light trucks by 25 percent and from larger trucks and sport utility vehicles by 18 percent...
Scientist Ramanna mourned	BOMBAY: Raja Ramanna, the scientist who pioneered India #39;s drive to become a nuclear power, died yesterday in Bombay at age 79.
Seoul says firms shipped lethal chemical to DPRK	SEOUL: South Korean authorities stopped a shipment of a potentially lethal chemical to North Korea this year, but at least two other shipments got through to the communist state, South Korea said on Friday.
Sudan 'foils Islamist coup plot'	Sudan says it has foiled a coup plot by backers of detained Islamist leader, Hassan al-Turabi.
Dodgers Nip Giants 3-2 in Crucial Series	SAN FRANCISCO - Shawn Green can sit out Saturday knowing he was a huge help to the Dodgers during their crucial series against San Francisco. Green hit a two-run homer in Los Angeles' 3-2 victory over the Giants on Friday night, a day before the first baseman will miss a game to observe the Jewish holiday Yom Kippur...
Pakistan and India agree to cooperate on easing tensions and &lt;b&gt;...&lt;/b&gt;	The leaders of India and Pakistan promised Friday to work together to quot;restore normalcy and cooperation quot; between their countries and seek peace in the disputed Himalayan territory of Kashmir.
Israel Destroys Refugee Homes, Kills One	GAZA CITY, Gaza Strip - A day after a mortar round killed an Israeli-American woman in a nearby settlement, the Israeli army charged into a Palestinian refugee camp Saturday, killing one person and tearing down 35 homes, witnesses and a U.N. aid official said...
UN Refugee Chief Tours Sudanese Refugee Camp in Chad	The top United Nation refugee official is in Chad, where Saturday, he toured a camp for Sudanese refugees who have fled violence in the western Darfur region.
Hu issues certificates to two new generals	Chinese President Hu Jintao presented on Saturday certificates to two nearly promoted generals in his capacity as chairman of the Central Military Commission (CMC) of the Communist Party of China.
Men, Women More Different Than Thought	CHICAGO - Beyond the tired cliches and sperm-and-egg basics taught in grade school science class, researchers are discovering that men and women are even more different than anyone realized. It turns out that major illnesses like heart disease and lung cancer are influenced by gender and that perhaps treatments for women ought to be slightly different from the approach used for men...
Four held in anti-terror raids	Three of the men were seized in a quot;pre-planned quot; operation by officers from the Metropolitan Police anti-terrorist branch at a hotel in Brent Cross, north London.
Italy and Libya move on migrants	Italy's Interior Minister visits Libya to pave the way for joint efforts to curb illegal immigration into the EU.
How long will the pop press stomach the horrors of Iraq?	The sickening accounts of the ordeal of Ken Bigley have brought home to everyone the true wretchedness of the present situation in Iraq.
UN chief promises more staff to Iraq when possible	UN Secretary-General Kofi An nan meets with visiting Iraqi Prime Minister Iyad Allawi at UN headquarters in New York, Sep 24. (Xinhua Photo).
Muslim Council joins fight for hostage #39;s life	Efforts to secure the release of Iraq hostage Ken Bigley are being stepped up as a delegation from the Muslim Council of Britain #39; heads to Baghdad for talks.
AFP Interview: UN refugee chief says Sudan likely to grant Darfur &lt;b&gt;...&lt;/b&gt;	ABECHE, Chad, Sept 26 (AFP) -- The Sudanese government has seen the writing on the wall and is likely to grant some autonomy to the violence-wracked Darfur region but the rebels should now do their bit to end the world #39;s worst humanitarian crisis, UN High
Riyadh says killing of Frenchman was "terrorist attack" (AFP)	AFP - A French national shot dead in the Saudi Red Sea city of Jeddah overnight was the target of a quot;terrorist attack quot; according to initial investigations, an interior ministry spokesman told AFP.
Half of men on Pitcairn Island on trial for alleged sex abuse	a small, prefabricated affair, consisting of just six cells. They have an incentive to build it well: seven of them could soon be living there.
Karzai Travels North on First Domestic Trip Since Rocket Attack	Afghan President Hamid Karzai Sunday made his first domestic trip outside the capital, Kabul, since a trip cut short by a rocket attack 10 days ago.
Pinochet questioned by investigative judge	An investigative judge has questioned former Chilean dictator Augusto Pinochet for half an hour to decide whether to indict him in one of hundreds of human rights cases stemming from his 1973-1990 rule.
UN refugee chief sees Darfur autonomy as way out of crisis	NDJAMENA : UN High Commissioner for Refugees Ruud Lubbers said that Sudan should grant more autonomy to Darfur as he began a visit to address the crisis over the exodus of more than 1.4 million refugees from the troubled region.
Israel sends Syria tough message with Hamas strike	Widening its pursuit of Hamas beyond the occupied territories, Israel reached into Damascus Sunday, dealing a blow to both Hamas and Syria.
Labour delegates force Iraq vote	Iraq is chosen for a vote at Labour conference but Tony Blair says he will not apologise for the war.
Haitian storm survivors give thanks	Amid the destruction from Tropical Storm Jeanne, Haitians have prayed for the 1,500 dead and given thanks that their lives were spared at services on Sunday.
No progress in N.Korea, Japan talks on abductees	: Talks between Japan and North Korea aimed at resolving a dispute over Japanese nationals abducted by the North decades ago ended Sunday without progress, Japanese officials said.
Iran deploys new missile	TEHRAN: Iran added one more missile to its military arsenal and the defense minister said Saturday his country was ready to confront any external threat.
Jet lands in UK after bomb alert	An Olympic Airlines flight on its way from Athens to New York is diverted to Stansted Airport after a security alert.
U.S. Military Arrests an Iraqi Commander	The arrest of a commander of the Iraqi National Guard raises concerns about the loyalty and reliability of the new security forces.
U.S. Wants to Lease Swedish Submarine (AP)	AP - The United States wants to lease a Swedish attack submarine for naval exercises in the Baltic Sea in a deal possibly worth tens of millions of dollars, defense officials said Sunday.
Japan Ministers Resign Ahead of Reshuffle	TOKYO (Reuters) - Japanese cabinet ministers tendered their resignations on Monday, setting the stage for Prime Minister Junichiro Koizumi to make new appointments aimed at boosting his popularity and tightening his grip on power after a set-back in July's upper house elections.
Pakistan #39;s top wanted terrorist killed	Pakistani security forces Sunday killed the country #39;s most wanted terrorist allegedly involved in an assassination attempt on President Pervez Musharrafand indicted in the murder of a US journalist.
Pakistan al-Qaeda suspect killed	Pakistan says it has dealt a major blow to al-Qaeda #39;s operations after its security forces shot dead the country #39;s most wanted terror suspect.
Press blame Right for swaying citizenship votes	On Sunday voters rejected government-backed plans to simplify naturalisation procedures for second-generation foreigners. They also turned down a proposal to grant children born in Switzerland to foreign parents the automatic right to a Swiss passport.
Experts dampen bird flu fears	International health officials at an emergency meeting in Bangkok Monday said there is no evidence that bird flu has been passed from one human to another.
Hamas official killed in blast	JERUSALEM -- A Hamas official was killed Sunday when his sport utility vehicle exploded in a neighborhood of Damascus, Syria, seconds after he started the engine, according to witnesses and the Palestinian militant group #39;s leaders, who accused Israel of
Diverted London Airliner Given All-Clear	A police search concluded there was no threat to a New York-bound Greek airliner forced to make an emergency landing in Britain following a bomb threat that mentioned Iraq, officers said Monday.
DEBKAfile Special Analysis	Before deporting him to Lebanon in 1991, the late Yitzhak Rabin called Ezz-Eldin Sheikh al-Khalil the snakes head, singling him out as the terror master who raised and handled Hamas most accomplished terror operatives, Adnan al Hool and
European Press Review: Climate Change	European editorials on Monday commented on the results of the local elections in the western German state of North Rhine-Westphalia.
Greek School Bus Crash Kills Seven, Injures 24	KAMMENA VOURLA, Greece (Reuters) - A bus carrying school students and teachers to the Athens Paralympic Games collided with a truck in central Greece on Monday killing at least seven people and injuring 24, officials said.
Sports Court Hears Hamm Gold Medal Appeal	LAUSANNE, Switzerland - Paul Hamm appeared before the sports world's highest court Monday to argue why he should he keep his Olympic gymnastics gold medal. The Court of Arbitration for Sport convened to hear the appeal from a South Korean gymnast who believes he was unfairly deprived of the gold in the men's all-around event in Athens last month because of a scoring error...
Rivalry Blamed in Philippine Communist Leader #39;s Death	A leader of a Philippine communist breakaway group has been killed, in what may be rivalry among former comrades. The shooting is the latest in a series of assassinations of Communist Party defectors.
Blair, Paisley confer on N. Ireland	British Prime Minister Tony Blair met in London with Democratic Unionist leader Ian Paisley Monday about power sharing with Northern Ireland #39;s Assembly.
Presidential campaign turns even nastier (AFP)	AFP - The US presidential race hit a new low in nastiness with images of Osama bin Laden and epithets such as quot;despicable quot; and quot;un-American quot; bombarding voters before a crucial series of televised debates.
A Graphic Film of Protest, and Cries of Blasphemy	The director of a 10-minute film shown on Dutch television hopes to draw attention to what she says is widespread but hidden violence against Muslim women.
Bishop Indicted on Child Rape Charges	SPRINGFIELD, Mass. - Bishop Thomas Dupre, the former head of the Springfield Diocese, was indicted Monday on child rape charges, accused of molesting two boys in the 1970s, the county prosecutor said...
Holiday Stamps to Be Issued in Oct. (AP)	AP - Holiday postage stamps celebrating Christmas, Hanukkah and Kwanzaa will be issued next month, the U.S. Postal Service announced Monday.
Embattled Mortgage Giant Agrees to Meet New Standards	Fannie Mae agreed to keep more cash on hand while it corrects accounting problems, a U.S. regulator said.
5 dead in Dubai airport accident	DUBAI - A steel mesh wall collapsed on workers building a multi-billion-dollar extension to Dubai #39;s international airport yesterday, leaving five dead and 12 injured, authorities said.
Hostages plight clouds meeting of Blairs party	BRIGHTON, England The annual conference of Prime Minister Tony Blair #39;s Labour Party opened here Monday under the pall of the war in Iraq, as the fate of the British hostage Ken Bigley remained uncertain amid fresh appeals for his release from family
President terms Farooqi #39;s death big achievement	THE HAGUE: President General Pervez Musharraf Monday described the killing of Amjad Farooqi as big achievement by security forces and said quot;important terrorist has been eliminated.
Blair readies crucial party speech under Iraq cloud	Britain #39;s Tony Blair faces one of the trickiest speeches of his career today, seeking to win back his Labour party after rifts over Iraq and spell out new policies to set up next year #39;s re-election bid.
North Korea Resists Talks on Nuclear Arms	North Korea said Monday that it will not resume talks on its nuclear weapons program until the Bush administration ends its quot;hostile policy quot; against Pyongyang and
May have been transmitted between humans- report	Thailand confirmed its second death from bird flu Tuesday, and said the fatal case might have been transmitted by a human victim rather than a bird, according to published report.
Cowboys Defeat Redskins 21-18	LANDOVER, Md. - Bill Parcells celebrated the touchdown with a big smile and his fist thrust high in the air...
Israel levels new accusations against Syria	Without acknowledging responsibility for the car-bombing death of a Hamas activist in Syria, Israeli Deputy Defense Minister Zeev Boim yesterday issued a toughly worded
US forces bomb Falluja	many people were killed. The US military last week claimed to have killed around 100 of Zarqawi #39;s. militiamen who have the area largely under their control.
US Army considers shorter combat tours	WASHINGTON -- The US Army may shorten yearlong combat tours in Iraq and Afghanistan amid concerns the long and perilous duty is making it difficult to recruit soldiers and keep current ones, officials said yesterday.
Nigerian oil flows despite rebel threat-companies	Oil should continue to flow from Nigeria, the world #39;s seventh largest exporter, despite a rebel threat to attack foreign oil workers in an quot;all-out war quot; due to start on Friday, multinational energy companies said.
Oil Companies In Nigeria Say They Won #39;t Give In To Threats	Major oil companies operating in Nigeria #39;s oil-rich southern region say they will not give in to threats of attacks on their facilities and employees by militias.
Pakistan's Musharraf calls for unity against global terrorism (AFP)	AFP - Pakistani President Pervez Musharraf kicked off a three-day visit to Italy by calling on the world community to stand united in the fight against global terrorism.
Consumer Confidence Dips in September	NEW YORK - Job worries helped push consumer confidence down in September for the second consecutive month, a New York-based private research group said Tuesday. The Consumer Confidence Index fell 1.9 points to 96.8 from a revised reading of 98.7 in August, according to The Conference Board...
Sudan Reportedly Hiding Arab Fighters in Southern Sudan	Under international pressure to disarm and disband Arab militias in troubled Darfur, Sudan #39;s government is instead reportedly moving hundreds, possibly thousands, of the fighters from Darfur to remote areas of southern Sudan.
Indian-Americans hail Manmohan speech	New York, Sep 27 (UNI) Members of the Indian-American community who attended a public meeting addressed by Prime Minister Manmohan Singh welcomed his speech and expressed confidence that India would soon be a developed economy.
Strong Earthquake Strikes Central Calif.	PARKFIELD, Calif. - A strong earthquake struck Central California on Tuesday that was felt from San Francisco to the Los Angeles area...
Putin's Chechnya options narrow	On the fifth anniversary of the invasion of Chechnya, some say there are few alternatives to negotiations.
Unrest Spreads To Southern Iraq	(CBS/AP) As US forces continued to bombard the restive city of Fallujah and clashed with militants in the streets of Baghdad, there was unrest in the normally quiet British-patrolled city of Basra.
Taiwan Acknowledges Minister #39;s Improper Wording #39; on Singapore	Taiwan Foreign Minister Chen Tan- sun, who dismissed Singapore as a country the size of a booger, #39; #39; regretted his improper wording, #39; #39; said Foreign Ministry spokesman Michel Lu.
Gunmen free CNN journalist	Palestinian gunmen yesterday released a CNN journalist abducted in Gaza City apparently to pressure members of an Arab minority group not to serve in the Israeli army.
Feds: Syrian Clampdown on Terror Positive (AP)	AP - A Syrian crackdown on terror groups would be the best way to halt violence in Syria and promote peace in the Middle East, the State Department said Monday after the assassination in Damascus of a leader of Hamas' bombing unit.
China, Singapore Say World Must Help Calm Taiwan Row	China and Singapore on Monday urged the international community to help calm Beijing #39;s dispute with Taiwan over its push for independence.
Official: MLB to Move Expos to Washington	WASHINGTON - Major League Baseball will announce Wednesday that Washington will be the new home of the Montreal Expos, bringing the national pastime back to the nation's capital for the first time in 33 years, The Associated Press has learned. A city official, speaking on condition of anonymity, said Washington has been notified by Major League Baseball of the impending announcement...
Gangs on Prowl in Storm-Wracked Haiti (AP)	AP - Victims who lost relatives, homes and belongings in Tropical Storm Jeanne are now tormented by street gangs who attack food convoys, raid homes at night and shoot those who get in their way.
Taiwan FM apologises for #39;rude words #39; against Singapore	TAIPEI (dpa) - Taiwan Foreign Minister Mark Chen apologised to Singapore on Tuesday over the words he used in describing the Southeast Asian city-state.
Cricket: Dubai global academy	The International Cricket Council are to open a global cricket academy designed to improve standards of lesser nations.
No-Confidence Vote Planned Against Palestinian PM	RAMALLAH, West Bank (Reuters) - Lawmakers angered by the Palestinian leadership's failure to make reforms plan to force a parliamentary no-confidence vote that could bring down the government appointed by Yasser Arafat, legislators said.
U.S. Asks Laos to Check Massacre Report (AP)	AP - The State Department said Monday it is taking seriously allegations that Laotian military forces may have massacred children of the country's Hmong ethnic minority.
Hungary's Parliament Elects Prime Minister (AP)	AP - Parliament on Wednesday elected one of Hungary's wealthiest businessmen as prime minister, ending two months of political uncertainty.
Britain extends citizenship rights to Gurkha soldiers (AFP)	AFP - Britain has extended full citizenship rights to Gurkha soldiers from Nepal who serve in the British armed forces, Prime Minister Tony Blair has said.
Typhoon Meari kills nine in Japan	moving northeast over large parts of the country including Tokyo, with winds up to 67 miles per hour. Media reports said at least nine had died, but public broadcaster NHK said the toll had reached 11.
Australian PM fails to apologize on wrong pre-war intelligence on &lt;b&gt;...&lt;/b&gt;	Australian Prime Minister John Howard said Thursday he won #39;t automatically follow his British counterpart Tony Blair who has said he could apologize for faulty evidence on Iraqi weapons of mass destruction.
Greenland criminals take road back to society, not prison (AFP)	AFP - Some 20 people gather for a lunch of whale meat and potatoes inside a large wooden building facing a frozen fjord bathed in sunlight. No, these are not tourists on vacation, but rather criminals serving time in one of Greenland's open penal centers.
Car Crashes Into Japan Parliament Gate -Jiji (Reuters)	Reuters - A car crashed into a gate of Japan's\parliament building in central Tokyo on Thursday and caught\fire, Jiji news agency said.
Poor? Who #39;s poor? Poverty is down	The proportion of people living on less than \$1 a day decreased from 40 to 21 per cent of the global population between 1981 and 2001, says the World Bank #39;s latest annual report.
Israeli Tanks Surge Into Gaza Refugee Camp -Witnesses	GAZA (Reuters) - A column of Israeli tanks surged into the heart of the Jabalya refugee camp in the northern Gaza Strip on Thursday as the army broadened its sweep for militants behind a deadly rocket attack on an Israeli town.
Thailand Tackles Bird Flu Epidemic	BANGKOK, Thailand Sept. 30, 2004 - Millions of volunteers led by emergency teams fanned out across Thailand on Thursday in a new drive to fight bird flu after the prime minister gave officials 30 days to eradicate the epidemic.
Multiple Bombings Kill At Least 37 In Capital	_ At least three bombs exploded near a US convoy in western Baghdad on Thursday, killing 37 people and wounding more than 50, officials said.
Musharraf meets Pope John Paul	Pakistan President General Pervez Musharraf met Pope John Paul II, who urged him to adopt a quot;spirit of dialogue and tolerance quot; in his region.
Gurkhas win citizenship fight	The Gurkhas who have served in the British Army have won an historic fight to be allowed to apply for British citizenship. The decision comes after a lengthy fight by the Nepalese soldiers for the right to
Footage Shows 10 New Hostages in Iraq	BAGHDAD, Iraq - The Arab news network Al-Jazeera showed video Thursday of 10 new hostages seized in Iraq by militants. Al-Jazeera said the 10 - six Iraqis, two Lebanese and two Indonesian women - were taken by The Islamic Army in Iraq...
What Do Women Want in a Presidential Candidate? (Reuters)	Reuters - Tammy Hough is a life-long\Republican, a socially conservative stay-at-home mother and a\woman who puts American security as a top priority, so many\pundits see her vote as an easy one for President Bush. But\she's not so sure.
Tough Talks Ahead After EU Is Criticized	Efforts to forge the world's largest free trade zone between the European Union and South America's Mercosur economic bloc are unlikely to be concluded by an Oct. 31 deadline, the EU said Thursday, with both sides declaring each other's trade offers insufficient.
23 Palestinians, 3 Israelis Die in Gaza Fighting	JABALYA, Gaza (Reuters) - Twenty-three Palestinians and three Israelis were killed Thursday, Gaza's bloodiest day for more than two years, as Israel's army struck back after a rocket attack killed two Israeli children in a border town.
Baghdad Bombings Kill One US Soldier, Wound 13	WASHINGTON, Sept. 30, 2004 -- A series of car bombings in Baghdad today killed one American soldier and wounded 13 others. The bombings also killed at least two Iraqi policemen and reportedly injured scores of other Iraqis.
POLITICAL POINTS 1:27 PM Sorry Is the Hardest Word	It did not go unnoticed among the press corps traveling with President Bush that British Prime Minister Tony Blair apologized this week to fellow Labor Party officials for the fact that, as it
Bush, Kerry brace for key presidential debate (AFP)	AFP - The US presidential candidates were set to go head to head in a bruising, high-stakes televised debate, with Republican incumbent George W. Bush aiming to lock in his lead in the race and Democratic challenger John Kerry banking on a comeback.
Bombs kill 35 children in Iraq	Three bombs exploded at a neighborhood celebration today in western Baghdad, killing 35 children and seven adults, officials said.
Witnesses to Confront Cali Cartel Kingpin	Thirteen years into their probe, U.S. investigators have assembled a team of smugglers, accountants and associates to testify against Colombian cartel kingpin Gilberto Rodriguez Orejuela.
Iran leader reasserts arms views	NEW YORK Iran #39;s foreign minister has said that his country will never give up its right to develop nuclear technology for peaceful use, though he denied any intent to produce nuclear weapons.
80 Killed in U.S. Offensive in Iraq	SAMARRA, Iraq - U.S. and Iraqi forces launched a major assault Friday to regain control of the insurgent stronghold of Samarra, and hospital officials said at least 80 people were killed and 100 wounded...
BA flight makes emergency landing in Amsterdam, escorted by F-16 &lt;b&gt;...&lt;/b&gt;	A British Airways passenger plane flying from Berlin to London reported an unspecified security threat and made an emergency landing in Amsterdam on Thursday, escorted by two Dutch F-16 jet fighters, the airline said.
Bush, Kerry Differ on Approach to North Korea	SEOUL (Reuters) - The determination of North Korea to develop nuclear arms could harden after President Bush and his rival, Senator John Kerry, clashed over how to proceed with six-party talks on Pyongyang's ambitions, analysts said.
Indonesia police identify embassy attacker	Indonesian police on Friday identified the man they suspect was the suicide bomber in an attack on the Australian Embassy in Jakarta last month, and said the 30
Wen calls for better leadership from party	BEIJING - Chinese Premier Wen Jiabao yesterday pledged to improve the leadership of the Communist Party at a time when its popularity is waning.
Bin Laden Deputy Purportedly Seeks Strikes (AP)	AP - An audio tape purportedly released by Osama bin Laden's deputy calls for attacks on U.S. and British interests everywhere, according to a broadcast Friday by Al-Jazeera television.
Chirac seeks vote on Turkey bid	French President Jacques Chirac says France should hold a referendum on Turkey's entry to the European Union.
EU set to launch 'transit camps'	EU ministers agree to set up five pilot reception centres in Africa to process asylum applications.
Stocks Climb on Strong Economic Data	NEW YORK - Newly optimistic investors sent stocks sharply higher Friday, propelling the Dow Jones industrials up more than 100 points, after economic data showed strength in manufacturing and construction. Wall Street greeted the departure of PeopleSoft Inc.'s chief executive by buying up technology shares...
Al Qaeda Urge Wide-Scale Muslim Resistance	Al Qaeda #39;s No. 2 man Ayman Zawahiri called for an all-out armed resistance in the Muslim world against the West and Jews whom he described as crusaders.
Bush, Kerry Trade Barbs Following Debate	ALLENTOWN, Pa. - President Bush on Friday ripped into Sen...
US Supreme Court asked to rule on homosexuals' right to adopt children (AFP)	AFP - The American Civil Liberties Union, the leading US civil rights group, petitioned the US Supreme Court to rule on the right of homosexuals to adopt children.
US welcomes Sudan #39;s acceptance of expanded AU mission in Darfur	The United States welcomed on Friday Sudanese official #39;s announcement to accept a larger AfricanUnion (AU) mission in the western region of Darfur and urged the speedy deployment of AU troops.
Europe ; Serbia calls on UN to annul appointment of Kosovo PM	He (Haradinaj) is a war crimes suspect, and Serbian authorities will face numerous difficulties ... with such a person, Kostunica said.
U.N. War Court Transfers First Case to Serbia	BELGRADE (Reuters) - The U.N. war crimes prosecutor sent the first case to the Serbian judiciary Friday in a move that could warm ties between the Hague-based court and Belgrade.
Russias strange bedfellows	Ministers from the Commonwealth of Independent States (CIS) gathered in the Ukrainian capital Kiev on September 29 to formulate a common anti-terrorism strategy.
Bangkok animal trade talks open	The rules controlling the trade in many at-risk wildlife species may change at a Bangkok meeting starting on Saturday. The 166 member states of the Convention on International Trade in Endangered Species of
Israel Kills Two Militants During Massive Gaza Raid	GAZA (Reuters) - The Israeli army killed two militants Saturday in an air strike in the northern Gaza Strip, bringing the number of Palestinians Israel has killed in one of its deadliest Gaza raids to 39.
ACLU Seeks to Challenge Gay Adoption Ban (AP)	AP - The American Civil Liberties Union asked the Supreme Court on Friday to hear its challenge to Florida's ban on adoptions by gays.
Five Blasts Reported in Spain After ETA Threats	MADRID (Reuters) - Five explosions were reported in different parts of Spain Monday after the Basque separatist group ETA threatened to set off a total of seven bombs, Spanish media reported.
Lebanon and Syria have not complied with UN resolution: Annan	UNITED NATIONS - Secretary-General Kofi Annan reported that Syria has not pulled its forces out of Lebanon as called for by the UN Security Council, and said he had requested a timetable from Damascus for its full implementation.
One hurt in blast at Philippines Muslim regional government complex (AFP)	AFP - A powerful home-made bomb has exploded in a compound housing offices of an autonomous Muslim regional government in the southern Philippine city of Cotabato, wounding one person, police said.
France Opposes Immigrant Transit Camps in Africa	France, Sweden and Belgium shot down a German proposal to set up European Union refugee processing centres in North Africa, arguing that the idea would do more harm than good.
Ukraine opposition seeks legal changes	KIEV -- Opposition leader Viktor Yushchenko yesterday pressed for the prime minister's removal from office, dismissal of electoral officials, and new legislation to guard against fraud in a new presidential runoff, warning that his supporters would continue to blockade government offices until outgoing President Leonid D. Kuchma meets those demands.
Pakistan Ups Security, Shi #39;ites Mourn Bomb Victims	Pakistan beefed up security Saturday as minority Shi #39;ite Muslims prepared to bury victims of a suicide bomb attack on a mosque in the eastern town of Sialkot that killed at least 30 people a day earlier.
Violent Protests Erupt Again in Haiti	PORT-AU-PRINCE, Haiti Oct. 2, 2004 - Supporters of ousted President Jean-Bertrand Aristide took to the streets of Haiti #39;s capital for a second day, shooting wildly, smashing cars and blocking roads with burning tires.
Serial blasts rock NE: 19 killed	GUWAHATI: A string of powerful bomb blasts rocked Nagaland and Assam on the birth anniversary of Mahatma Gandhi Saturday, killing at least 19 people and injuring more than 50.
Blair heads to country home for rest after heart op	LONDON, Oct 2 (AFP) - British Prime Minister Tony Blair said Saturday that he felt in quot;excellent quot; health as he set off for his official country residence to rest after a successful minor heart operation.
22 killed, 100 injured in Nagaland twin blasts :	India News gt; Guwahati, Oct 2 : At least 22 people, including women and children, were killed and over 100 injured when two simultaneous landmine blasts ripped through the busy railway station here and a crowded market place of this commercial town of
New appointments hint Musharraf to remain COAS after Dec 31	ISLAMABAD: Military analysts have said that after the appointment of new Chairman Joint Chiefs of Staff Committee and Vice Chief of Army Staff it is clear that President General Pervez Musharraf will retain his cap of Chief of Army Staff beyond December 31
Ransom may buy life of Iraq hostage	The brother of Iraq hostage Ken Bigley was investigating whether it might be possible to buy his sibling #39;s life. Paul Bigley was looking into reports in a Kuwaiti newspaper that a new Iraqi militant group
Turkey to Get Green Light for EU Entry Talks -Paper	The European Commission #39;s report on Turkey next week will recommend that the European Union open accession negotiations with Ankara, the German daily Bild said Sunday, quoting sources at the EU executive.
King's Widow Turns Focus on Voting Rights (AP)	AP - The widow of Martin Luther King Jr. said the right to vote should be open to everyone in a democracy, including those who have been convicted of crimes.
Eta suspects arrested in France	French security forces have arrested 20 people suspected of being members of the outlawed Basque separatist group, Eta. Most were Spaniards living in the Basque region of south-western France.
New Bomb Blast Wounds 15 in India	Suspected separatists bombed a power line, a gas pipeline, a tea plantation and a crowded marketplace in northeastern India on Sunday, intensifying a campaign of violence
Brown calls for Labour unity	Chancellor Gordon Brown has sought to quell speculation over who should run the Labour Party and turned the attack on the opposition Conservatives.
Bus ambush kills 17 workers near Tikrit	Gunmen ambushed a bus carrying unarmed Iraqis to work at a US ammunition dump near Tikrit yesterday, killing 17 and raising the toll from three days of intensified and bloody terrorist
Gunfire Erupts in Pro-Aristide Haiti Slum	PORT-AU-PRINCE, Haiti Oct. 3, 2004 - Gunfire erupted in a slum teeming with loyalists of ousted President Jean-Bertrand Aristide on Sunday, sending people scattering through trash-strewn streets following
Liberals enter political minefield of minority government starting Monday (Canadian Press)	Canadian Press - OTTAWA (CP) - A chastened Liberal government will find itself relying on support from the very opponents it steamrollered for over a decade when Prime Minister Paul Martin begins steering his party through the first minority Parliament in a quarter-century.
Darfur rebels reject Khartoum bid to split them ahead of talks (AFP)	AFP - Ethnic minority rebels in Darfur have rejected an attempt by the Sudanese government to divide them ahead of a new round of peace talks in Nigeria later this month, a Khartoum daily reported.
Nikkei Opens Higher (Reuters)	Reuters - The Nikkei average rose 1.37 percent at\the opening on Monday as a recovery in U.S. stocks encouraged\investors to seek bargains among lagging issues, including\Canon Inc. and other high-tech issues.
US football: Patriots' historic win	New England win a record-tying 18th straight game - plus an NFL round-up.
Aussie ruling party leads in election polls, but gap narrows	The government of Prime Minister John Howard had a narrow lead in opinion polls heading into the final week of campaigning ahead of the Australian federal election, but the opposition Labor party was narrowing the gap, according
Six Shot Dead in New Northeast India Violence	GUWAHATI, India (Reuters) - Suspected separatist rebels stormed a village in India's northeast on Monday and shot dead six people, police said, taking the toll in the worst violence in years in the troubled region to 62.
Tokyo Stocks Finish 2.6 Percent Higher (AP)	AP - Tokyo stocks finished sharply higher Monday, fueled by Wall Street's gains last week. The U.S. dollar was higher against the Japanese yen.
Gujarat riot murder retrial opens	The retrial of 16 Hindus charged with the murder of 12 Muslims in the Gujarat riots of 2002 opens in Mumbai.
Poland to cut Iraq troops by 2006	Poland will reduce its commitment of forces to the war in Iraq by 40 percent by the end of 2005, the Polish Defense Ministry in Warsaw says.
Austria to Extradite Turkish Underworld Figure	VIENNA (Reuters) - Convicted Turkish underworld boss Alaattin Cakici, sought on charges of corruption and extortion, will be extradited from Austria to Turkey, a district court ruled on Monday.
Poland to Reduce Force In Iraq	Poland will significantly reduce its number of troops in Iraq by the end of 2005, the country #39;s defense minister said on Monday.
AL moves to stop Israeli attacks against the Palestinians	The Arab League AL has assigned the Arab group at the UN to call for convening an urgent meeting for the UN General Assembly or the UN Security Council to halt the quot;Israeli war of extermination against the Palestinian people.
New Poll Shows Bush and Kerry in Dead Heat (Reuters)	Reuters - President Bush is now in a\statistical dead heat with Democratic challenger Sen. John\Kerry for the Nov. 2 election, in a tightening of the race\after the first debate last week, a poll on Monday showed.
Steep rise in Haiti storm deaths	The number of deaths from floods in Haiti caused by tropical storm Jeanne has risen sharply to 1,970, with 884 still missing, officials say.
Flight Diverted to UK After Bomb Threat	A Singapore Airlines passenger jet from Frankfurt to New York was diverted to Manchester Airport in northern England on Monday after a bomb threat that police said may have been a hoax.
Car bombs strike Baghdad	At least 10 people were killed and 76 injured when one exploded near an army recruitment centre outside the top-security Green Zone housing Iraq #39;s interim government and the US Embassy.
Video Shows Militants Killing Iraqi from Italy, Turk	BAGHDAD (Reuters) - Islamic militants distributed a video in Iraq on Monday showing the killings of two men who identified themselves as an Italian of Iraqi origin and a Turk.
Iraq video shows 'hostage deaths'	A video is released which apparently shows the killing of two hostages in Iraq, while two others are released.
Turkey defiant over EU accession	Turkey's foreign minister says the EU should not attach conditions to Turkey's bid to start membership talks.
Israeli Soldiers Kill Palestinian Gunman in Gaza -Army (Reuters)	Reuters - Israeli soldiers shot and killed a\Palestinian gunman on Monday as he approached a military\outpost near a Jewish settlement in the southern Gaza Strip, a\military source said.
Halliburton Set for Spotlight in VP Debates (Reuters)	Reuters - A name likely to come up in\Tuesday's vice presidential debate is Halliburton, the Texas\company once run by Dick Cheney that Democrats say is an\example of cronyism because of its lucrative Iraq deals.
Briton Charged With Plotting Bomb Attack	WASHINGTON - U.S. authorities brought charges Monday against a British man they contend conspired with admitted al-Qaida member Richard Reid to use shoe bombs to blow up planes in midair...
UN calls emergency meeting over Israeli onslaught	The UN Security Council called an emergency meeting Monday at the request of Arab nations to consider a resolution demanding an immediate halt to a major Israeli offensive in the northern Gaza Strip.
Voters Flock to Register by Deadline	In a glimpse of what the nation might see a month from now, people lined up at election offices and caused parking lot traffic jams as voter registration deadlines fell Monday in more than a dozen states. Many officials reported record numbers of new voters, some said they were overwhelmed, and allegations were already flying about fraud and the disqualification of some voters' applications...
France criticizes Iraq hostage mediators	France has criticized unofficial negotiators for complicating release efforts for two French hostages held in Iraq, the BBC reported Saturday.
Court Weighs Legal Rights of Mich. Poor (AP)	AP - With backing from two-fifths of all states, Michigan asked the Supreme Court on Monday to whether a state can refuse to pay for appeals by indigent defendants who plead guilty to crimes.
UN Signs Pact with New World Court Opposed by U.S.	UNITED NATIONS (Reuters) - The United Nations signed a cooperation agreement on Monday with the new International Criminal Court, despite objections to the tribunal from the United States.
Gordon Cooper, NASA Mercury Pioneer, Dies	LOS ANGELES - Gordon Cooper, who was the youngest and perhaps cockiest member of the original Mercury astronauts and set the space endurance record that helped clear the way for the first moon landing, has died. He was 77...
Rebels kill dozens in Indian unrest	India #39;s restive north-east is reeling from one of its bloodiest waves of violence in years. Bombings over the weekend left more than 60 dead and 140 injured.
U.S. Seeks Reconciliation with Oil-Rich Venezuela	SAO PAULO, Brazil (Reuters) - The United States said on Monday it will seek better ties with oil-rich Venezuela in the clearest sign since President Hugo Chavez won a recall referendum in August that Washington is looking for reconciliation with the firebrand populist.
Venezuela Seeking Arms, Perhaps MiG-29s	&lt;p&gt;&lt;/p&gt;&lt;p&gt; CARACAS, Venezuela (Reuters) - Venezuela is looking to buyarms to strengthen its military capability and Russian MiG-29fighters are among the options being evaluated, a seniorofficer said on Monday.&lt;/p&gt;
US soldiers in Iraq murder probe	Four soldiers are charged with the murder of an Iraqi general who died in custody in Iraq, the US army says.
Insurgents target Green Zone	Insurgents exploded two car bombs at the gates of the main US-Iraqi headquarters in Baghdad and near major hotels Monday, killing at least 21 people and wounding 96.
Sex Toy Shuts Down Australian Airport	A scare triggered by a vibrating sex toy shut down a major Australian regional airport for almost an hour on Monday. The vibrating object was discovered on Monday morning inside a garbage can at the terminal
Why Putin is backing Kyoto again	Why did Russian President Vladimir Putin decide to ratify the Kyoto Protocol on climate change last week, only six months after his top adviser, Andrei Illarionov, called it a quot;death treaty?
Cambodia #39;s Legislature Bars Government from Pardoning Khmer Rouge	Legislators today approved laws barring the Cambodian government from pardoning Khmer Rouge suspects, one day after ratifying a landmark UN-backed plan to set up a tribunal to prosecute surviving leaders of the murderous 1970s regime.
Ex-general wins Indonesian elections	Retired general Susilo Bambang Yudhoyono was on Monday confirmed as Indonesia #39;s next leader as final counting from the country #39;s first direct presidential polls gave him a landslide victory over his predecessor.
Tennis: Night final for Aus Open	The centenary Australian Open will be the first Grand Slam event to stage its final at night.
U.S. Defends Detentions	The Bush administration argued Monday that the president can detain enemy combatants at a military prison in Cuba as long as necessary to protect national security and that they have no constitutional rights to hear charges against them.
Israelis force down Lufthansa jet	Israeli jets force a flight to Tel Aviv to land in Cyprus after a bomb alert German officials did not consider serious.
Russian parliament to consider Kyoto ratification in October &lt;b&gt;...&lt;/b&gt;	MOSCOW. Oct 5 (Interfax) - Boris Gryzlov, chairman of the State Duma, the lower house of the Russian parliament, told journalists on Tuesday that the Duma will be prepared in October to ratify the Kyoto Protocol.
FEC Wants Campaign Finance Decision Stayed (AP)	AP - Federal election officials have asked a judge to stay a ruling striking down several government regulations on political fund raising, arguing that rules interpreting the nation's campaign finance law are crucial as the election approaches.
Israeli Fighters Force Lufthansa Jet To Cyprus	Israeli jet fighters forced a Lufthansa passenger plane bound for Tel Aviv to land in Cyprus on Tuesday due to a bomb threat. Lufthansa said it had not judged the threat to be serious but that Israel had insisted
MOFA releases new names of Indonesian hostages	JAKARTA (Antara): The Ministry of Foreign Affairs offered up on Tuesday yet new names of two Indonesian women that were released by Iraqi abductors on Monday.
Pitcairn mayor pleads guilty to sex attack	The mayor of Pitcairn Island has changed his plea to guilty and faces sentencing for sexually assaulting young girls, The Telegraph reported Tuesday.
Israel Says It Attacked Islamic Jihad Leader (Reuters)	Reuters - The Israeli army said it had attacked\the car of the Palestinian Islamic Jihad militant commander who\was killed in a Gaza City airstrike on Tuesday.
Chechnya's New Leader Knows He's a Rebel Target	GROZNY, (Reuters) - Chechnya's pro-Kremlin leader was sworn in as president of the turbulent Russian region Tuesday and acknowledged immediately he was a prime target for assassination by separatists.
Refugees: Fate of Hundreds Unknown	UN officials have been denied permission to check the safety of about 850 migrants deported to Libya from Italy since Friday. The Italian government is flying the migrants to Libya after hundreds landed on
US Stops Short of Backing Brazil on UN Council Seat	The United States stopped short of endorsing Brazil #39;s ambition for a permanent seat on an expanded UN Security Council but did say the country would be a quot;solid candidate.
US vetoes Gaza resolution	The United States on Tuesday vetoed an Arab-backed resolution demanding an immediate end to military operations in Gaza and a pullout of Israeli forces.
Poland to decide on Iraq pullout soon	WARSAW - Poland should decide soon when to pull its troops out of Iraq and end a political debate that encourages Al-Qaeda, Prime Minister Marek Belka says.
Blair Flies to Sudan to Press for Darfur Peace (Reuters)	Reuters - Britain's Tony Blair flew to Khartoum on\Wednesday as the most senior yet in a parade of Western\government figures seeking to pressure Sudanese officials over\violence in Darfur province.
Pitcairn trial views police interview tape	The court presiding over the Pitcairn Island sex trials has been shown a videotape of a police interview with one of the accused. Steven Christian denies rape but he does admit to having sex with underage girls.
HK democrats to take seats	A new crop of Hong Kong democrats are due to be sworn in to the Legislative Council.
KARZAI BRAVES ELECTION RALLY TO CHEERS	Afghanistan #39;s interim President Hamid Karzai has left his heavily fortified compound in Kabul for his first election rally, in the last week of campaigning, for this Saturday #39;s first ever direct elections.
UK satisfied with peace process, says Hoon	ISLAMABAD, Oct 5: British Defence Secretary Geoff Hoon said on Tuesday that history would judge the pace of the peace process between Pakistan and India.
Afghan Race Shaping Up as Battle of the Modern and Traditional	More than 1,000 leathery, turbaned men gathered in a cavernous village mosque Friday for a presidential campaign rally. They no longer carried rifles, and some had even brought their small sons.
Disappearance of baby Azaria to remain Australia's greatest mystery (AFP)	AFP - The disappearance of baby Azaria Chamberlain 24 years ago is expected to remain one of Australia's most celebrated mysteries after the coroner's office ruled here that there was no new evidence to justify reopening the case.
British FM makes surprise trip to Iraq	Children collect usable metal parts from the site of a car bomb explosion in Baghdad, Iraq, October 4. AP. BAGHDAD (AFP) - Britain #39;s Foreign Secretary Jack Straw paid a surprise visit to Iraq on Tuesday amid
Detainees seen as minimal threat	WASHINGTON -- Most of the alleged Al Qaeda and Taliban inmates at the US military prison at Guantanamo Bay, Cuba, are likely to be freed or sent to their home countries for further investigation because many pose little threat and are not providing much valuable intelligence, the facility's deputy commander has said.
US, Iraqi Forces in New Push to Retake Rebel Zone	US and Iraqi forces pushed on with their second major offensive in a week Wednesday, hunting insurgents in a triangle southwest of Baghdad that has become one of Iraq #39;s most notorious hot spots.
Afghans rocky road to historic elections	KALAKAN, Afghanistan There were toothless old men, turbaned and gray-bearded, and young men not yet old enough to shave. There were mullahs and mujahedeen, and the presidential candidate #39;s 3-year-old son.
US Plutonium Shipment Reaches France	Working under tight security from helicopters and police, port crews unloaded US military plutonium from a British ship on Wednesday after its arrival in northwest France, nuclear industry officials said.
U.S. Report Undercuts Bush War Rationale	WASHINGTON - Undercutting the Bush's administration's rationale for invading Iraq, the final report of the chief U.S. arms inspector concludes that Saddam Hussein did not vigorously pursue a program to develop weapons of mass destruction after international inspectors left Baghdad in 1998, according to lawmakers and others briefed on the report...
Turkey Faces Long Road to EU Membership	The European Commission #39;s cautious recommendation that Turkey begin membership negotiations puts the country a step closer to realizing its dream of joining Europe -- but
Iraq #39;s Government in Talks with Sunni, Shi #39;ite Leaders	Iraq #39;s interim government is engaged in cease-fire talks with Sunni and Shi #39;ite leaders in an effort to restore calm to violent parts of Iraq before January #39;s scheduled election.
Plutonium: rising terror threat	The radioactive element could be used to make weapons just as dangerous as enriched uranium bombs.
Karzai's Running Mate Survives Attack	KABUL, Afghanistan - Campaigning for Afghanistan's first direct presidential election ended with a burst of violence Wednesday as attackers set off a bomb in a failed effort to kill interim Afghan leader Hamid Karzai's vice presidential running-mate. Despite persistent violence, the United Nations declared this hard-luck nation ready for Saturday's vote, a historic experiment with democracy after…
Sudan agrees peace plan after Blair sets deadline	Sudan agreed to a five-point peace plan for the war-torn region of Darfur yesterday after Tony Blair set a three-month deadline for an end to the long-running conflict.
Guinea-Bissau Soldiers Stage Mutiny, Kill Army Chief	Mutinous soldiers demanding pay for peacekeeping duty abroad killed the commander of Guinea-Bissau #39;s armed forces on Wednesday and seized key buildings in the capital of the former Portuguese colony.
Stern to Join Sirius Satellite Radio	NEW YORK - Howard Stern has long had two words for the Federal Communications Commission - and in 15 months, he can finally utter them on the air. The self-proclaimed "King of All Media," perhaps the most influential radio voice of the last 20 years, is shifting his salacious act to satellite radio and freeing himself from the increasingly harsh glare of federal regulators...
Ex-Bush Official on Cybersecurity Returns (AP)	AP - Howard Schmidt, a highly regarded technology executive who was former special adviser to President Bush for cybersecurity, is returning to work with the Homeland Security Department on efforts to protect the nation's computer networks.
At Least 37 Killed, 52 Hurt in Pakistan Blast	MULTAN, Pakistan (Reuters) - At least 37 people were killed and 52 wounded when a car bomb exploded at a rally to commemorate an assassinated religious leader in the central Pakistani city of Multan early on Thursday, police said.
Howard Stern Says He Plans to Jump to Satellite Radio	After heavy F.C.C. fines, Howard Stern expects to deliver "my show my way" in the mostly unregulated medium.
Expansion may lead to division	The Asia-Europe Meeting, ASEM, will hold its fifth summit in Hanoi in October amidst a recent crisis over the inclusion of Myanmar.
Analysis: Iran #39;s missile capabilities	Iran has announced it has improved its missile capabilities by developing a medium-range ballistic missile, with abilities to work on longer range systems -- a steady progress that
Hussein Beat Sanctions With Bribes	Saddam Hussein made \$11 billion in illegal income and eroded the world's toughest economic embargo during his final years as Iraq's leader through shrewd schemes to secretly buy off dozens of countries, top foreign officials and major international figures, said a new report by the chief U.S. weapons inspector released yesterday.
Turkey is put on track for EU membership	BRUSSELS -- In a historic move that could extend Europe's borders to the edge of the volatile Middle East, the European Union recommended yesterday setting mostly Muslim Turkey on a course for full membership in the prosperous 25-nation bloc.
Blair: Time for Excuses on Africa Is Over (Reuters)	Reuters - British Prime Minister\Tony Blair is to say Thursday that the time for excuses on\Africa is over as he chairs a meeting in Ethiopia he hopes will\turn the continent's problems into a global priority.
Two U.S. Soldiers Killed in Iraq Bombings (AP)	AP - Two American soldiers were killed and two others were wounded in separate bombings that occurred within hours, the U.S. military said Thursday.
U.S. Report: Iraq Didn't Have WMDs	WASHINGTON - Saddam Hussein's weapons of mass destruction programs had deteriorated into only hopes and dreams by the time of the U.S.-led invasion last year, a decline wrought by the first Gulf War and years of international sanctions, the chief U.S. weapons hunter found...
Canada defends submarine fleet	Canada has defended its decision to buy second-hand submarines after a crewman died from injuries sustained on one of the vessels that had broken down.
Asia-Europe Forum Grows, Myanmar Irritates	HANOI (Reuters) - An Asia-Europe forum accepted Myanmar and 12 other new members on Thursday ahead of a summit strained by Yangon's human rights record and detention of democracy icon Aung San Suu Kyi.
Sadr aide freed as Iraq seeks pre-election calm	could help the interim government #39;s efforts to calm rebel-held strongholds before elections due in January. colleague, Sheikh Mahmoud Sudani, after he got out of jail on Thursday.
San Juan Airport Shuttered for an Hour (AP)	AP - San Juan's international airport was closed for more than an hour Thursday morning after bomb-sniffing dogs alerted police to a suspicious piece of luggage, authorities said.
Sudan Peace Talks Resume for South as Tensions Brew	KHARTOUM/NAIROBI (Reuters) - Sudan's government resumed talks with rebels in the oil-producing south on Thursday while the United Nations set up a panel to investigate charges of genocide in the west of Africa's largest country.
Timeline of past 25 years in Afghanistan	1979: The Soviet Union sends troops into Afghanistan to support a pro-Moscow regime, sparking a decade-long war with anti-communist forces supplied and trained by the United States.
Employment Picture Expected to Improve	NEW YORK - A rash of job cuts - more than 10,000 layoffs just this week from a handful of companies - has created some gloom on the jobs front. But Friday's release of jobs data for September was expected to show a steady unemployment rate and creation between about 50,000 to 250,000 new jobs, though uncertainties such as the effects of last month's hurricanes kept the estimates all over the map,…
US Cautious On Progress Toward Enriching Uranium	The United States is responding carefully to Iran #39;s announcement that it has taken a major step toward enriching uranium, a key ingredient in nuclear weapons.
Italian PM, Gaddafi open gas pipeline in new era of #39;friendship #39;	MELLITAH, Libya : Italia #39;s Prime Minister Silvio Berlusconi and Libyan leader Muammar Gaddafi opened a gas pipeline between their countries in a new era of quot;friendship and cooperation quot; across the Mediterranean.
Karzai Uncle Sam #39;s man	WASHINGTON, October 08 (Online): As Afghans prepare for their first presidential elections on October 9, President Hamid Karzai, a Pashtun, is being challenged by over a dozen factional leaders, but most Afghans and international officials expect him to
U.S. Alerts Schools About Terror Threat	WASHINGTON - The Education Department has advised school leaders nationwide to watch for people spying on their buildings or buses to help detect any possibility of terrorism like the deadly school siege in Russia. The warning follows an analysis by the FBI and the Homeland Security Department of the siege that killed nearly 340 people, many of them students, in the city of Beslan last month...
The king who courted the Khmer Rouge (and survived)	The career of King Norodom Sihanouk of Cambodia has been a bewildering trail of political twists and expedient turns. Now the man they call the #39;mercurial monarch #39; has announced his abdication.
Elbaradei, Environmentalist Tipped for Nobel (Reuters)	Reuters - Among those tipped to win the 2004 Nobel\Peace Prize on Friday are the U.N. nuclear watchdog and its\leader Mohamed ElBaradei, a Kenyan environmentalist and a\Russian anti-nuclear activist.
Yellowknife parole officer found dead after visiting client in apartment (Canadian Press)	Canadian Press - YELLOWKNIFE (CP) - The case of a parole officer apparently killed while she was visiting a client has devastated her colleagues.
Lawmakers Try to OK Hurricane-Drought Aid (AP)	AP - Lawmakers scrambled to approve a #36;14 billion package to aid hurricane and drought victims Thursday, driven by warnings that relief money was running out and a need to pass legislation before the planned departure of Congress at the end of this week for the election.
Kenyan tree planter wins Nobel Peace Prize: report	LONDON (CBS.MW) -- Kenyan tree planter and government minister Wangari Maathai has won the Nobel Peace Prize, Agence France-Presse said.
Kenyan tree planter wins peace prize	Wangari Maathai, a Kenyan environmentalist, today became the first African woman to win the Nobel peace prize. Ms Maathai, 64, Kenya #39;s deputy environment minister, heads the Green Belt movement, a group that
Kenyan activist plants tree to mark Nobel prize	Crying with delight, Kenyan environmentalist Wangari Maathai planted a tree to celebrate winning the Nobel Peace Prize on Friday and vowed to use the money
Africa condemned to major polio epidemic - U.N. (Reuters)	Reuters - A major polio epidemic in West and Central Africa is inevitable in coming months, but the disease could be eradicated worldwide next year by mass immunisations, the World Health Organisation (WHO) said on Friday.
Reclusive Amish could be thrown into election battleground (AFP)	AFP - Martha Lapp hopes to vote for the first time in the US presidential election, in which the reclusive Amish sect that her family belongs to could play a key role.
French Trial Watches Bomb Plot Surveillance Tape (Reuters)	Reuters - A Paris court watched on Friday a\surveillance video shot by Islamic militants plotting to bomb a\Strasbourg market, in which a commentator brands the French\city a modern-day Babylon whose residents would go to hell.
Jets hit rebel city in payback for hotel raid	BAGHDAD: US fighter jets bombed the rebel-held city of Fallujah yesterday, killing at least 10 people, hours after rockets slammed into a Baghdad hotel used by foreign journalists and contractors.
Bomb rocks Indonesia #39;s Paris embassy	A small parcel bomb has exploded outside the Indonesian embassy in Paris, slightly injuring 10 people and shattering windows, but officials say they have no clues to the motive.
Militants in Iraq Kill UK Hostage, Video Shows	BAGHDAD (Reuters) - Militants in Iraq beheaded British hostage Kenneth Bigley, three weeks after kidnapping him to press a demand for the release of women held by U.S.-led forces, a video seen by Reuters showed on Friday.
Cambodia passes succession law	Cambodia approves a law to choose a new monarch, after King Sihanouk's abdication announcement.
Lackluster Jobs Report Pushes Stocks Down	NEW YORK - Investors pushed stocks lower Friday as a surprisingly lackluster job creation report deepened Wall Street's pessimism over the health of the economy. A solid earnings report from General Electric Co...
For the First Time, an African Woman Wins the Nobel Peace Prize	Wangari Maathai, a Kenyan who has worked tirelessly to protect the environment, improve the lives of women, and fight crime, Friday became
Putin Heads for Turkey in Landmark Visit Between Former Foes	Russian President Vladimir Putin is making a two-day official visit to Turkey, the first by any Russian leader in 32 years. Mr. Putin is expected to sign several economic cooperation agreements
Iraq war was illegal: Chirac	HANOI: French President Jacques Chirac has said the US-led war in Iraq was illegal and expressed his fear for the countrys future in the face of a civil war.
California Official Rules on Gay Marriage	SAN FRANCISCO - California's constitution permits laws against gay marriage, the state's attorney general declared Friday in a long-awaited legal opinion that sought to avoid offending either side of the debate. While acknowledging that "committed and loving relationships between two individuals deserve recognition under California law," Attorney General Bill Lockyer said it was up to the voters …
U.S. Warns Americans to Avoid Haiti (AP)	AP - Security in Haiti remains unpredictable and dangerous, and Americans should not travel to the Caribbean nation except for emergencies, the State Department said Friday.
Chirac #39;s tour of China magnifies partnership	Dialogue between China and France, two countries which highly value cultural diversity and pluralism in international politics, is no doubt conducive to world peace.
Israelis Trudge Home, in Shock After Bombings	At least 29 people were killed and more than 160 were injured in what Israeli officials believed were terrorist bombings.
Turkey a step closer to Brussels	The European Commission is set to give the green light later today to accession talks with Turkey. EU leaders will take a final decision in December.
Rights activist, environmentalist wins peace prize	Wangari Maathai, a Kenyan woman who started an environmental movement that has planted 30 million trees in Africa and who has campaigned for women #39;s rights and greater democracy in her home country, won the 2004 Nobel Peace Prize yesterday.
Israel scrambled warplanes #39;in case of hijacking threat #39;	Israeli warplanes scrambled as soon as news broke of the Taba bombings. Military sources would not elaborate but analysts suggested the most likely reason was to intercept any hijacked
Israelis Kill Four Palestinians in Gaza Strip	GAZA (Reuters) - Israeli troops killed four armed Palestinians in the Gaza Strip on Saturday as it pressed a massive 10-day-old offensive that has cost 85 Palestinian lives in an attempt to stop militants firing rockets.
Rumsfeld to Meet Foreign Defense Chiefs on Iraq	MANAMA (Reuters) - Defense Secretary Donald Rumsfeld was set to meet defense chiefs from about 18 nations aboard a U.S. aircraft carrier in the Gulf Saturday as the United States looks to improve the security situation in Iraq with January elections looming.
Alstom to sign 1 billion Euro in contracts with China (AFP)	AFP - The French Group Alstom Saturday will sign contracts worth up to 1 billion Euros (1.23 billion dollars) in China for the delivery of trains and locomotives, French sources with knowledge of the deal revealed to AFP.
U.S. Bishops Reviewing Sex Abuse Policy	The nation's Roman Catholic bishops said Friday they will spend the next nine months deciding whether to make any changes in the policy they enacted at the height of the clergy sex abuse crisis that includes permanently barring guilty priests from church work. The review was mandated in the "Charter for the Protection of Children and Young People," the document the bishops adopted at an emotional…
Chirac Sees Opportunity in China's Economic Surge	BEIJING (Reuters) - French President Jacques Chirac declared Saturday that France was a natural trade partner to China and, amid a flurry of air, rail and energy deals, played down any threat from one the world's fastest growing economies.
Five killed, 30 hurt in Kashmir car explosion :	India News gt; Pattan/Srinagar, Oct.9 : A suicide bomber rammed a car packed with explosives into an army convoy in Kashmir today, killing four soldiers and a civilian and wounding 30 more, police said.
Militia to Hand Weapons to Iraq Police	BAGHDAD, Iraq - Followers of radical Shiite cleric Muqtada al-Sadr said Saturday they will begin handing weapons over to Iraqi police next week in a major step toward ending weeks of fighting with American soldiers in Baghdad's Sadr City district. Meanwhile, there were reports that British hostage Kenneth Bigley tried to escape before he was beheaded...
Bush, Kerry Seek to Claim Victory in Ohio (AP)	AP - Chatter about President Bush and Democrat John Kerry was going strong above the whir of spin cycles at the Soapbox laundry, the debate reflecting the presidential race in a must-win state for both candidates.
Mauritania coup kingpin held	Nouakchott, Mauritania - Authorities said on Saturday they arrested the alleged ringleader of a string of foiled coup and assassination attempts against Mauritania #39;s leaders.
Israeli Army Kills 5 Palestinians in Gaza	JEBALIYA REFUGEE CAMP, Gaza Strip - Israeli soldiers on Saturday shot and killed a Hamas militant whom the military said was responsible for a rocket attack that killed two Israeli preschoolers last week and triggered an army offensive in northern Gaza. Abed Nabhan, 25, was one of five Palestinians killed Saturday in the continuing Israeli operation in northern Gaza...
Afghan Refugees Vote in Pakistan, Iran	Troops of Pakistani para-military force check Afghan refugee voters before they enter in polling station to vote in Afghanistan #39;s presidential election at Jallozai camp near Peshawar, Pakistan on Saturday, Oct. 9, 2004.
Nigerian Islamist rebels attack police, take officers hostage (AFP)	AFP - Islamist rebels have attacked a major police patrol and taken a number of hostages in a remote area of northeastern Nigeria near the Cameroon border, the missing officers' commander told AFP.
Chirac, in Beijing, Signs Accords to Increase French Investment	President Jacques Chirac of France declared Saturday that France was a natural trade partner for China and, during a flurry of air, rail and energy deals, he played down
Israelis kill five Palestinans in Gaza Strip	Israeli troops killed five armed Palestinians in the Gaza Strip today as it pressed on with a massive offensive aimed at stopping militants firing rockets into Israel.
Accusations of Fraud Mar Afghan Election	KABUL, Afghanistan - Afghans packed polling stations on Saturday for a historic presidential election that was blemished when all 15 candidates opposing U.S.-backed interim President Hamid Karzai withdrew, charging the government and the U.N. with fraud and incompetence...
Taiwan's Leader Urges China to Begin Talks (AP)	AP - Taiwan's leader used his National Day speech Sunday to urge China to begin peace talks so the two rivals can avoid war. Chinese and Taiwanese leaders haven't met since the Communists took over China in 1949 and Taiwan began resisting the mainland's rule. China insists that Taiwan is a Chinese province and has threatened to attack if it refuses to unify eventually.
On an old road to Damascus: An ancient city finds new life	DAMASCUS -- The crowd begins filling the courtyard of Opaline, a trendy restaurant, as late evening teeters toward early morning. Many arrive by golf cart, whisked through alleys to the wooden doors of a centuries-old Arab home within Old City walls.
Rebel Attacks Hit Baghdad as Rumsfeld Visits Iraq	A rocket attack and suicide car bombing killed at least four people in Baghdad Sunday as Defense Secretary Donald Rumsfeld began an unannounced visit to Iraq to gauge efforts to calm violence before January elections.
Two Car Bombs Kill 10 Iraqis in Baghdad	BAGHDAD, Iraq - Two car bombs shook the capital in quick succession Sunday, killing at least 10 Iraqis and wounding 16, police and hospital officials said. One American soldier was hurt...
Cambodia #39;s king wants to abdicate	Cambodian King Norodom Sihanouk has announced he is too ill to continue and has confirmed he plans to abdicate. Prince Ranariddh, the king #39;s son has traveled to Beijing, where
Baghdad Car Bombs Kill 11, Including GI	BAGHDAD, Iraq - Two car bombs shook the capital in quick succession Sunday, killing at least 11 people, including an American soldier, and wounding 16, U.S. and Iraqi officials said, as Defense Secretary Donald H...
Preparations begin for return of sailor's body; tow ending for sub (Canadian Press)	Canadian Press - HALIFAX (CP) - As preparations began for the return to Canada of a sailor killed in a submarine fire in the North Atlantic, the HMCS Chicoutimi was slowly being towed toward a port in Scotland.
Panel to Investigate Fraud Charges in Afghan Vote	The move to head off the attack on the vote's legitimacy came as workers began the long process of collecting ballots.
Sihamoni ready to take over:	PHNOM PENH, Oct. 10. - King Norodom Sihanouk declared on Sunday that his son, Crown Prince Norodom Sihamoni is ready to accept kingship.
Study: Few Americans Buy Drugs Online	NEW YORK - Only 4 percent of Americans have ever used the Internet to buy prescription drugs - and even fewer do so through foreign pharmacies - despite Web sites maintained by a handful of states to help citizens import medicines more cheaply from Canada, a new study finds. A majority - 62 percent - believe drugs bought online are less safe than those purchased from a local pharmacy, accepting t…
Russian millionaire's party heads Lithuania poll, but coalition needed (AFP)	AFP - A party led by a Russian-born millionaire won the most votes in the first round parliamentary elections in Lithuania, but apparently not enough to form a government on its own, initial results showed.
Chinese engineers kidnapped in Pakistan	ISLAMABAD - Tribal elders in Pakistan #39;s South Waziristan tribal area and local administration officials are negotiating with the kidnappers of two Chinese engineers to secure their release, a government spokesman said Sunday.
Rumsfeld says US is winning the war as bomb attacks kill 18	Bombs in Baghdad killed 18 people as the US Defence Secretary, Donald Rumsfeld, declared that America was winning the war against insurgency during a visit to Iraq.
Senate Resolves Corporate Tax Bill Delay	WASHINGTON - The Senate late Sunday resolved a dispute delaying passage of a sweeping corporate tax bill and two spending bills for disaster relief and homeland security, clearing the way for senators to adjourn Monday to hit the campaign trail. The agreement removed parliamentary roadblocks thrown up by Sen...
Iraqis Fearing a Sunni Boycott of the Election	Leaders of Iraq's Sunni minority say they have failed to generate any enthusiasm for nationwide elections scheduled for January.
Cellphone Industry Hits Snag as It Woos Untapped Market	The mobile phone industry is turning its attention to the last untapped demographic - people over 65.
Ken Caminiti, 1996 NL MVP, Dies at Age 41	NEW YORK - Ken Caminiti, the 1996 National League MVP who later admitted using steroids during his major league career, died Sunday. He was 41...
Car bombs kill 11 in Baghdad	BAGHDAD -- Two car bombs in Baghdad killed at least 11 people yesterday, including one American soldier, and Defense Secretary Donald Rumsfeld visited US troops and diplomats in the capital and at a remote desert air base.
Ten Turkish hostages freed in Iraq	The men, who work for the Ankara-based construction company Vinsan, were kidnapped on September 18 by a militant organisation that identified itself as Salafist Abu Bakr al-Seddiq Group.
Legendary all-rounder Miller dies	Keith Miller, arguably Australia's greatest all-rounder in Test cricket, has died in Melbourne aged 84.
Chicoutimi #39;was seaworthy #39;	A submarine left stranded in the Atlantic after a fire was seaworthy when it left the UK, the Canadian navy has said. The second-hand vessel was sold to Canada by the Royal Navy who earlier denied a refit was botched.
Explosions in Refugee Camp in South Gaza Strip	GAZA (Reuters) - Several explosions rocked the house of an Islamic Jihad militant leader in a Palestinian refugee camp in the southern Gaza Strip on Monday, witnesses said.
Oil Surges to New Intraday High in Europe (AP)	AP - The price of crude oil surged to a new intraday high of US #36;53.42 in European trade Monday, despite assurances from Middle East oil producers that they were committed to bringing the price down as a strike began in Africa's largest exporter.
Taiwan Invites China To Air Talks	Taiwan invited China to send envoys to the island to discuss direct charter flights on Monday, a day after Taiwan President Chen Shui-bian called for peace talks between the rivals.
Finnish Watchdog Raps TV Game Operators (Reuters)	Reuters - Finland's consumer watchdog said on\Monday it had reprimanded broadcasters for causing children to\run up huge mobile phone bills with interactive television game\and chat programs.
Sharon Rejects Army Bid to Wind Down Gaza Offensive	Israel #39;s Ariel Sharon has rejected his army #39;s request to scale back its Gaza offensive, seeking to avoid any show of weakness after deadly bombings in Egyptian resorts crowded with Israelis, security sources said.
King abdicates after 6 decades	King Norodom Sihanouk, known as much for his colorful personality as his controversial statesmanship, has been synonymous with Cambodia #39;s modern history for six decades.
World ; Bigley: I want to live a simple life, the final plea	World News, The nearly five-minute tape was released two days after Bigley #39;s family said it had the proof that the 62-year-old engineer from Liverpool was killed.
Ballots Pour Into Afghan Counting Centers	KABUL, Afghanistan - Ballot boxes poured into counting centers Monday for a tally of the disputed presidential election in Afghanistan amid signs an opposition boycott was wavering after at least two candidates agreed to accept the ruling of an independent panel's inquiry. Election organizers hope their decision, announced late Sunday, to establish a panel of about three foreign election experts …
Web Site Shows Two Beheadings in Iraq	Three hooded gunmen pose with an unidentified Turkish hostage, who they threatened to behead unless all American release all Iraq prisoners, and all Turks leave Iraq, in this image made from a television broadcast by Al-Arabiya television, Monday Oct.
Israel's Sharon Survives Two No-Confidence Votes (Reuters)	Reuters - Prime Minister Ariel Sharon survived\two no-confidence votes in Israel's parliament on Monday,\clinging to power as he seeks to push through a disputed plan\for withdrawal from some occupied territory.
Sadr #39;s men cash in their guns	BAGHDAD: Members of radical cleric Moqtada al-Sadr #39;s militia began handing back their weapons yesterday under a deal with the interim Iraq Government, while two US soldiers were killed in a Baghdad rocket attack.
Cambodia Prince Moves Closer to Throne (AP)	AP - The son of King Norodom Sihanouk moved closer Monday to becoming Cambodia's new monarch after legal hurdles were cleared in the complicated succession process triggered by the surprise abdication of his father last week.
An Afghan 'hanging chad' dispute	An independent inquiry is helping to defuse a controversy over ink used in Saturday's election.
Mbeki #39;s deputy in fraud scandal	It has been dubbed Hamlet without the prince, a trial where the accused is absent but which could determine if he is to rule South Africa.
Soweto township marks centenary	South Africa's historic Soweto township marks its 100th birthday on Tuesday in a mood of optimism.
German leader to arrive in China	German Chancellor Gerhard Schroeder was preparing Sunday to arrive in China for the start of a five day Asian tour Monday to discuss trade and bilateral ties.
SKorea's Samsung to invest 24 billion dollars in new chip lines (AFP)	AFP - South Korea's Samsung Electronics Co., the world's largest memory chipmaker, said it would invest some 24 billion dollars in building new chip production lines over the next six years.
Nobel Peace Prize winner gives some credit to Kansas Catholic &lt;b&gt;...&lt;/b&gt;	ATCHISON, Kan. (CNS) -- The 2004 winner of the Nobel Peace Prize says a small Catholic college in Kansas was instrumental in making her quot;who I am and may ever become, quot; according to correspondence released by the school.
Pakistan Test-Fires Nuclear Missile	Pakistan has successfully test fired a medium-range, nuclear-capable missile that could hit most cities in neighbouring India. Defence officials said the exercise was not intended as a message to the South Asian rival.
Japan loses whale trade bid	A UN meeting has harpooned a Japanese bid to ease curbs on trade in whale products, but a defiant Tokyo accused the West of quot;cultural imperialism quot; and vowed to press efforts to expand whaling.
Highlights of What Congress Has Done (AP)	AP - Highlights of what Congress has done #151; and has not done #151; this year.
Afghanistan heads for vote count	Afghans arrange votes in Kabul, capital of Afghanistan, Oct. 11, 2004. The Afghan Joint Electoral Management Body decided on Monday to suspend vote counting and start to investigate into the voting process.
Iraqi nuclear assets #39;are missing #39;	Equipment which could be used to make nuclear arms has been vanishing from Iraq, the United Nations has been warned. Satellite images show entire nuclear plants appear to have been dismantled.
Sharon Seeks Wider Govt. to Save Gaza Pullout Plan	JERUSALEM (Reuters) - Israeli Prime Minister Ariel Sharon launched new efforts Tuesday to widen his shaky coalition after a stinging setback in parliament that complicated his plan to withdraw from some occupied territory.
Landmine kills Darfur aid workers	Two aid workers are killed in Sudan's Darfur region after their vehicle hit a landmine.
Sharon Seeks Wider Government to Save Gaza Pullout Plan	JERUSALEM (Reuters) - Israeli Prime Minister Ariel Sharon launched new efforts on Tuesday to widen his shaky coalition after a stinging setback in parliament that complicated his plan to withdraw from some occupied territory.
Princess Diana Fountain to Close Again (AP)	AP - It has been fenced in, clogged with leaves, overrun with visitors and even used as a dog bath. Now the Princess Diana memorial fountain is to close again to replace surrounding grass that has become sodden with splashing water, park officials said Tuesday.
U.S. Says N.Korea Miscalculating by Stalling on Talks	TOKYO (Reuters) - The United States accused North Korea Tuesday of miscalculation by refusing to resume talks on its nuclear programs before the U.S. presidential election while China renewed a diplomatic drive to end the stalemate.
Cricket: Tendulkar to miss test	Sachin Tendulkar is almost certain to miss Thursday's second Test against Australia in Madras.
Oil Prices, Earnings Send Stocks Lower	NEW YORK - Investors sent stocks lower Tuesday as oil prices crossed another milestone, \$54 per barrel. Earnings reports from heavyweights Johnson Johnson and Merrill Lynch Co...
Presidential winner faces 'twin deficits' battle (AFP)	AFP - Whoever wins the November 2 presidential election will inherit massive budget and trade deficits that pose huge economic challenges that will give little relief for President George W. Bush or rival John Kerry.
Hostage-taker snubs rescue team	A PAKISTANI militant leader linked to al-Qaeda said today he refused to meet a council of tribal elders trying to secure the release of two Chinese hostages held by his group.
Blast Near Convoy of Palestinian Security Chief (Reuters)	Reuters - An explosion occurred near the convoy of a\Palestinian security chief in the Gaza Strip on Tuesday,\witnesses said.
Germany deports Turkey militant	German police deport an Islamic militant wanted by Turkey, hours after his extradition is approved.
Australia: Wallets trump war	A majority of Australians oppose the Iraq war, but they turned out to be more concerned about the economy.
FCC Proposes \$1.2M Indecency Fine for Fox	WASHINGTON - Federal regulators proposed a record indecency fine of nearly \$1.2 million Tuesday against Fox Broadcasting Co. for an episode of its reality series "Married by America" that included graphic scenes from bachelor and bachelorette parties...
U.S. Seeking NATO Help in Afghanistan	Washington will ask NATO\to devise a blueprint by February to have the alliance take\over operations in Afghanistan, now split between an American\force and NATO contingent, officials said on Tuesday.
Ljubicic Downs Hanescu at Open De Moselle	Top-seeded Ivan Ljubicic of Croatia beat Victor Hanescu of Romania 6-4, 6-4 Tuesday in the first round of the Open de Moselle.
Supreme Court to Review Inmate Freedom Law (AP)	AP - The Supreme Court agreed Tuesday to consider the constitutionality of a federal law that requires state prisons to accommodate inmate religions, from Christianity to Satanism.
7 U.S. Groups Ask U.N. for Vote Observers (AP)	AP - Seven American activist groups asked the United Nations on Monday to provide international observers for next month's presidential election.
US troops accelerate operations against Sunni insurgents	_ US troops are on the offensive in Iraq ahead of the holy month of Ramadan, which is expected to start at the end of the week. The operations appear aimed at preventing a repeat of the
Iraqi forces raid Ramadi mosques	US forces stepped up operations yesterday across a wide swath of the Sunni insurgent strongholds northwest of the capital, pounding targets in three urban centers from the air and supporting Iraqi troops in raids on mosques suspected of harboring
Iraq nuclear losses #39;a scandal #39;	Former UN chief weapons inspector Hans Blix has said the loss of control of Iraq #39;s nuclear sites by the US after it occupied the country was scandalous.
The radical Islamic cleric was deported from Germany late Tuesday &lt;b&gt;...&lt;/b&gt;	Turkish officials were doing what was necessary in regard to the return of Metin Kaplan, who was deported by Germany on Tuesday after a Cologne court ruled he could be extradited, Erdogan told reporters.
'Sherlock' Is Bicycling Across Australia	PERTH, Australia - A former British soccer player raising money for a leukemia charity set off Wednesday on a coast-to-coast ride across Australia on a Victorian-era bicycle that is older than the country. Leukemia survivor Lloyd Scott dressed up as fictional British supersleuth Sherlock Holmes, complete with tweed coat, deerstalker hat and a fake mustache for the 2,700-mile trip from Perth to Sy…
More dead in fresh Iraq violence	At least nine Iraqis and four US soldiers are reported to have been killed in renewed violence in Iraq.
Nev. Move to Purge Some Dem Voters Fails (AP)	AP - Elections officials have rebuffed an attempt by a former GOP operative to purge about 17,000 Democrats from the voter rolls in the battleground state of Nevada, where the two presidential candidates are in a dead heat.
4 US soldiers killed in roadside bomb attack; coalition steps up &lt;b&gt;...&lt;/b&gt;	Roadside bombings killed four American soldiers in Baghdad, the US command said Wednesday, as US and Iraqi troops stepped up pressure on Sunni insurgents before this week #39;s start of the Islamic holy month of Ramadan.
Iraq's Allawi Issues Ultimatum to Falluja	BAGHDAD (Reuters) - Iraq's interim prime minister warned the rebel-held city of Falluja on Wednesday it must hand over foreign militants, including America's top enemy in Iraq, or face a major operation to root them out.
Football: Azerbaijan 0-1 England	Michael Owen heads England's winner in the World Cup qualifier against Azerbaijan.
Ban for former Ahold executives	Dutch retailer Ahold's former chairman and its ex-finance officer are barred from executive posts as part of a US fraud case settlement.
Israel Arrests Bombing Suspect, Kills 4 Militants (Reuters)	Reuters - Israel dealt a double blow to the\Palestinian Islamic group Hamas on Wednesday, arresting a West\Bank leader held responsible for a twin suicide bus bombing\that killed 16 and killing two militants in Gaza air strikes.
US got complaints about security guards	The US State Department Wednesday noted quot;aggressive quot; behavior by some DynCorp contractors hired to protect Afghan President Hamid Karzai.
NATO to send staff to Iraq	NATO will send military trainers to Iraq before the end of the year in response to appeals by Iraqi leaders for speedy action, US ambassador to NATO Nicholas Burns said today.
Israel Kills Two Hamas Militants After Renewed Threat	Israeli air strikes killed two Hamas militants in Gaza on Thursday just after the Islamic group renewed its threats to continue rocket attacks against Israelis despite a massive army offensive aimed at stopping them.
Blair heads to Hungary for summit	Tony Blair is to address leaders at conference of centre-left leaders in Hungarian capital Budapest.
ERA Congratulates Nobel Peace Prize Winner	The Environmental Rights Action/Friends of the Earth Nigeria (ERA/FoEN) has congratulated Kenya born Nobel Peace Prize winner, Dr.
Russian rocket carrying Russian-U.S. crew blasts off for space station (Canadian Press)	Canadian Press - BAIKONUR, Kazakhstan (AP) - A Russian rocket carrying a new Russian-U.S. crew to the international space station lifted off from the Baikonur cosmodrome Thursday.
Israel suspends soldier after girl shot 15 times	GAZA CITY -- The Israeli army yesterday suspended a platoon commander on suspicion he emptied an ammunition clip into a 13-year-old Palestinian girl from close range after she had already collapsed under fire.
Thais #39;bomb #39; south with paper birds on Muslim south	Around 50 Thai Air Force planes quot;bombed quot; the largely Muslim south with paper birds on Sunday as a symbol of peace for the restive region where nearly 500 people have been killed since January.
Rescued Chinese hostage dies	In southeast Pakistan one of two Chinese hostages injured during a rescue operation died of his injuries, military sources said Thursday.
President Hu congratulates Sihamoni on becoming king of Cambodia	Chinese President Hu Jintao sent a message to Norodom Sihamoni on Thursday to congratulate him on his election as the king of Cambodia.
New planes fly to battle locusts	The United Nations is flying six more aircraft to combat swarms of crop-devouring locusts in west Africa.
Bollywood actress Nirupa Roy dies	Bollywood actress Nirupa Roy dies after a heart attack at her home in Mumbai (Bombay) aged 73.
Vote Counting Begins in Afghan Elections	KABUL, Afghanistan - Vote counting in Afghanistan's presidential election got under way Thursday, five days after a landmark vote meant to cement a new era of stability after more than two decades of strife. The head of the Afghan-U.N...
Oil exports flow as strike woes ease	A general strike in Nigeria, which has raised fears over oil supply from the world #39;s seventh-largest exporter, will likely end its first phase on Thursday quot;all going well quot;, union leaders said.
Flight From Hong Kong Diverted in UK	LONDON Oct. 14, 2004 - A Virgin Atlantic plane heading from Hong Kong to London was diverted to an airport north of London on Thursday after receiving a bomb threat, police said.
Munro, Morris Face Off in NLCS Game 2	ST. LOUIS - The Houston Astros put their hopes in a pitcher untested in the postseason when they give Pete Munro the ball to start Game 2 of the NL Championship series on Thursday, one night after dropping the opener to the St...
Al-Aqsa mosque restriction lifted	Israel says it will not restrict access to the al-Aqsa mosque compound in Jerusalem during the Muslim holy month of Ramadan, that begins on Friday.
120m origami birds of peace fall on Thailand	About 120 million origami birds were air-dropped over southern Thailand yesterday in an attempt to quell a Muslim insurgency that has led to the deaths of more than 500 people this year.
UN chief urges European Union to commit more troops	The United Nations secretary-general, Kofi Annan, has appealed to the European Union to play a bigger role in UN peacekeeping operations.
Italian Woman's Veil Stirs More Than Fashion Feud	The case of a Muslim woman fined for wearing a veil has created a dispute involving politicians, civil rights groups and a fashion designer.
Jewish state fears world isolation	An internal report prepared by Israel #39;s foreign ministry paints a gloomy picture for the future of the country #39;s global standing, giving warning that in the coming decade it could
Australian guilty of backpacker murder	Australian Ian Previte has been found guilty by a Queensland jury of murdering 19-year-old British backpacker Caroline Stuttle in 2002, when he threw her from a bridge in a botched attempt to steal her handbag.
Pakistan hunts kidnappers' leader	Pakistan vows to track down former Guantanamo inmate who leads group that kidnapped two Chinese engineers.
Vote counting begins in Afghan election	KABUL, Afghanistan -- Vote counting started yesterday in Afghanistan's landmark election, widely expected to install US-backed interim leader Hamid Karzai as the war-ravaged country's first popularly chosen president.
Poland to Reduce Number of Troops in Iraq (Reuters)	Reuters - Poland said Friday it plans to reduce\the number of its troops in Iraq from early next year and will\not remain there "an hour longer than is sensible."
Bush, Kerry Start Last Campaign Dash in Nevada (Reuters)	Reuters - President Bush and Democratic Sen.\John Kerry began a 19-day sprint to the Nov. 2 election on\Thursday in the swing state of Nevada, where the White House\rivals renewed their fight over who offered the best leadership\for the middle class.
Israel Says Will Scale Back Gaza Offensive	JABALYA REFUGEE CAMP, Gaza Strip (Reuters) - Israel said on Friday it was easing a crushing offensive that has killed more than 100 Palestinians since tanks rumbled into northern Gaza 16 days ago to stop cross-border rocket attacks.
September Retail Sales Up by 1.5 Percent	WASHINGTON - Shoppers got their buying groove back last month, propelling sales at the nation's retailers by a strong 1.5 percent. It was the best showing since March...
Earthquake at sea gives Taiwan a jolt	TAIPEI A strong earthquake in the Pacific off Taiwan rocked the island #39;s northeast on Friday, damaging buildings and injuring several people, officials said.
India, Russia must work together on new tech: Putin	BANGALORE, DEC 5: Russian President Vladimir Putin has called upon India and Russia to work together on innovative technologies with younger generation taking the lead.
Security Council group named	The UN has chosen Argentina, Denmark, Greece, Japan and Tanzania as the five states to become non-permanent members of the Security Council next year.
Islamic teacher charged with bombings	The reputed spiritual leader of an Indonesian terrorist network has been charged with orchestrating the bombing of a Bali nightclub and a Jakarta hotel.
Kerry Campaign Seeks Equal Time Over Film (AP)	AP - Sen. John Kerry's presidential campaign, contending that Sinclair Broadcast Group wants to help President Bush by airing an anti-Kerry documentary two weeks before the election, asked on Friday that each station carrying the program provide a similar amount of time to Kerry supporters.
Russia's Red Army Fetes Pope on Eve of Anniversary	VATICAN CITY (Reuters) - Russia's Red Army chorus and orchestra on Friday feted Pope John Paul to mark his 26th anniversary as Roman Catholic leader, an event unthinkable just 15 years ago before the fall of the Soviet Union.
Pakistani leader arrives for talks	Pakistani President General Pervez Musharraf has arrived in Britain for a visit which will include talks with Prime Minister Tony Blair.
For Many Airline Pilots, the Thrill Is Gone	While pilots still feel in command in the air, they increasingly are feeling slighted on the ground, as airlines extract salary and benefits concessions from them.
Downer welcomes terror charge	THE federal government has welcomed the bringing of formal terrorism charges against Indonesian militant cleric Abu Bakar Bashir. A spokesman for Foreign Minister Alexander Downer said the charges reflected
Tensions surge in Haiti	PORT-AU-PRINCE, Haiti - Heavy gunfire erupted yesterday when police streamed into a slum stronghold of ousted President Jean-Bertrand Aristide.
Gaza Clean-Up Operation after Israeli Withdrawal	Palestinians retrieved belongings from the rubble of dozens of homes and work crews patched up roads and water pipes today - the aftermath of Israels 17-day military offensive, the deadliest in the Gaza Strip in four years of fighting.
Warne takes six but India establish handy lead (Reuters)	Reuters - World test wicket record holder Shane Warne grabbed six wickets as India established a handy 141-run first innings lead in the second test on Saturday.
Rugby: Kiwis earn draw	New Zealand hold Australia 16-16 in the first game of the 2004 Tri-Nations series.
Iran Rejects Any Deal to End Uranium Enrichment	TEHRAN (Reuters) - Iran said on Saturday it would reject any proposal to halt uranium enrichment, a step European Union diplomats are proposing to end a row over whether Iran is seeking atomic weapons.
Iran to shun Europe nuclear deal	Iran says it will reject any European proposal which requires it to halt its nuclear activities completely.
14 dead in Kashmir violence	NEW DELHI - Fourteen people have been killed in Kashmir in an increase of violence since a visit by the Indian prime minister in mid-November.
One dead in Romanian bear rampage	A brown bear kills one person and wounds several in the Transylvanian forests of Romania.
Britain Ups Anti-Terror Security Spending (AP)	AP - The Sept. 11 attacks on America forced Prime Minister Tony Blair's government to ponder a troubling question: Could terrorists pull off something similar, or even worse, in London or another big British city? The answer, they concluded, was yes.
Kerry's wife paid 798,820 dollars in state, federal taxes in 2003 (AFP)	AFP - Teresa Heinz Kerry, wife of Democratic presidential candidate John Kerry, declared 2,291,137 dollars in gross taxable income in 2003 and paid 798,820 dollars in state and federal taxes, or about 35 percent, her office said in a statement.
Column: Who will stop genocide in Sudan?	This time, world leaders and their people cannot claim they knew nothing of the tens of thousands of murders of black Africans and massive gang rapes in Darfur perpetrated by the Arab Janjaweed
Powell to discuss NKorea on visit Japan, China, SKorea next week (AFP)	AFP - US Secretary of State Colin Powell will visit Japan, China and South Korea beginning next week for talks on the stalled effort to end the impasse over North Korea's nuclear program, Iraq, terrorism and other matters, the State Department said.
Sudan Questions WHO Darfur Deaths Figures	Sudan on Saturday questioned UN estimates that up to 70,000 people have died from hunger and disease in its remote Darfur region since a rebellion began 20 months ago.
Kerry to reverse stem cell policy	US presidential candidate John Kerry says he will make stem cell research a priority, dropping George Bush's policy.
Palestinians Sift Rubble After Israel's Gaza Assault	JABALYA REFUGEE CAMP, Gaza Strip (Reuters) - Palestinians sifted through the rubble of dozens of homes in a sprawling refugee camp on Saturday after Israel ended its most powerful assault in the Gaza Strip in four years of bloodshed.
Bush and Kerry Trade Barbs in Fla., Ohio	DAYTONA BEACH, Fla. - The presidential candidates found new ways to go negative Saturday, President Bush accusing his Democratic challenger of putting politics ahead of the war on terror and Sen...
Libya hosts #39;mini-summit #39; on Sudan #39;s Darfur conflict	TRIPOLI, Libya: Libya confirmed that the leaders of Sudan, Egypt, Chad and Nigeria would join Moammar Gadhafi for a quot;mini-summit #39; #39; Sunday on Sudan #39;s Darfur region, which the United Nations calls the world #39;s worst humanitarian crisis.
Powell to Japan; US Troops, N.Korea on Agenda	Secretary of State Colin Powell will visit Tokyo for two days next weekend to discuss security and trade as well as stalled talks aimed at ending North Korea #39;s nuclear ambitions, Japanese officials said on Sunday.
EU to talk through asylum plans	Key EU interior ministers are to meet in Florence to discuss plans for migrant holding centres outside Europe.
Sharon to Hold Tense Meeting With Settlers	JERUSALEM - After more than a year of avoiding Jewish settlers, Israeli Prime Minister Ariel Sharon has decided to directly confront his former supporters in a meeting about his contentious plan to withdraw from the Gaza Strip and part of the West Bank. Sharon invited settler leaders to meet with him in Jerusalem on Sunday, just a week before he presents his "disengagement" plan to parliament...
Blair to put British troops under US control	Critics of the Iraq war have slammed the prime minister following a decision to allow British troops to move into dangerous territory around Baghdad under US military command.
Pakistan says to give extra security to Chinese	Pakistan will provide extra security to the Chinese working in the country and pursue a former Guantanamo Bay inmate who masterminded the abduction of two Chinese engineers, the interior minister said on Saturday.
REGION: Iran sticks by its right to possess nuclear fuel &lt;b&gt;...&lt;/b&gt;	TEHRAN: Iran repeated on Sunday it had a right to master the sensitive nuclear fuel cycle, ahead of an expected proposal from Europe calling for Tehran to abandon such work in exchange for diplomatic and trade incentives.
India watches in awe as two grand families feud in public (Canadian Press)	Canadian Press - NEW DELHI (AP) - On one side is the dynasty that has dominated Indian politics for half a century. On the other is the family of India's most popular actor, a man so revered that his fans have been known to commit suicide out of loyalty to him.
French Soldier Threatens to Blow Up Depot (AP)	AP - A soldier, angry about being forced to retire, was holed up in an army depot with 60 tons of explosives Sunday, threatening to blow it up. About 400 residents were evacuated from nearby villages.
War in Iraq Did Not Make World Safer, Annan Says	LONDON, Oct. 17 -- The US-led war in Iraq has not made the world any safer, UN Secretary General Kofi Annan said in a British television interview aired on Sunday.
Australia turns down plea for more troops to protect UN staff in Iraq (AFP)	AFP - Australia has turned down a diplomatic plea for a contribution to a military force to protect United Nations (UN) personnel in Iraq.
Sharon to meet with settlement group as referendum idea gains &lt;b&gt;...&lt;/b&gt;	Prime Minister Ariel Sharon is to meet formally with a group of settlement leaders from Judea and Samaria Sunday for the first time in a year and half.
Gay Marriage Issue Motivates Conservatives	WASHINGTON - Gay marriage is emerging as a big enough issue in several states to influence races both for Congress and the presidency. Ballot initiatives on banning same-sex marriages are expected to propel social conservatives to the polls in 11 states, including four presidential battlegrounds: Arkansas, Ohio, Michigan and Oregon...
Australian reporter freed in Iraq	An Australian journalist was seized by militants in Iraq for nearly 24 hours, but then released unharmed.
An Old Church's New Tilt Inspires Tourists and T-Shirts	A humble church has something Germany's glorious Cologne Cathedral cannot match: a leaning tower.
Calif. Mental Health Services May Expand (AP)	AP - As pressures increase on California's mental health system, its workers and advocates say they are forced to do more with a supply of money that seems to shrink each year.
5 EU ministers back digital passports	FLORENCE Interior ministers from the five largest West European countries have agreed to adopt digital fingerprinting on passports, officials here said, but a second day of talks on Monday found them still deadlocked on a plan to create migrant holding
Human lives mere pawns in game of political expediency	IT WOULD have been obtuse to miss the streak of smug satisfaction in the Western response to the seizure by Al-Qaeda #39;s Pakistani allies of two Chinese engineers working on Pakistan #39;s
Fresh violence mars Afghan vote count	A deadly explosion has hit a car carrying an election worker in southeastern Afghanistan. In all, five people were killed, including the worker identified as a local physician who helped organize the vote.
G5, PISANU: EUROPOL PLAYS KEY ROLE AGAINST TERRORISM	(AGI) - Florence, Italy, Oct.18 - quot;EuroPol must play a key role in the struggle against terorrism quot; said Interior Minister Giuseppe Pisanu, illustrating the results of the G5 (Italy, UK, France, Germany, Spain) Interior Ministers meeting held today in
Iraq to widen arms amnesty	success, could point to the government #39;s ability to organise nationwide polls by the end of January. The interim government has vowed to crack down on insurgents and pacify Iraq before the January election.
U.S.: No Decision Made on Iraq Unit's Fate	BAGHDAD, Iraq - The U.S. military said Monday no decision had been made on whether to discipline Army reservists who refused a supply mission last week, despite statements from their relatives that the soldiers would be discharged...
Tennis: Davenport to play on	Lindsay Davenport says she plans to play in the Australian Open next January.
Stocks Edge Higher As Oil Prices Retreat	NEW YORK - A sharp drop in oil prices gave Wall Street a modest relief rally Monday, with stocks edging higher on news that oil production had soared during the month of September. Investors who have sold stocks for months as oil prices climbed reversed course Monday and started buying as the price of crude declined...
USC, Miami Top BCS Standings, Not Okla.	Southern California took the top spot Monday in the season's first Bowl Championship Series standings, and surprisingly Miami is ahead of Oklahoma in a close race for the second spot. Oklahoma is No...
Hungary citizenship fails due to low turnout (AFP)	AFP - Voters in Hungary failed to turn out in sufficient numbers to pass a referendum to extend citizenship to millions of ethnic Hungarians living in the region, a motion that split the country and drew fire from neighboring governments.
U.S.: No Decision Made on Iraq Unit's Fate (AP)	AP - The U.S. military said Monday no decision had been made on whether to discipline Army reservists who refused a supply mission last week, despite statements from their relatives that the soldiers would be discharged.
Australia to Relocate Embassy in Baghdad (AP)	AP - The Australian embassy in Baghdad is to be moved into the strife-torn city's heavily fortified Green Zone, the government said Tuesday.
Australian journalist tells of capture in Iraq	TONY EASTLEY: An Australian journalist snatched by insurgents in Iraq, has contradicted claims by Foreign Minister Alexander Downer that he was kidnapped in a part of Baghdad where he was advised not to go.
UK to assess Iraq troop move	A reconnaissance team is to visit the area around Baghdad where UK forces could be sent to provide US back-up.
Candidates Spar on Iraq, Terrorism War	President Bush and Democratic challenger John F. Kerry lunged into the final two weeks of the 2004 presidential campaign on Monday by feuding feverishly over the Iraq war and the fight against terrorists.
N Korea crisis talks set to resume	A top North Korean official has flagged the resumption of multilateral talks over the country #39;s efforts to develop nuclear weapons.
Karzai Camp Scents Victory Early in Afghan Poll	KABUL (Reuters) - Afghan President Hamid Karzai was on course on Tuesday for an outright victory in the country's historic presidential election with almost a quarter of the votes counted from the poll 10 days ago.
Myanmar PM sacked, arrested for corruption (AFP)	AFP - Myanmar's Prime Minister General Khin Nyunt -- among the most reformist of the military regime's leaders -- has been sacked and placed under house arrest for alleged corruption, a Thai government spokesman said.
Charity chief kidnapped in Iraq	Care International charity says its chief of operations in Iraq has been kidnapped in Baghdad. A spokeswoman told Reuters on Tuesday that Margaret Hassan, who has been working
CARE Official Kidnapped in Baghdad	Margaret Hassan, said to be a British-born Iraqi national, the director of CARE International #39;s operation in Iraq is seen in this image made from video footage made on May 20, 2003.
Sharon 'at risk of assassination'	Israel's opposition leader warns that the prime minister risks being assassinated over his Gaza disengagement plan.
Glazer stake in Man Utd nears 30	US tycoon Malcolm Glazer lifts his stake in Manchester Utd to 28.11, one day after spending 17m on further share buys.
National Guard HQ attacked near Baghdad	A mortar attack on an Iraqi National Guard headquarters north of Baghdad killed at least four National Guards and injured 80 others, officials said Tuesday.
Ancient fungus 'revived' in lab	Fungus from a deep-sea sediment core that is hundreds of thousands of years old will grow when placed in culture, scientists discover.
Karzai heading for Afghan victory	Supporters of Afghan President Hamid Karzai say he is on course to win the presidential elections, with about one-quarter of the votes counted.
Iran given nuclear deadline	the (International Atomic Energy Agency) board of governors, quot; he said. quot;A proposal will be put to them. quot;. produce fuel for nuclear weapons -- but Tehran rejected the demand as illegal.
Journalist: I just kept talking	BAGHDAD - Iraqi militants threatened to kill an Australian journalist and interrogated him for more than 20 hours after kidnapping him outside a Baghdad hotel.
Feds Mum on Pre-Election Terror Threat (AP)	AP - FBI, Justice Department and Homeland Security Department officials aren't talking much about the threat of a terrorist attack to disrupt the election in two weeks.
Video Shows March Madrid Bombing	A ball of fire erupts from a train car, smothering commuters with smoke and littering the platform with bodies and staining it with blood in a chilling security-camera videotape of the March 11 train bombings broadcast Tuesday by a Spanish station.
Britain Charges Cleric Sought by US for Aiding Terrorism	A radical Muslim cleric who is wanted on terrorism charges in the United States was accused by British prosecutors Tuesday of encouraging others to murder non-believers, including Jews, and inciting racial hatred.
Soldier to Plead Guilty in Iraq Abuse Case (AP)	AP - An Army reservist charged with abusing Iraqi prisoners plans to plead guilty at a court martial to four counts arising from the Abu Ghraib prison abuse scandal in a plea deal in which eight other counts will be dropped, his lawyer has said.
F1: British Grand Prix ruled out	Jackie Stewart rejects Bernie Ecclestone's claims that the British Grand Prix is dead.
Seven suspected terrorists arrested in Spain	Spain #39;s Interior Minister says police have broken up a radical Muslim cell, plotting to bomb the country #39;s National Court.
Earthquake shook Yunnan, China	BAOSHAN, China - A strong earthquake shook southwest China. The epicenter of magnitude 5 quakes on the Richter scale was located in the province of Yunnan not far from the city of Baoshan.
Karzai's Big Poll Lead Shows Afghan Ethnic Divide (Reuters)	Reuters - Hamid Karzai was cruising to victory in\Afghanistan's first direct presidential elections, but by\Wednesday the returns so far have underscored the ethnic fault\lines that have often divided the country.
Anglican claims he was misquoted over attack on Archbishop of Canterbury (AFP)	AFP - Anglican Dean of Sydney Phillip Jensen, whose reported attacks on the Archbishop of Canterbury and Prince Charles sparked a storm of protest last week, claims he never made the comments attributed to him by the media.
Kerry Win Would Trigger Fierce Senate Race (AP)	AP - If John Kerry is elected president, Massachusetts would end up with its first Senate vacancy in 20 years, triggering a springtime special election that could determine the balance of power in Congress' upper chamber.
Lebanon PM Resigns, Says Will Not Head New Govt.	BEIRUT (Reuters) - Lebanon's Prime Minister Rafik al-Hariri resigned Wednesday and said he would not form a new government, following a widely opposed constitutional change to keep the Syrian-backed president in office.
Russian army bullying 'horrific'	The ritual of organised bullying in the Russian army is getting worse, an international rights group warns.
Spain arrests eight over plot to bomb court	A terrorist attack believed to be aimed at the national court in Madrid seems to have been foiled by the arrest in the past two days of eight alleged radical Islamists.
Bookies take bets on new Band Aid	Bookies take bets on a new Band Aid single being Christmas No 1, expected to be confirmed by Midge Ure.
LIVE: prime minister #39;s questions	Despite Alan Milburn holding his first press conference as Labour #39;s election strategist yesterday, it #39;s unlikely Tony Blair will be able to escape the shadow of Iraq at today #39;s session of PMQs.
Blair is #39;Using Our Troops to Boost Bush #39;	Tony Blair last night stood accused of conspiring to use British troops in Iraq as a quot;political gesture quot; to help George W Bush in the US presidential election.
Russia wants new business partnership with old ally India (AFP)	AFP - Russia is seeking a new economic partnership to boost a decades-old friendship with India, envisaging sophisticated arms sales, high-end technology swaps and political support on the world stage.
Kids Opt for Kerry in Bellwether Online Poll (Reuters)	Reuters - The kids have spoken, and it's Sen.\John Kerry with a convincing victory over President Bush on
Israel Battens Down Hatches for Volatile Gaza Vote	JERUSALEM (Reuters) - Israel's parliament took extraordinary security steps Wednesday for a vote next week on a Gaza pullout plan expected to spark Jewish settler protests and heighten death threats against Prime Minister Ariel Sharon.
4 French schoolgirls expelled for wearing head scarves	Two Muslim girls were expelled Wednesday from high school for refusing to remove their head scarf -- the fourth such expulsions in two days as officials began taking action against
Typhoon Tokage Claims 25 Lives; 43 Missing, NHK TV Reports	Twenty-five people were confirmed dead and 43 missing as of 5 am after typhoon Tokage passed through Japan, NHK television said on its Web site.
Peru Gov't: Police Killed in Self-Defense	Peru's interior minister said Wednesday that police acted in self-defense when they killed three coca farmers who were part of a group that hurled rocks and tried to burn a police lieutenant alive to protest U.S.-backed eradication of their cocaine producing crop.
Gas explosion in Chinese coal mine leaves 56 dead, scores missing (Canadian Press)	Canadian Press - BEIJING (AP) - A gas explosion in a coal mine in central China killed 56 people and left scores trapped and missing, the government said Thursday.
Kerry to Go Hunting for Conservative Votes (AP)	AP - John Kerry planned to go hunting Thursday, showing he's a regular guy to voters who might harbor some doubts.
Syria #39;s role seen as root of Lebanese political crisis	Lebanese Prime Minister Rafiq Hariri resigned yesterday in a sign of deepening divisions within Lebanon #39;s fragile government over the decisive role that
China Mine Blast Kills 56, Death Toll Could Soar	BEIJING (Reuters) - A gas explosion in a crowded coal mine in China killed at least 56 people and left 92 missing with little hope of surviving the country's most serious mine accident in years, Xinhua news agency said on Thursday.
Parties Allowed to Contact Absentee Voters (AP)	AP - Like fishing in a stocked pond instead of an ocean, politicians are trying to catch votes by targeting phone calls and fliers at voters who have already applied for absentee ballots.
Israeli troops kill Gaza militant	At least one Palestinian is shot dead by Israeli troops as he attacked a checkpoint near Gaza City.
Cricket: Pakistan edge ahead	Pakistan take a slim lead over Sri Lanka by the end of the day two in the first Test.
Barroso proposal to defuse EU Commissioner row rejected	The Socialist Group in the European Parliament (EP) on Thursday rejected a proposal by incoming European Commission President Jose Manuel Barroso designed to defuse a row over
Nigerian Military Officers Charged with Coup Plot (Reuters)	Reuters - Four Nigerian military officers and a\civilian were accused Thursday of plotting to overthrow\President Olusegun Obasanjo by firing a rocket at his\helicopter, court documents showed.
Kerry to hunt for male US votes as Bush courts Catholics (AFP)	AFP - US Democratic presidential candidate John Kerry will switch to macho politics when he makes an atypical hunting trip to rural Ohio in a bid to woo traditionalist male voters, while President George W. Bush courts Catholics in Pennsylvania less than two week before election day.
AP Poll: Bush, Kerry in Dead Heat (AP)	AP - President Bush and Sen. John Kerry are locked in a tie for the popular vote, according to an Associated Press poll. Voters seem open to change in the White House #151; most disapprove of the president's performance at home and in Iraq #151; but still harbor doubts about making the switch.
AU OKs more troops for Darfur; talks resume	Sudan #39;s government and Darfur rebels are likely to restart talks Thursday as the African Union said it would increase its forces in the restive region.
Britain Agrees to Redeploy Troops	Britain agreed Thursday to meet a U.S. request for British troops to be moved into volatile central Iraq, a proposal that has met strong opposition within the governing Labour Party.
Keep quiet on U.S. election, Martin tells loose-lipped cabinet (Canadian Press)	Canadian Press - OTTAWA (CP) - Prime Minister Paul Martin served notice to his Liberal cabinet Thursday to clam up with their personal opinions on the U.S. presidential election.
Hamas military chief killed	GAZA CITY: One of the leaders of Hamas #39; military wing was killed in an Israeli airstrike in Gaza City early today, a Hamas spokesman said.
'Wrong kind of fall' for Castro	The US declines to wish Fidel Castro a speedy recovery after he fractures bones in a fall at a public ceremony.
Death Toll 69 in Japan Typhoon, 19 Still Missing	TOKYO (Reuters) - As the death toll rose from Japan's deadliest typhoon in two decades, experts warned on Friday that climate change could bring a stormier future.
South Korean court blocks relocation of capital	Yun Young-Chul (C-back), president of the Constitutional Court, speaks as the court ruled against President Roh Moo-Hyun #39;s plan to relocate the country #39;s capital at the court, in Seoul, October 21.
MEPs threaten to sink commission over Buttiglione	MEPs threatened last night to bring down the new European Commission before it even takes office, as a row sparked by controversial comments about homosexuality escalated into an unprecedented crisis.
Staying or Going? Some Possibilities if Bush Wins	President Bush plans major changes in his Cabinet if he wins a second term -- perhaps nominating the first female defense secretary and first black attorney general -- but very little change among the small group of his closest advisers.
Sri Lanka off to positive start	Kumar Sangakkara's unbeaten fifty revives Sri Lanka's chances against Pakistan.
N. Koreans Seek Asylum in Beijing	Twenty-nine people believed to be North Koreans have entered a South Korean school in Beijing, apparently seeking asylum. Diplomats say the group, including two children, entered the school early Friday.
Trial Date Set for Soldier at Abu Ghraib (AP)	AP - A military judge ordered a U.S. Army reservist on Friday to stand trial Jan. 7 in Baghdad for allegedly abusing Iraq inmates at the Abu Ghraib prison outside Baghdad.
EU launches graphic tobacco ads	The European Commission launches graphic images showing the damage smoking can do to people's health.
Sunni clerics urge election boycott	Religious and political leaders gather at the Umm al-Qura Sunni Muslim mosque outside Baghdad, where clerics called for their followers to boycott Iraq #39;s January elections.
India, Russia must join hands to develop new tech: Putin	Mr Vladimir V. Putin, President of the Russian Federation, Mr NR Narayana Murthy, Chief Mentor and Chairman, Infosys, and Mr Nandan Nilekani, CEO and Managing Director, at the Infosys campus in Bangalore on Sunday.
Campaign Spending on Rise in House Races (AP)	AP - Ground zero for the country's costliest House race is Dallas, where two congressmen shoehorned into the same new district have each raised #36;4.1 million #151; and counting #151; to bash each other with television ads and sophisticated mailings.
North Korea eases tough stance against US in nuclear talks	North Korea on Friday eased its tough stance against the United States, saying it is willing to resume stalled six-way talks on its nuclear weapons if Washington is ready to consider its demands.
Saudi Denies Failure to Pursue Insurgents (AP)	AP - A senior Saudi official rejected on Friday a suggestion that his government was lax in pursuing Saudi nationals who provide money to Iraqi insurgents or terrorist groups.
Harrowing footage shows Hassan pleading for her life	Margaret Hassan, the kidnapped British aid worker, appeared in a new and harrowing video yesterday, weeping and asking Tony Blair to save her life by halting the deployment of British
In Controversial Move, Britain Says #39;Yes #39; to Troop-Redeployment &lt;b&gt;...&lt;/b&gt;	Some 850 British troops have started preparations to redeploy from southern Iraq to an area outside of Baghdad. The move comes after Britain agreed to a US request for help and is designed to make more US
President Susilo stresses fighting against graft, terror as &lt;b&gt;...&lt;/b&gt;	In line with his pledge made during the election campaign, Indonesian new President Susilo Bambang Yudhoyono stressed the importance of fighting corruption and terror while
Roadside Bomb Injures Six GIs in Iraq (AP)	AP - A roadside bomb exploded near an American military patrol in Baghdad Saturday, injuring six soldiers, the U.S. command said.
82 still missing in Chinese mine blast	XINMI, China -- Desperate to know their loved ones' fates, grieving relatives scuffled with guards yesterday at the scene of China's worst mining accident this year as rescue workers pulled more bodies out of a mine shaft choked with poison gas.
US Forces Bomb Iraq's Falluja, Seize Zarqawi Aide (Reuters)	Reuters - U.S. planes bombed targets in\Iraq's rebel-held city of Falluja, killing two people, and the\U.S. military said it had captured a lieutenant of its\deadliest Islamist enemy in Iraq in a raid early on Saturday.
Iran refutes allegation about collaboration with IAEA chief	Iran on Sunday refuted a report made by some US media that UN nuclear watchdog chief Mohamed ElBaradei had collaborated with Iran by giving Tehran an advance look at his reports, the official IRNA news agency reported.
EU to Give \$100 Mln for AU Force in Darfur-Solana	ADDIS ABABA (Reuters) - The European Union and its member states will contribute more than \$100 million to an African Union (AU) force in Sudan's troubled Darfur region, EU foreign policy chief Javier Solana said on Saturday.
Plea for Kidnapped Aid Worker Meets with Silence	Charity workers were still facing an agonising wait for news of Iraq aid worker Margaret Hassan tonight after a televised plea to her kidnappers was met with silence.
Rebel Attacks Kill 12 Iraqis; GI #39;s Injured	Insurgents launched strikes on Saturday at United States and Iraqi outposts across Iraq, killing at least a dozen Iraqi police officers and national guardsmen
Edwards: I Won't Raise Retirement Age (AP)	AP - Seizing on a report that a plan to privatize Social Security includes raising the retirement age for full benefits to 72, vice presidential candidate John Edwards on Saturday renewed a promise that the Democrats would never raise the retirement age.
16 killed in Algeria rebel attack	Suspected Algerian Islamic militants killed 16 people in the first attack on civilians since the start of the holy month of Ramadan, officials said on Saturday.
Taliban suicide bomber kills girl, wounds 6 others	KABUL - A man with six grenades strapped to his body killed himself and a 12-year-old girl on a busy street in Kabul Saturday, police said.
Taliban Wanted List to Be Drawn (AP)	AP - The United States could cut its forces in Afghanistan next summer if Taliban militants accept an amnesty to be drawn up by President Hamid Karzai and neighboring Pakistan, the senior U.S. commander here said Sunday.
Iraq: 26 killed on horrific day of violence	Suicide bombers killed at least 22 members of Iraq #39;s fledgling security forces yesterday amid a spate of insurgent attacks across the country that also
Official: EU Will Help Rebuild Somalia (AP)	AP - The European Union will help rebuild conflict-ravaged Somalia, but the cost is not clear, the EU's foreign policy chief said Saturday.
McKinnon briefed on democracy: Meeting with PM	ISLAMABAD, Oct 23: Prime Minister Shaukat Aziz briefed Commonwealth Secretary-General Donald C. McKinnon on full restoration of democracy in the country and Pakistan #39;s role in promoting regional and global peace.
Revolving Door	&lt;em&gt; IN&lt;/em&gt;&lt;br&gt; Aylwin B. Lewis, president of Yum Brands, as chief executive of Kmart.
South Africa #39;s Mbeki Leaves Ivory Coast Rebel Zone	South African President Thabo Mbeki left Ivory Coast #39;s rebel town of Bouake after talks Sunday, saying mediators would prepare proposals to end the crisis in the world #39;s top cocoa grower.
U.S. Weighs More Sanctions Vs. Belarus (AP)	AP - The Bush administration may impose sanctions against leaders of the former Soviet republic of Belarus as part of a broader range of punitive measures, the State Department said Thursday.
Iran Says EU Nuclear Proposal Unacceptable	TEHRAN (Reuters) - Iran on Sunday turned down a European Union proposal that it stop enriching uranium in return for nuclear technology.
Suicide bomber wounds 7; Afghan vote tally nears end	KABUL, Afghanistan -- A Taliban suicide fighter killed himself and wounded at least seven others, including three members of a NATO-led peacekeeping force, in a grenade attack on a busy shopping street in central Kabul yesterday.
P. Diddy Takes Vote Drive to Swing States (AP)	AP - Hip-hop mogul Sean "P. Diddy" Combs is following the lead of President Bush and Sen. John Kerry by taking his get-out-the-vote campaign to the swing states.
Powell rejects NK overture, arrives here today	US Secretary of State Colin Powell arrives in Seoul today for a two-day visit, after rejecting a North Korean overture to resume the six-party nuclear talks if the US rewards it for freezing its nuclear activities.
Israel strikes before Gaza vote	ISRAEL killed two Islamic Jihad militants in the Gaza Strip yesterday as Ariel Sharon and his cabinet finalised a bill to withdraw from Gaza.
Powell Presses N. Korea on Weapons Talks	US Secretary of State Colin Powell, left, shakes hands with Japanese Prime Minister Junichiro Koizumi before their meeting at the Foreign Ministry #39;s annex in Tokyo Sunday, Oct. 24, 2004.
American Woman, Afghan Girl Die After Kabul Blast	An American woman, believed to be a civilian, and a young Afghan girl died from their wounds after a suicide bomb attack in a busy shopping street in the Afghan capital.
Large Explosion Shakes Downtown Baghdad (AP)	AP - A large explosion shook downtown Baghdad on Sunday night, but its cause could not immediately be determined.
2 people killed in clashes in Iraq #39;s Samarra	Two Iraqis were killed and four others wounded in clashes that broke out between US troops and insurgents in Samarra, north of Baghdad, police said on Sunday.
US security official killed in Iraq attack	A US security official, assigned to the US Embassy in Baghdad, was killed on Sunday by a mortar attack on a US Army base near Baghdad International Airport, US Secretary of State Colin Powell said.
Japan earthquakes kill 23, leave thousands in shelters (AFP)	AFP - Thousands of people were spending the night in emergency shelters after the deadliest quakes to hit Japan in nearly a decade killed 23 people and injured more than 900, police and reports said.
2 Troops Said Killed by Turkey Land Mine (AP)	AP - Two Turkish soldiers were killed when their vehicle hit a land mine in southeastern Turkey, and a small oil pipeline was damaged by a bomb in two attacks Sunday blamed on Kurdish rebels, the Anatolia news agency reported.
Headscarf optional at Britain's first state-funded Islamic school (AFP)	AFP - Irish-Moroccan or Egyptian-English, with headscarf or without, the diverse students at Britain's first state-funded Islamic school are at the vanguard of a trend toward a distinctly European Muslim culture.
Coors' Donation to Own Campaign Draws Ire (AP)	AP - A #36;500,000 donation by Republican beer baron Pete Coors to his own Senate campaign has triggered a new federal law that eases fund-raising restrictions for his Democratic opponent.
KASHMIR LEADER SURVIVES ATTACK	The head of Indian Kashmir #39;s main opposition party, Omar Abdullah, has survived a second assassination bid in a month. Police say seven people were injured when rebels detonated a bomb a few steps away from Mr Abdullah, two of them critically.
In Haiti, Peacekeepers Take on Militants	Using armored cars and earth movers, U.N. peacekeepers and Haitian police moved into an area early Sunday controlled by militants loyal to ousted President Jean-Bertrand Aristide, protecting workers removing burned out cars used as road blocks.
Thousands of Japanese endure night outdoors	DESTRUCTION: At least 21 people have been killed by the quake, which has forced thousands to evacuate. Yesterday, many were readying to spend another chilly night outside.
Dozens of Iraqi soldiers found executed	The corpses of 50 soldiers of Iraq #39;s new army have been discovered northeast of the capital Baghdad. Interim Iraqi interior ministry spokesman Adnan Abd al-Rahman said the troops were believed to have been
Aftershock hits Japan quake zone	Strong aftershocks are still shaking northern Japan after the country #39;s deadliest earthquake in nine years killed at least 24 people.
PITCAIRN TRIAL FINDS 5 OF 7 GUILTY	The three New Zealand judges presiding over sexual assault cases on Pitcairn Island have handed down their verdicts in Adamstown, finding five of the seven men charged guilty of sex crimes.
Victory Looms for Karzai as Vote Probe Continues	Hamid Karzai was assured of a majority in Afghanistans election to become its first democratically chosen president. With nearly 95 per cent of votes counted, the interim leader already has more than half
Haiti Moves on Pro-Aristide Militants	Haitian police and U.N. troops moved into a slum that has become a flashpoint for unrest, using bulldozers to remove a barricade of torched cars that had blocked traffic in the capital.
EU seeks joint asylum policy	EU ministers meeting in Luxembourg plan moves to integrate their asylum and immigration procedures.
Israel Kills 10 Palestinians in Gaza Camp Raid	GAZA (Reuters) - Israeli tanks and troops backed by helicopter gunships stormed Khan Younis refugee camp, a Gaza militant stronghold, on Monday, killing 10 Palestinians including an 11-year-old boy, medics and witnesses said.
U.S. Urges China to Push for More N.Korea Talks	BEIJING (Reuters) - Secretary of State Colin Powell urged China on Monday to exert its influence over North Korea to resume stalled talks on scrapping its nuclear weapons programs and pressed Beijing to accept a Taiwan offer of talks.
India, Myanmar sign three accords	India and Myanmar today signed three accords and agreed to step up cooperation in trade, economic and other key areas. A Cultural Exchange Programme for 2004-06 and another MOU on the Tamanthi Hydroelectric Project in Myanmar were inked.
Africa must move away from conflicts: Mbeki	LUSAKA: Africa must move away from conflicts and begin to pool its resources to develop the impoverished continent and reduce poverty, South African President Thabo Mbeki said on Sunday.
Egypt Arrests Alleged Sinai Bombers (AP)	AP - Eight Egyptians have been arrested and accused of plotting the nearly simultaneous car bombings of a hotel and tourist camp in the Sinai that killed at least 34 people earlier this month.
Hynix's 3Q Profit More Than Triples (AP)	AP - South Korea's Hynix Semiconductor Inc. said Monday its third-quarter net profit more than tripled from same period last year thanks to steady global prices for memory chips.
UN Nuclear Agency Confirms Tons Of Explosives Missing	Vienna, Austria -- The UN nuclear watchdog agency says it #39;s concerned tons of missing explosives in Iraq quot;could have fallen into the wrong hands.
China rebuffs Powell over Taiwan recommendation	China has rebuffed suggestions by US Secretary of State Colin Powell that it consider accepting the Taiwanese President #39;s offer of talks to reduce cross-strait tension.
Zarqawi group claims attack on Australian soldiers in Baghdad (AFP)	AFP - The group loyal to Al-Qaeda-linked militant Abu Mussab al-Zarqawi claimed to have bombed an Australian convoy in Baghdad, in a statement posted on an Islamist website.
Report: Iraq Govt. Cancels Falluja Negotiations (Reuters)	Reuters - The chief negotiator in the rebel-held\Iraqi town of Falluja said Monday the government had canceled\indefinitely talks to avert a military assault on the town.
British Re-Enact Charge of Light Brigade (AP)	AP - Britain's Prince Philip and saber-waving cavalry re-enactors commemorated the charge of the Light Brigade on Monday, 150 years after the doomed British assault against Russian cannons in a Crimean War battle immortalized by the poet Alfred Lord Tennyson.
Castro Appears on TV Wearing an Arm Sling	Five days after falling and fracturing a knee and an arm, Cuban President Fidel Castro appeared on television on Monday with his arm in a sling to announce Cuba will end circulation of the US dollar.
Broadcaster Donates #36;325,000 to GOP (AP)	AP - One of the state's biggest broadcasters has given 13 Republican county committees #36;325,000 worth of free air time to promote candidates on its radio and television stations throughout California.
China, ASEAN Agree to End Tariffs (AP)	AP - China has reached agreement with the Association of Southeast Asian Nations, or ASEAN, on completely removing tariffs on merchandise goods by 2010 as part of a proposed free trade agreement, the Chinese Ministry of Commerce says.
Ispat, LNM, ISG merge to form world's largest steelmaker (AFP)	AFP - Dutch steel groups Ispat International and LNM Holdings, both run by Indian businessman Lakshmi Mittal, said they had agreed to merge with US International Steel Group to form the world's largest steelmaker.
\$70 Billion Increase in War Funding Sought	The Bush administration intends to seek the emergency funding for the wars in Iraq and Afghanistan early next year, officials said on Monday.
Unprecedented Peril Forces Tough Calls	Like the "war on terrorism," which it often intersected, President Bush's efforts against nuclear proliferation has followed many paths.
Israel resumes Gaza pull-out debate	Israeli MPs have resumed a debate on Prime Minister Ariel Sharon #39;s disengagement plan, which is expected to culminate in a historic vote in favour of a pull-out of troops and settlers from the Gaza Strip.
Reuters Poll: Bush Keeps Three-Point Lead on Kerry (Reuters)	Reuters - President Bush holds a slim\three-point lead over Democratic rival John Kerry one week\before the Nov. 2 presidential election, according to a\Reuters/Zogby poll released on Tuesday.
Powell calls for more Korea talks	US Secretary of State Colin Powell ends his tour of Asia by once again asking North Korea to resume nuclear talks.
New Rebel Factions Emerge in Darfur	New rebel factions have emerged in western Sudan, complicating peace talks on the conflict in Darfur. The UN special representative for Darfur, Jan Pronk, says he thinks the new groups are serious and need to be taken into consideration.
Australia 362-7 v India, third test - close (Reuters)	Reuters - Australia were 362 for seven wickets at the close of play on the first day of their third cricket test against India on Tuesday.
Hot debate on Gaza pullout in Knesset	JERUSALEM Israel #39;s Parliament appeared poised Tuesday to approve Prime Minister Ariel Sharon #39;s Gaza pullout plan, clearing the way for a withdrawal of Jewish settlers from Palestinian territory for the first time in history.
Rally demands aid worker #39;s release	COLLEAGUES of aid worker Margaret Hassan, kidnapped a week ago today, gathered at a rally in Baghdad to demand her release. More than 200 people staged the protest as the Foreign Office dismissed claims that
Bush Blames Poorly Made Shirt for Bulge (AP)	AP - President Bush sees the value #151; and the humor #151; in the idea that aides could secretly feed him advice through a radio receiver hidden on his back.
EU Head Office Trims 2005 Growth Forecast (AP)	AP - The European Union's head office issued a bleak economic report Tuesday, warning that the sharp rise in oil prices will "take its toll" on economic growth next year while the euro's renewed climb could threaten crucial exports.
Germany, France support Turkish invitation to EU membership talks (AFP)	AFP - Germany and France both support inviting to European Union membership talks at a summit in December in Brussels, Chancellor Gerhard Schroeder said.
Protesters Harry Israel Parliament Before Gaza Vote	JERUSALEM (Reuters) - Thousands of rightist Israelis accused Prime Minister Ariel Sharon of treason Tuesday as parliament looked set to approve the first pullout of settlers from occupied land Palestinians want as part of a future state.
9:22 am: Missing explosives have experts wondering what else is &lt;b&gt;...&lt;/b&gt;	Revelations that nearly 400 tons of conventional explosives have gone missing in Iraq have experts wondering what other weapons might be in jeopardy of falling into insurgent or terrorist hands.
Karzai happy to wait for official Afghan poll verdict (AFP)	AFP - Incumbent Hamid Karzai drew quot;great happiness quot; from his lead in Afghanistan's presidential election, his spokesman said, but will not claim victory until results are officially certified.
EU chief battles to avert veto in crunch vote (AFP)	AFP - The European Union braced for a knife-edge vote to decide the fate of its new executive arm with incoming EU chief Jose Manuel Barroso hardening his stance against rebel legislators.
Sharon Faces Netanyahu Threat to Resign Over Gaza	JERUSALEM (Reuters) - Israeli Finance Minister Benjamin Netanyahu said on Tuesday he and three other cabinet members from Ariel Sharon's Likud would quit unless the prime minister agreed to hold a referendum on a pullout from Gaza.
Iraq Blames US-Led Forces for Army Massacre	BAGHDAD (Reuters) - Iraq's U.S.-backed government said on Tuesday that "major neglect" by its American-led allies led to a massacre of 49 army recruits at the weekend.
Israeli Officer Arrested Over Killing of Gaza Girl (Reuters)	Reuters - Israeli military police on Tuesday\arrested a commander accused by comrades of riddling the body\of a Palestinian schoolgirl with bullets after fellow soldiers\killed her.
Hispanic rights groups unite to fight voter discrimination (AFP)	AFP - US civil rights groups expressed concern over alleged intimidation of Hispanic voters and said they will work to ensure their ballots are counted in the November 2 presidential election.
Dodge denies Copps charge that Martin wanted to scrap Canada Health Act (Canadian Press)	Canadian Press - OTTAWA (CP) - Add the governor of the Bank of Canada to the list of people who say Sheila Copps has a faulty memory.
Putin praises Ukraine #39;s leader	Russian President Vladimir Putin has taken part in a live phone-in on Ukrainian TV, just days before the country #39;s presidential election.
Threat to behead Japanese soldier	The group led by wanted terrorist Abu Musab al-Zarqawi has said it has abducted a member of Japan #39;s armed forces and is threatening to behead him if the Japanese government does not withdraw its troops from Iraq within 48 hours.
Indonesia at a crossroad	At midnight on Saturday, the dance floor in the Hard Rock Cafe (HRC) in Bali was heaving. Apart from a careful pat down at the door for guests, the scene was no different from two years ago, before Islamist
Japanese citizen reportedly taken hostage in Iraq	The Islamic militant group of Abu Mussab al-Zarqawi reportedly claims to have taken a Japanese citizen hostage in Iraq. In a video shown on the Internet, the group threatens to execute him if Tokyo does not withdraw its troops from Iraq in 48 hours.
India cool on Kashmir proposals	India responded coolly yesterday to suggestions by the Pakistani president, Pervez Musharraf, on how to solve the Kashmir dispute between the two countries.
In Asia, Powell defends N. Korea policy	SEOUL -- Secretary of State Colin L. Powell yesterday sought to fend off complaints from key partners in the effort to end North Korea's nuclear programs that the Bush administration has not been sufficiently creative or willing to compromise in the negotiations.
Sharon, Under Pressure, Snubs Gaza Referendum Call	JERUSALEM (Reuters) - Israeli leader Ariel Sharon rejected calls from within his divided cabinet on Wednesday for a referendum on leaving Gaza after winning parliament's support to uproot settlements from land claimed by Palestinians.
N.Korea called worst for press freedom	Media watchdog Reporters Without Borders has labeled North Korea and Cuba the worst countries in terms of press freedom, with Denmark being the best.
Thai PM Defiant After 78 Muslims Die in Custody (Reuters)	Reuters - Thai Prime Minister Thaksin\Shinawatra shed few tears on Wednesday over the death of 78\Muslims in military custody as distraught mourners besieged an\army base in the far south, demanding the bodies of relatives.
Milosevic Defense Team Asks to Withdraw from Case	THE HAGUE (Reuters) - Former Yugoslav President Slobodan Milosevic's two court-assigned defense lawyers have asked to be withdrawn from his case, The Hague war crimes tribunal said Wednesday.
BHP Billiton, Alcoa sell Integris Metals for 359 million pounds (AFP)	AFP - Anglo-Australian mining giant BHP Billiton and Alcoa, the world's largest aluminium producer, have agreed to sell their metal services joint venture Integris Metals for 660 million dollars (359 million pounds) including debt, a joint statement said.
Chirac says Turkey's EU bid 'not a done deal' (AFP)	AFP - French President Jacques Chirac said Wednesday that Turkey's EU membership bid was quot;not a done deal, quot; although he believed it was in Europe's best interests, a government spokesman reported after a cabinet meeting.
WWW KOTV.com	_ Nearly 800 British forces left their base in southern Iraq on Wednesday, heading north toward Baghdad to replace US troops who are expected to take part in an offensive against insurgent strongholds.
India and Bangladesh Neglect Their Enclaves (Reuters)	Reuters - Nazrul Islam is an Indian\living in an Indian village.
Black Watch move towards Baghdad	THE Black Watch today moved towards Baghdad in response to the US plea for help. The Ministry of Defence said today that soldiers from the Scottish regiment were leaving their base in the southern city of
Britain's Not-So-Civil War: Hunters Outfoxed?	If hunting is banned in Britain, the pro-hunt lobby says its supporters will continue to hunt illegally.
Rumsfeld turns to radio interviews in battleground states to defend Iraq situation (AFP)	AFP - US Defense Secretary Donald Rumsfeld says he has been ordered not to comment on the presidential elections, but it hasn't kept him from defending the war in Iraq in interviews with radio talk show hosts in battleground states.
Black Watch troops move near Baghdad	British troops have rolled north from Basra to take over a deadly area near Baghdad and free up US troops for a widely expected attack on the rebel-held city of Falluja.
Henman Sails at the Swiss Indoors	&lt;p&gt;&lt;/p&gt;&lt;p&gt; By Mark Ledsom&lt;/p&gt;&lt;p&gt; BASEL (Reuters) - Britain's world number four Tim Henmanwon his opening match at the Swiss Indoors tennis tournamentwith little difficulty on Wednesday, beating Frenchman AntonyDupuis 6-3, 6-4.&lt;/p&gt;
Vietnam Opens Bunker Used by Ho Chi Minh (AP)	AP - Behind thick concrete walls and iron doors, Ho Chi Minh and other top Vietnamese leaders hid in secret underground tunnels during U.S. B-52 bombing raids to plot key military strategies that led to America's defeat in the Vietnam War.
Storms batter Cornish coastline	\Flooding causes chaos for homeowners all along Cornwall's south coast as 80mph winds hit land.
Black Market in British Treasure Sold on EBay (Reuters)	Reuters - Pieces of Britain's past, including a\second-century silver ring and a 500-year-old Tudor trade\weight, are among artifacts being peddled daily on the Internet\to the alarm of experts at the British Museum.
Al-Jazeera airs new footage of pleading British hostage in Iraq (AFP)	AFP - Kidnapped Briton Margaret Hassan made a new appeal for the withdrawal of British troops from Iraq, Al-Jazeera television said, showing her in a video.
EU Unveils Plans for New Banana Tariffs (AP)	AP - The European Union said Wednesday it will impose a duty of 230 euros ( #36;290) per ton of bananas starting in 2006, in an effort to prevent producers in former African and Caribbean colonies from losing business to larger growers in Latin America.
Thai Villagers Search for Relatives	Hundreds of villagers besieged a Thai military camp Wednesday demanding to know whether their relatives were among at least 78 Muslim men who officials said suffocated
Black Watch troops move into position	The first units of a Black Watch battlegroup are due to arrive today in their new positions south of Baghdad as Tony Blair indicated that more British troops may replace them in the American-controlled zone before the end of the year.
Abdullah conveys concerns over violence to Thaksin	KUALA LUMPUR: Malaysia has conveyed to Thai Prime Minister Thaksin Shinawatra its concern over the latest incident of violence in southern Thailand.
3 police officials charged over Beslan siege	ROSTOV-ON-DON, RUSSIA - Three Russian police officers have been charged with criminal negligence in connection with the Beslan school hostage-taking that left 360 people dead, almost half of them children.
Russian Parliament Ratifies Kyoto Pact (AP)	AP - The Kyoto Protocol overcame its final legislative hurdle in Russia when the upper house of parliament ratified the global climate pact Wednesday and sent it on to President Vladimir Putin for his signature #151; setting the stage for the treaty to come into force next year.
Arafat's Health Reported to Have Turned Sharply Worse	An ambulance was called to Yasir Arafat's compound amid unconfirmed reports that he had lost consciousness at least once.
At Least Five Dead in Russia Mine Blast (Reuters)	Reuters - At least five miners were killed and 14\injured in a blast in a coal mine in Russia's Siberia, the\Emergencies Ministry said on Thursday.
Japanese rescuers grapple with rocks to retrieve girl from quake &lt;b&gt;...&lt;/b&gt;	TOKYO - Rescuers grappled through mud and rocks for a second day Thursday in the hope of finding a three-year-old girl trapped in a crushed car since Japans killer earthquake last weekend.
Large Explosion Heard in Central Baghdad (Reuters)	Reuters - A large blast was heard in central\Baghdad on Thursday, witnesses said.
Hundreds trapped in Russia mine	Five miners are killed by an explosion which leaves up to 240 trapped in a Siberian coal mine.
At least five dead in Russia mine blast	quot;At 9:45 am (2:45 am British time) we received the signal for a methane blast. At the time, a 45-strong repair team was working in that.
Stability Control Systems Can Save Lives (AP)	AP - Stability control systems could save up to 7,000 lives each year if they were standard equipment on all vehicles, according to a study by the insurance industry.
Powell backpedals on Taiwan remarks	US Secretary of State Colin Powell yesterday carefully avoided repeating a suggestion he made earlier this week of an eventual reunification of China and Taiwan.
Australia establish 300-run lead in third India Test (AFP)	AFP - Australia batted cautiously in their second innings to build a lead of 300 runs over India with nine wickets in hand in the third cricket Test here.
Nigerian Protection Force Leaves for Darfur	An elite contingent of 50 Nigerian soldiers left Nigeria on Thursday for Darfur, the first stage in the deployment of 3,000 extra African Union (AU) troops to monitor a shaky cease-fire in the western Sudanese region.
3 UN staff kidnapped in Afghan capital	Unknown armed men in military uniform kidnapped three staff of the United Nations in the Afghan capital city at broad daylight Thursday, Afghan officials confirmed.
Blast Outside Thailand Bar Injures 15 (AP)	AP - A bomb exploded Thursday evening outside a bar in southern Thailand, the scene of a campaign of violence blamed on Islamic separatists, injuring at least 15 people, police said.
Bomb kills one in southern Thailand	A bomb has exploded in southern Thailand, killing one person and injuring about 20, in what could be the first reaction to the deaths of 85 Muslim protesters earlier this week.
Israel would not bar Arafat return after overseas treatment	JERUSALEM, Oct 28 (AFP) - Israel will not bar ailing Palestinian leader Yasser Arafat from returning to the West Bank if he were to leave for medical treatment, senior government spokesman Raanan Gissin told AFP Thursday.
Remark on Homosexuality Delays Seating of European Panel	The European Union #39;s normally yawn-inducing institutions raised eyebrows on Wednesday when a spat over comments about homosexuality made by an Italian bureaucrat led to the
Iran #39;not obliged #39; to allow military site inspections	Iran says it is not obliged to allow UN atomic energy agency inspectors to visit military sites alleged to be involved in secret nuclear weapons work but that it is willing to discuss the issue.
Hostage-Takers Demand U.S. Allies Quit Iraq	BAGHDAD (Reuters) - Militants piled more pressure on Washington's military allies in Iraq on Thursday, seizing an Iraqi-Polish woman and holding a Japanese man under threat of death.
'American' voice on new terror video	ABC News is in possession of a tape purportedly from Al Qaeda, threatening attacks on the US.
Arafat to seek treatment in France	RAMALLAH, WEST BANK - Yasser Arafat is about to leave his compound in the West Bank for the first time in two and a half years. Two helicopters from Jordan were expected to arrive in Ramallah late Thursday
British tourists killed in Jordan bus crash	Nine British tourists, two Jordanians and an Egyptian have been killed in a bus accident in southern Jordan, civil defence sources and diplomats say.
Thaksin in the Firing Line After Massacre	BANGKOK/JEDDAH, 29 October 2004 - A bomb ripped through two bars in southern Thailand yesterday, killing two people and wounding about 20, in what could be the first reaction to the deaths of 78 Muslims in police custody this week.
US diplomat among 7 injured in Islamabad hotel explosion	ISLAMABAD: Seven people including foreigners were injured in a powerful explosion at the entrance to the Marriott Hotel lobby on Thursday.
Japan steps up efforts for Iraq hostage release	Japan has made last-ditch efforts to secure the release of a Japanese hostage facing execution in Iraq. A Japanese government official says efforts are still being made to free Shosei Koda, 24, but there have been no reports of any progress.
As Drama Plays Out, Mixed Feelings for Arafat #39;s Neighbors	No crowds of well-wishers massed Thursday outside the Mukata, the mostly ruined compound where Yasser Arafat has been confined for the past two years.
Militant Rivals Show Unity Behind Arafat (AP)	AP - The militant Palestinian group Hamas said Friday it was setting aside its differences with ailing Palestinian leader Yasser Arafat and called for a united Palestinian leadership to work toward general elections.
Thai PM to Address Nation as More Bombs Hit South	PATTANI, Thailand (Reuters) - Bomb blasts rocked southern Thailand on Friday hours before Thai Prime Minister Thaksin Shinawatra was to address the nation as he faces his worst crisis following the deaths of 85 Muslim protesters. A second bomb exploded at a busy food stall in Yala province on Friday, wounding nine bomb squad members who had arrived to investigate an earlier blast that wounded thr…
Bush, Kerry Stick to Issue Of Security	Presidential candidates combed the Midwest for the last few uncommitted voters Thursday, each carrying severe warnings that his rival's victory would worsen the security of Americans.
Weakened Arafat Heads for France, Cancer Suspected	RAMALLAH, West Bank (Reuters) - Palestinian leader Yasser Arafat, weakened by what doctors think may be leukemia, flew for treatment in France on Friday from the besieged West Bank headquarters where he has been pinned for over 2-1/2 years.
At least seven police injured in second bomb in Thai south	Police say the blast occurred less than 90 minutes after a previous explosion at the same site injured seven other people. The police had been conducting forensic research at the site of a bomb blast in the
US confirms commitment to defend Taiwan	Mr Powell says that while the US recognises the one-China policy, it will offer to assist Taiwan if it is threatened. A US State Department spokesman says the issue came up during talks with China #39;s visiting military chief, General Liang Guanglie.
War costs 100,000 Iraqi lives	Around 100,000 Iraqis have been killed in violence since the US-led coalition forces invaded the country in March 2003, said a report published Friday in British medicine journal The Lancet.
Ailing Arafat Arrives in Paris for Medical Treatment	A French military jet believed to be carrying the Palestinian leader landed today at an airfield outside Paris, witnesses said.
Sudan Govt rejects call to separate religion, state	Sudanese rebel leaders #39; demand that Islam be kept out of government in the war-torn region of Darfur, has been rejected by government negotiators.
Cosatu Delegation Sent Home in Minibus	A 12-member delegation of the Congress of South African Trade Unions (Cosatu) was deported early yesterday after being driven to Beitbridge overnight in a minibus.
EU Clears Flextronics Purchase of Units (AP)	AP - European Union regulators Friday cleared Singapore's Flextronics International Ltd., the world's largest contract electronics manufacturer, to acquire factories from Canada's Nortel Networks Corp.
Thai inquiry over Muslim deaths	The Thai prime minister pledges to set up an independent inquiry into the deaths of 78 Muslim protesters in police custody.
Ukraine Challenger Predicts Mass Cheating in Vote (Reuters)	Reuters - Liberal challenger Viktor Yushchenko\predicted on Friday that Ukrainian authorities would resort to\mass fraud to ensure victory for the establishment candidate in\an increasingly tense weekend presidential poll.
Silva's Party Could Lose Sao Paulo Control	President Luiz Inacio Lula da Silva's leftist Worker's Party appears set to lose control of South America's biggest city, Sao Paulo, with polls showing voters will replace the mayor with the man who lost the presidential election to Silva two years ago.
US Says Ukraine Can Still Salvage a Free and Fair Election	The United States says Friday Ukraine still has an opportunity to conduct a free and fair presidential election Sunday, despite a campaign marred by charges of pro-government bias.
Washington Post Comes Clean on Party (AP)	AP - The Washington Post's executive editor says his paper should have told readers up front that it had helped arrange a Republican debate-watching party it covered, paid for food and carried a photograph that was not as spontaneous as the story suggested.
LIBERIA: Religious riots erupt in Monrovia, curfew imposed	MONROVIA, 29 October (IRIN) - Religious riots between Christians and Muslims erupted in the Liberian capital Monrovia on Thursday night and continued on Friday morning until UN peacekeeping troops restored order and the government imposed an indefinite
Bush seeks Schwarzenegger's muscle, as missing explosives cast campaign shadow (AFP)	AFP - President George W. Bush called on the star power of actor-turned-California-governor Arnold Schwarzenegger to boost his campaign appeal as Democratic challenger John Kerry shifted his attack from missing explosives in Iraq to domestic economics.
Cambodia #39;s New King Ascends the Throne	Description: In Cambodia, Norodom Sihamoni who accedes to the throne with an elaborate coronation, following the abdication of his father King Norodom Sihanouk.
Danish group #39;s gift criticized	A Danish group has caused controversy in Colombia by publicly donating money to the country #39;s largest Marxist guerrilla organization.
#39;Hundreds to be charged #39; over Thai protest	PRIME Minister Thaksin Shinawatra said today hundreds of Muslims will be prosecuted over a demonstration that led to the deaths of 87 people in southern Thailand last week, in a move which could further raise tensions in the region.
Thailand to prosecute 300 Muslims detained in deadly riot	BANGKOK : Thai Prime Minister Thaksin Shinawatra said the government would prosecute 300 Muslims detained at a riot this week that led to the deaths of 87 protesters, while another 900 would be released.
UN Kabul kidnappers reveal demands	A militant group is threatening to kill three UN hostages kidnapped in Afghanistan, including a British woman, unless all Taliban prisoners are released.
First Black Watch troops move north to Sunni Triangle	BAGHDAD, Iraq An advance party of British soldiers has arrived at its new base near Baghdad. The small group from the Scottish Black Watch regiment set up base camp south of the capital, according to a pool report made to British media.
Iraqi president on visit to Kuwait	KUWAIT CITY - Iraqi President Ghazi al-Yawar arrived in Kuwait on Saturday for a two-day official visit, an AFP correspondent reported.
THE UNFOLDING UNIFORM	Pakistan is inherently unstable. Dealing with them is like playing with matches in a forest. - Larry Pressler. That statement from Larry Pressler, made during his recent visit to India, coincided with
Black Watch Death Family Speak of #39;Devastation #39;	Relatives of the Black Watch soldier killed during the controversial military deployment from Basra have spoken of their devastation at his death.
Japan confirms captive in Iraq beheaded	Japan has confirmed that the headless body found in Baghdad on Saturday is of the Japanese being held captive in Iraq. An armed group in Iraq had on Tuesday threatened to behead Shosei Koda, 24, within 48-hours unless Japan pulled its troops out of Iraq.
Malaysia #39;s Anwar Returns to Hero #39;s Welcome	Malaysia #39;s former deputy prime minister Anwar Ibrahim has come home to a rock star #39;s welcome Sunday. He returned from undergoing back surgery in Germany following his release from prison last month.
Iranian bill backs nuclear drive	has passed a bill obliging the government to continue efforts to develop a nuclear energy programme. Uranium enrichment can be used both for nuclear power and to make atomic bombs.
Kidnappers may extend deadline	Militants holding three UN workers hostage in Afghanistan have offered to consider extending a three-day deadline for their beheading.
Jordan #39;s Zarqawi Financier Jailed Six Months	Jordan #39;s state security court jailed an Islamist militant for six months on Sunday for financing al Qaeda ally Abu Musab al-Zarqawi #39;s bombings in Iraq but found no evidence to charge him with plotting any attacks.
Anwar Begins Malaysia Political Comeback	Malaysia #39;s most charismatic dissident Anwar Ibrahim, released from jail two months ago, kicked off his political comeback Sunday, vowing to restart a campaign for democratic reforms and racial equality.
15 killed in Iraq hotel explosion	BAGHDAD: Fifteen people were killed and eight others injured in an explosion that hit a hotel last night in the northern Iraqi city of Tikrit, police and hospital officials said.
China Lays Into #39;Bush Doctrine #39; Ahead of US Poll	On the eve of the US election, China laid into what it called the quot;Bush doctrine, quot; said the Iraq war has destroyed the global anti-terror coalition and blamed arrogance for the problems dogging the United States worldwide.
Profile: Leftist Vazquez wins Uruguay presidential poll	Uruguay #39;s leftist candidate Tabare Vazquez won a historic victory in Sunday #39;s presidential elections with more than 50 percent of the ballot.
ANWAR RETURNS TO MALAYSIA	Former deputy leader of Malaysia, Anwar Ibrahim, has returned home after two months overseas, and ahs pledged to fight on for reform in Malaysia.
A suicide bombing killed 3 people in a crowded Tel Aviv market &lt;b&gt;...&lt;/b&gt;	A suicide bombing killed at least five people and seriously injured more than 30 others in a crowded Tel Aviv open-air market. Injured shoppers were treated on the ground, as vegetables were strewn on the pavement.
Darfur peace talks inch forward despite deadlock over security	ABUJA (AFP) - African Union mediators met separately with Sudanese government envoys and the leaders of the uprising in the strife-torn region of Darfur in a bid to hammer out a deal on demilitarising the conflict.
Relaxed pot possession bill returns	OTTAWA -- The long push to reform marijuana laws took a big step forward yesterday as the federal government re-introduced legislation decriminalizing possession for personal use.
Arafat #39;s brother moved to Cairo for cancer therapy	Palestinian sources said on Tuesday that Palestinian leader Yasser Arafat #39;s younger brother Fatehy Arafat was transferred to a hospital in Cairo to be treated for intestines cancer.
Car Bomb Kills at Least Six in Baghdad	A car bomb exploded outside the Education Ministry in central Baghdad Tuesday, killing at least six people and wounding about eight, the Interior Ministry said.
Volkswagen May Be Close to Settling Its Wage Talks	Volkswagen and its workers entered a critical week in their wage negotiations on Monday, with signs that a compromise was taking shape even as protests flared at factories across Germany.
Death toll climbs in Baghdad blast	A car bomb exploded outside the education ministry in central Baghdad on Tuesday, killing at least six people and wounding about eight, the interior ministry said.
Sabotage halts Iraq oil exports from north	KIRKUK, Iraq, Nov 2 (AFP) - Iraqi oil exports to Turkey were halted after a series of attacks Tuesday, including a major strike on a pipeline network connecting wells west of Kirkuk with the main export pipeline and refineries further south, oil officials
New Video of CARE Hostage Released	Iraq kidnap victim Margaret Hassan #39;s three sisters, from left to right: Catherine Fitzsimons, Deidre Fitzsimons and Geraldine Fitzsimons make a statement to the media in Dublin Tuesday, Nov. 2, 2004.
Captors threaten to hand hostage to Zarqawi	An unknown militant group holding Iraqi-British hostage Margaret Hassan in Iraq has threatened to turn her over to a group led by al Qaeda ally Abu Musab al-Zarqawi if its demands are not met, Al Jazeera television says.
Report: CARE Hostage Faces Transfer To Al-Qaida	BAGHDAD, Iraq -- The kidnappers of aid worker Margaret Hassan threatened to turn her over to an al-Qaida affiliated group within 48 hours if the British government refuses to pull its troops from Iraq, Al-Jazeera television reported Tuesday.
UAE Founding Father Buried, Elder Son Likely Successor	ABU DHABI, November 3 (IslamOnline.net amp; News Agencies) - Arab and Muslim leaders converged on Abu Dhabi Wednesday, November 3, and joined the people of the United Arab Emirates in burying Sheikh Zayed bin Sultan Al-Nahayan, president and founding father
Kidnappers in Iraq seize Lebanese-American contractor, four &lt;b&gt;...&lt;/b&gt;	Gunmen abducted a Lebanese-American contractor who worked with the US Army from his Baghdad home, Iraqi officials said Wednesday, while four Jordanian truck drivers were seized by assailants in a separate kidnapping.
Dutch Film Director Theo Van Gogh Killed	Dutch film director and columnist Theo van Gogh was shot and killed yesterday morning in Amsterdam. The company Gogh owned and worked explained that he was attacked and murdered in the morning at Lineaustraat Street.
Kidnappers In Iraq Seize Lebanese-American Contractor	An Iraqi security official said gunmen abducted a Lebanese-American contractor who worked with the US Army in Iraq. Officials said gunmen snatched him when he answered the door at his Baghdad home overnight.
An ominous watershed? 4 more years of trauma?	BEIRUT: Consistently second only to Ariel Sharon in terms of unpopularity among Arabs, US President George W. Bush #39;s re-election victory was greeted in the Arab world with a sense of disillusionment and foreboding.
Arafat #39;s health worsening, aides in Paris say	Speaking from France, Palestinian officials say leader Yasser Arafat took a turn for the worse late Wednesday. Citing officials who spoke on condition of anonymity, The Associated Press reports that Arafat #39;s
Foreign reactions to the election	Top foreign officials across Europe are either accepting or welcoming the second term for President Bush. Meeting in Moscow, Italian prime Minister Silvio Berlusconi and Russian President Vladimir Putin said they welcome the Bush win.
Blair Calls for World to Unite	Prime Minister Tony Blair tried to bridge the trans-Atlantic rift over Iraq, urging a quot;fractured, divided and uncertain quot; world to unite in the wake of President Bush #39;s election victory.
Arafat in critical condition: aides	Palestinian leader Yasser Arafat has been in a coma for several hours and now in critical condition, Arafat #39;s senior aides said on Thursday.
Cold War deserter jailed after 40 years	The long, strange journey of Charles Robert Jenkins reached a tearful climax with a 30-day sentence in a military prison and a dishonourable discharge from the United States Army he deserted for North Korea almost 40 years ago.
Bush says he will work with allies	President Bush told a Thursday news conference he would continue to lead the United States in promoting freedom and democracy in the Middle East.
Death threats on film-maker #39;s body	A LETTER left on the body of a Dutch filmmmaker murdered in Amsterdam contained death threats against a Dutch politician, the justice minister said today.
New EU Executive Chief Announces Revamped Team	The incoming head of the European Union #39;s executive body has announced changes to his group of commissioners and says he is ready to go to the European Parliament to seek its approval of his team.
Putin signs up Russia for Kyoto pact	The Kremlin said Putin signed a parliament bill late on Thursday confirming Russia #39;s ratification of the protocol. Both chambers of Russia #39;s parliament approved ratification of the pact last month after Putin pointed the way.
Putin Signs Up Russia for Kyoto Pact	MOSCOW (Reuters) - President Vladimir Putin gave his seal of approval for Russia's crucial backing of the Kyoto Protocol, clearing the way for the U.N. environment pact aimed at curbing global warming to come into force early next year.
US troops move toward Fallujah	Insurgents and American forces clashed briefly Thursday near the Iraqi city. A large US assault is expected.
Letter threat to Dutch politician	A letter left on the body of murdered film-maker Theo van Gogh reportedly threatens the life of a liberal politician.
Canadian freedoms 'under threat'	Personal freedoms in Canada are being eroded by the "war on terror", the country's privacy commissioner warns.
Confident Bush Outlines Ambitious Plan for 2nd Term	President Bush said he would begin work immediately on his proposal to overhaul Social Security.
Israel, Egypt in Prisoner Swap	CAIRO (Reuters) - Israel released six Egyptian students from prison on Sunday as part of a deal which includes freedom for Israeli businessman and convicted spy Azzam Azzam, Egyptian security sources said.
Argentina Basketball Coach Magnano Quits	Ruben Magnano, who coached Argentina to the Olympic basketball gold medal in Athens, resigned Thursday to accept a coaching job in Italy.
Japan Airlines Sees Profit on Int'l Travel (AP)	AP - Japan Airlines Corp. said Friday that it returned to profitability in first half of the fiscal year as international travel picked up from a decline a year ago caused by the war in Iraq and the SARS outbreak in Asia.
EU leaders agree on Commission reshuffle	ISN SECURITY WATCH (05/11/04) - The EU heads of state agreed on Thursday night to a new line-up of commissioners in a attempt to bring the EU out of its institutional crisis that set in after incoming Commission President, former Portuguese prime minister
Ivory Coast's Army Bombs Rebel Towns (Reuters)	Reuters - Government warplanes and helicopter\gunships pounded rebel-held towns in northern Ivory Coast for a\second day on Friday, fueling fears of a slide into all-out war\in the world's top cocoa grower.
U.N.: Traces of Plutonium Found in Egypt (AP)	AP - U.N. experts have found traces of plutonium near an Egyptian nuclear facility and are investigating whether it could be weapons-related or simply a byproduct of the country's peaceful atomic activities, diplomats told The Associated Press on Friday.
Morocco mosque collapse kills 10	A house collapses onto a mosque in north-eastern Morocco, killing 10 people and injuring five others.
Atomic Power Station Halted in Russia, No Radiation	MOSCOW (Reuters) - One reactor at a Russian nuclear power station was closed down after a malfunction, but there was no leak of radiation at the site near the city of Saratov on the Volga river, Russian news agencies reported on Friday.
Millionaire Candidates List (AP)	AP - Candidates who spent more than #36;1 million of their own money trying to win election to Congress in 2004 struck out in nearly every case. Eight made it to the Nov. 2 election, but only one was victorious. The spenders, how much they spent and how they fared:
Peru Rebel Chief Scores Publicity Coup in Court	CALLAO NAVAL BASE, Peru (Reuters) - Punching the air with a fist and chanting rebel slogans, Peru's Shining Path founder Abimael Guzman scored a propaganda coup on Friday and forced his terrorism retrial to be postponed for a week.
22 Spend Own Fortunes, One Wins House Seat (AP)	AP - Of the 22 candidates who each spent more than #36;1 million of their own money trying to win their first election to Congress, only one made it.
Returning Fallujans will face clampdown	FALLUJAH, Iraq -- The US military is drawing up plans to keep insurgents from regaining control of this battle-scarred city, but returning residents may find that the measures make Fallujah look more like a police state than the democracy they have been promised.
Dutch security reviewed on threat	THE HAGUE, Netherlands - The government vowed tough measures yesterday against what a leading politician called quot;the arrival of jihad in the Netherlands quot; after a death threat to a Dutch lawmaker was found pinned with a knife to the body of a slain
Peruvian Maoist trial thrown into chaos	The first hearing in the re-trial of former leaders of Peru #39;s Shining Path guerrilla group has ended in chaos. The judge suspended the hearing after the group #39;s founder, Abimael Guzman, and his 15 co-defendants
Iraq PM pleads for Europe #39;s help	Iraq #39;s US-backed leader has made an impassioned plea for European nations divided by the war to reunite to help stabilize and rebuild his country.
US bombardment kills 5 in Fallujah	FALLUJAH - US artillery shelled Fallujah yesterday after overnight air and tank attacks killed five people in Iraqs most rebellious city, braced for an all-out offensive now the US presidential election is over.
Bush: Americans Expect Bipartisanship (AP)	AP - President Bush is striking twin themes for a second term, vowing to fight hard for his political agenda while reaching across the aisle to Democrats.
Musharraf visits Afghanistan	Pakistani President General Pervez Musharraf on his visit after the landmark presidential polls in Afghanistan congratulated his Afghan counterpart Hamid Karzai for his victory Saturday afternoon.
Baffled in Loss, Democrats Seek Road Forward	Democrats said President Bush's defeat of Senator John Kerry by three million votes left the party facing its most difficult time in at least 20 years.
Silence the loose cannons	The US presidential election is finally over! Now the hard part begins. I #39;m not talking about getting North Korea back to the negotiating table; that will come soon enough.
Blair, Bush to Meet as Middle East Issues Loom	British Prime Minister Tony Blair, who has pushed for progress on Middle East peace talks and is one of the United States #39; closest allies, will meet with President Bush next week, the White House said on Saturday.
EU offering economic incentives to Iran to suspend uranium &lt;b&gt;...&lt;/b&gt;	CARROT AND STICK: The EU is hoping Iran will cease its nuclear program before the IAEA meets later this month. Another option could be economic sanctions.
Militants holding UN workers say talks have been postponed	Militants threatening to kill three UN hostages said yesterday that talks with Afghan and UN officials had been postponed for another day.
Peru's Toledo Wants New Judges for Guzman Retrial	&lt;p&gt;&lt;/p&gt;&lt;p&gt; By Jude Webber&lt;/p&gt;&lt;p&gt; LIMA, Peru (Reuters) - Peruvian President Alejandro Toledosaid on Saturday he wanted new judges to try Shining Pathleader Abimael Guzman after the "shameful spectacle" he stagedat the start of his terrorism retrial, punching the air withhis fist and chanting rebel slogans.&lt;/p&gt;
Afghan Militants Say Drop Some Hostage Demands	KABUL (Reuters) - Afghan militants holding three U.N. workers hostage began talks with the government and the United Nations on Sunday and the kidnappers have dropped some of their demands, a militant spokesman said.
Israel to present PA with #39;good will #39; steps in coming days	Israel will respond with a series of positive gestures if the successors to Palestinian Authority Chairman Yasser Arafat will implement security reforms and a quot;real quot; cease-fire felt on the ground in the territories, Israeli security and diplomatic sources
Arafat #39;s legacy: Statelessness for Palestinians	The exit from the world stage of Palestinian leader and icon Yasser Arafat will mark the end of a turbulent era, and the beginning of a period of uncertainty and possible instability in the volatile cauldron of the Israeli-Palestinian conflict.
In Wake of Attacks, State of Emergency Declared in Iraq	The Iraqi government declared a state of emergency for 60 days as U.S. and Iraqi forces prepared for an expected assault on rebels in Fallujah.
Iraqi Interim Government Declares Martial Law	BAGHDAD (Reuters) - Iraq's interim government declared a state of emergency for 60 days on Sunday to quell violence gripping the country ahead of January elections.
Hezbollah plane flies over Israel	Lebanon #39;s guerrilla organization Hezbollah announced Sunday it hd flown an unmanned reconnaissance plane over northern Israel for the first time.
Ex-envoys: Mideast peace breakthrough possible	JERUSALEM -- Former US envoys say that the passing of Yasser Arafat would open up new opportunities for Mideast peace, especially if new, pragmatic Palestinian leaders emerge.
Arafat Said to Have Liver Failure; PM to Visit	PARIS (Reuters) - Yasser Arafat, critically ill in a Paris hospital, has suffered liver failure, a Palestinian official said on Sunday as Arafat's subordinates decided in his absence to enforce a law and order plan in Palestinian areas.
Hezbollah flies unmanned plane over Israel	Hezbollah sent an unmanned reconnaissance plane over Israeli airspace Sunday, the Lebanon-based group and the Israeli military said.
Afghan officials meet kidnappers to seek release of UN workers &lt;b&gt;...&lt;/b&gt;	KABUL (AFP) - Militants claiming to hold three foreign UN workers met Afghan officials on Sunday and gave them a list of 26 prisoners whom they want to swap for their hostages, a spokesman for the group said.
Low Turnout Sinks Macedonian Bid to Kill Rights Bill	SKOPJE (Reuters) - A referendum bid to block a law that gives Macedonia's Albanian minority more rights failed on Sunday, upholding a Western-brokered peace plan which ended ethnic fighting in 2001.
Afghan Militants Hold Talks on Hostages, but No Deal Yet	Militants holding three foreign United Nations workers in Afghanistan said that they had held negotiations with officials from the Afghan government and the United
Infiltration: Who knows better, Army or Patil?	NEW DELHI: It appears another instance of the left hand not knowing what the right is doing. Barely hours after Shivraj Patil claimed in Srinagar that there was a drop in infiltration from across the border
Canada #39;s military ombudsman to investigate troop complaints	Canada #39;s military ombudsman will travel to Afghanistan next week to investigate troop complaints there, it is reported here Sunday.
Islamic group threatens to kill Indian cricketers in Bangladesh (AFP)	AFP - A little known radical Islamic group has threatened to kill Indian cricketers when they tour Bangladesh from Tuesday, the Indian High Commission told AFP.
Government gets tough as South Korea's labor reform sparks protests (AFP)	AFP - The South Korean government is warning of tough action against union militancy as legislation aimed at increasing flexibility in South Korea's labor market triggered a head-on collision with labor groups.
UK Train Line to Be Closed for Days #39; After Fatal Derailment	A main rail line between London and southwest England will remain closed for a number of days #39; #39; as UK police investigate the weekend derailment of a FirstGroup Plc train, in which seven people lost their lives.
India must recognize international realities: PM	Prime Minister Manmohan Singh has responded to the Left #39;s criticism of his congratulatory call to US President George W. Bush by saying India must recognise international realities.
Earthquakes Shake Central Japan; Bullet Train Resumed (Update4)	A series of earthquakes shook central Japan in Niigata prefecture, where quakes that began last month have killed more than 30 people.
Negotiations for hostages in Afghanistan fall short	Militants holding hostage three foreign UN workers in Afghanistan said they negotiated yesterday with Afghan government and UN officials in southern Afghanistan but that the meeting ended without results.
Ivory Coast Leader Urges End to Violence	ABIDJAN (Reuters) - Ivory Coast President Laurent Gbagbo appealed for an end to the anti-French violence which erupted after France destroyed most of the country's air force in retaliation for the killing of nine French peacekeepers.
Website posts video of suicide attack against British troops	A video purportedly showing a suicide attack against British troops last week was posted on an Islamic website. Soldiers from Britain #39;s Black Watch regiment were manning a vehicle checkpoint south of Baghdad
France Says Hostages Still Alive a Few Days Ago	France said on Sunday two French reporters held hostage with their Syrian driver in Iraq were still alive a few days ago. quot;We are working discreetly, following up leads, reestablishing
Greenpeace #39;shocked #39; over death of anti-nuclear protestor	PARIS - The international environment watchdog group Greenpeace said Monday it was quot;shocked and very saddened quot; by the death of a French protestor who was struck and killed Sunday by a train transporting nuclear waste to Germany.
Ivory Coast facing UN sanctions	France is pushing to win passage of a UN resolution that seeks an arms embargo and other penalties against the Ivory Coast. France #39;s UN ambassador, Jean-Marc de la Sabliere, hopes for a vote early this week.
Ivorian unrest poses new test for France	Two years after French forces arrived to restore order in turmoil-torn Ivory Coast, a peace agreement between Ivorian rebels and the government of President Laurent Gbagbo is in
Colombia Accuses Cos. of Illegal Imports	The Colombian government has filed a lawsuit accusing Pernod Ricard SA, Diageo PLC and Seagram Export Sales Co. of illegally importing spirits via Colombian companies that launder drug money.
Afghans Vow to Kill UN Hostage if Demands Not Met	KABUL (Reuters) - A Taliban splinter group holding three U.N. workers hostage demanded a response to its demands from the Afghan government and United Nations by Tuesday afternoon, saying it would kill one captive if they were not met.
Explosion in Kathmandu injures 30	At least 30 people have been hurt in a explosion in Nepal #39;s capital, Kathmandu. Police say it was a bomb. The explosion struck a building of the government-owned Employees #39; Provident Fund that was under construction.
U.S. Forces Push Into Heart of Fallujah	U.S. Army and Marine units thrust into the heart of the insurgent stronghold of Fallujah on Tuesday, fighting fierce street battles and conducting house-to-house searches on the second day of a major assault to retake the city from Islamic militants.
South Africa Intervenes in Ivory Coast	South African President Thabo Mbeki flew to Ivory Coast on Tuesday to launch an African effort to rein in four days of violence that have killed at least 20 people, wounded more than 600 and shut down cocoa exports from the world's largest producer.
Bomb Explosion in Nepali Capital Wounds 38	KATHMANDU (Reuters) - A bomb tore through a government building under construction in the Nepali capital on Tuesday, wounding at least 38 people in an attack police suspect was carried out by Maoist rebels.
EU will go it alone on nuclear project if French site bid fails	BRUSSELS, Nov 9 (AFP) - The European Union said Tuesday it was prepared to forge ahead with a revolutionary nuclear energy project if negotiations with Japan and other backers on where to locate it break down.
Armitage holds talks with Pakistani leaders:	World News: Islamabad, Nov 9 : US Deputy Secretary of State Richard Armitage Tuesday met top Pakistani leaders to exchange views on a wide array of issues, including the dialogue between Pakistan and India and the war on terror.
Cocoa prices down but Ivorian exports still blocked	World cocoa prices were down on Tuesday but off the day #39;s lows as exports remained on hold after mob violence and military clashes in Ivory Coast, the key global supplier, traders said.
French Troops Clash with Ivory Coast Protesters	ABIDJAN (Reuters) - French soldiers fired to disperse protesters on Tuesday after days of rioting in Ivory Coast's main city Abidjan as South Africa's President Thabo Mbeki gave an upbeat assessment of a brief peace mission to the country.
The Bag of Aeolus	quot;Aeolus was keeper of the winds. He gave a bag of evil winds to Odysseus, instructing him to keep it closed while a good breeze wafted him home.
US troops reach centre of Fallujah as 48 killed in Baquba and &lt;b&gt;...&lt;/b&gt;	FALLUJAH: Iraqi Prime Minister Ayad Allawi on Tuesday imposed a night curfew in Baghdad as US troops with crack Iraqi soldiers surged into the heart of Fallujah in a hail of explosions and gunfire on the second day of the largest operation in Iraq since
Fallujah Violence Leaves 10 Troops Dead (AP)	AP - U.S. troops powered their way into the center of the insurgent stronghold of Fallujah on Tuesday, overwhelming small bands of guerrillas with massive force, searching homes along the city's deserted, narrow passageways and using loudspeakers to try to goad militants onto the streets.
Scotland awaits smoking decision	The Scottish Cabinet is to meet amid signs it will opt to introduce a ban on smoking in public places.
Kidnapped Italian freed in southern Philippines (AFP)	AFP - An Italian aid worker walked free from the southern Philippines jungle, a day after he was abducted by local gunmen.
Musharraf Hopeful For Kashmir Solution	ISLAMABAD, Pakistan : Nov 10 (SADA) - President General Pervez Musharraf Tuesday hoped that debate on options he spelt out recently on Kashmir issue would take Pakistan and India closer to find out the settlement of decades-old dispute.
Iran official warns of NPT pull-out if West presses	Iran will pull out of the nuclear Non-Proliferation Treaty (NPT) and develop its atomic programme in secret if Western nations threaten or put pressure on Tehran, a senior Iran diplomat was quoted as saying on Wednesday.
India will never become an international liability: Manmohan Singh &lt;b&gt;...&lt;/b&gt;	India News gt; The Hague: The Indian Prime Minister, Dr Manmohan Singh, has said that despite three changes in government in the past 14 years since the economic reforms were introduced in the country, there has been no roll back in the reforms programme.
France Begins Evacuations From Ivory Coast	France and the United Nations began evacuating thousands of French and other expatriates Wednesday trapped at U.N. offices and a French military base amid days of anti-foreigner rampages in Ivory Coast's largest city, French and U.N. officials said.
Observers warn militant groups may exploit bitterness in &lt;b&gt;...&lt;/b&gt;	NARATHIWAT, Thailand : The deaths and beatings that followed last month #39;s demonstration in southern Thailand have left an indelible mark on the psyche of the Muslims living
Bush 'picks new attorney general'	White House legal counsel Alberto Gonzales is the president's choice for attorney general, sources say.
Chile's Lagos Receives Torture Commission Report	&lt;p&gt;&lt;/p&gt;&lt;p&gt; By Ignacio Badal&lt;/p&gt;&lt;p&gt; SANTIAGO, Chile (Reuters) - Chilean President Ricardo Lagosreceived a chilling report on Wednesday from a governmentcommission that interviewed more than 30,000 victims tochronicle for the first time the systematic use of tortureduring Augusto Pinochet's 1973-1990 dictatorship.&lt;/p&gt;
Refugees #39; hopes for return will outlive Arafat	BEIRUT, Lebanon - Yasser Arafat promised Palestinians he would return them to the homes they lost when Israel was founded in 1948.
Fallujah 'Hostage Slaughterhouses' Found (AP)	AP - U.S. troops, on the verge of gaining control of the city, fought pockets of resistance in this former militant stronghold Wednesday and uncovered what the Iraqi commander said were "hostage slaughterhouses" in which foreign captives had been killed.
Specter Wants to Make Case to Lead SJC (AP)	AP - Sen. Arlen Specter, R-Pa., wants to make his case to be chairman of the Senate Judiciary Committee directly to the panel's GOP members next week.
Row over Australian army photo	A picture of Australian troops dressed as members of the Ku Klux Klan stirs accusations of racism.
Arafat dead at 75	PARIS -- Yasser Arafat, who triumphantly forced his people's plight into the world spotlight but failed to achieve his lifelong quest for Palestinian statehood, died this morning at a French hospital, the chief doctor at the hospital said. He was 75.
Sub flees after navy chase	The fragile relations between Tokyo and Beijing were further weakened yesterday when a suspected Chinese nuclear submarine was chased out of Japanese territorial waters.
Passing of Arafat Draws Mixed Reactions (AP)	AP - Tears and gunshots, praise and condemnation marked the death of Yasser Arafat, whose fight for the Palestinian cause made him a towering and controversial figure on the world stage.
Central Baghdad Car Bomb Kills 17, Wounds 20	A car bomb exploded near a police patrol in busy central Baghdad on Thursday, killing 17 people and wounding 20, police said. A police source said the blast missed a convoy
Viet Nam deeply regrets Palestinian leader #39;s death	Ha Noi, Nov. 11 (VNA) - quot;We are deeply moved and grieved by the death of President Yasser Arafat, President of the Palestinian State and President of the Palestine Liberation Organisation, quot; Foreign Ministry spokesman Le Dung has said.
Yasser Arafat dies	Yasser Arafat, who triumphantly forced his peoples plight into the world spotlight but failed to achieve his lifelong quest for Palestinian statehood, died today, aged 75, Palestinian Cabinet minister Saeb Erekat confirmed.
US welcomes speech by Taiwan president	WASHINGTON -- The State Department is welcoming what it describes as quot;the positive and constructive points quot; in a speech on China policy by Taiwanese President Chen Shui-bian.
Terror Suspects Arrested in Netherlands	Description: Dutch police arrest three suspects after a counterterror operation in The Hague. The murder of filmmaker Theo van Gogh by a suspected Islamic extremist has heightened concern about terrorism in the Netherlands.
Police Remove Checkpoints Around Capitol (AP)	AP - Police checkpoints that have surrounded the Capitol since last August were gone Thursday following a postelection decision by authorities to lower the threat level.
Europe Must Adapt to U.S. View on Terror, NATO Chief Says	The head of NATO said there was a critical "perception gap" between Europe and the U.S. on the subject of global terror.
Arafat #39;s body arrives in Cairo for funeral	The body of late Palestinian President Yasser Arafat has arrived in Cairo from Paris for a military funeral which presidents and other dignitaries from around the world are due to attend.
Blair Flies to Stand by Bush in Post-Arafat Plans (Reuters)	Reuters - As George W. Bush formulates his plans\for a Middle East without Yasser Arafat, British Prime Minister\Tony Blair will be standing where he says he belongs: right by\the U.S. president's side.
Dutch Lawmakers Say Threat Underestimated (AP)	AP - Dutch lawmakers accused the government Thursday of underestimating the threat from Islamic terrorists and failing to protect a filmmaker slain by a suspected Muslim radical.
Deadly Explosion Hits Central Baghdad	There were no official casualty figures but witnesses said at least four people were killed and several others wounded. The blast set more than 10 cars on fire.
Philippine Rail Cars Crash Into Ravine, 100 Trapped	MANILA (Reuters) - Rescuers in the Philippines smashed train windows with axes and hammers Friday to reach 100 passengers trapped when a carriage derailed and dragged other cars into a ravine, killing at least four people.
Local Israeli And Palestinian Teens React To Arafat #39;s Death	The death of Palestinian leader Yasser Arafat is deeply dividing an already torn Middle Eastern country. As Palestinians mourn the loss of their leader
Strong Quake Hits Indonesian Island, Kills Six	JAKARTA (Reuters) - An earthquake measuring 6.0 on the Richter scale shook an island in eastern Indonesia on Friday, killing six people and injuring at least six more, a government official said.
Sharon cautious on reopening talks	The Israeli prime minister, Ariel Sharon, yesterday said the death of his long-time rival, Yasser Arafat, could prove to be quot;a historic turning point in the Middle East quot;.
Earthquake hits Indonesian island	At least six people are killed as a strong earthquake jolts an island in eastern Indonesia.
Some Grieve for Arafat While Others Sigh in Relief	In death, as in life, the Palestinian leader Yasir Arafat provoked a great wave of contrary emotions across the Middle East on Thursday - grief at the passing of the once
Arafat memorial important - Mbeki	Describing Yasser Arafat as one of the giants of the twentieth century, SA president Thabo Mbeki said it was important for him to be at his memorial service in Cairo on Friday.
Japan to Protest to China Over Intruder Submarine	TOKYO (Reuters) - Japan will protest to China after concluding that a nuclear-powered submarine that intruded into its waters this week belonged to the Chinese navy, top government spokesman Hiroyuki Hosoda said on Friday.
China's inflation rate slows sharply but problems remain (AFP)	AFP - China's inflation rate eased sharply in October as government efforts to cool the economy began to really bite, with food prices, one of the main culprits, showing some signs of slowing, official data showed.
Nujoma's Man Set to Sweep Namibia Elections	OSHAKATI, Namibia (Reuters) - Hifikepunye Pohamba, who has spearheaded moves to expropriate white-owned land for redistribution to black peasants, is virtually guaranteed victory in Namibia's presidential polls next week.
'Tensions high' in Nigeria state	Anambra state in Nigeria is tense after gangs set fire to the governor's office and other buildings, local officials say.
Kashmir separatist chief arrested	Kashmir separatist leader Syed Ali Shah Geelani is prevented from leading a protest against allleged rapes by an Indian army officer.
BSkyB sees profits rise after strong subscriber growth (AFP)	AFP - British satellite broadcaster BSkyB said profit rose by 16 percent in the first quarter as the group enjoyed strong subscriber growth in the run-up to the key Christmas trading period.
US Forces Move Deeper Into Fallujah; Clashes in Mosul	US and Iraqi forces are pushing deeper south into the city of Fallujah on the fifth day of a joint offensive to drive out insurgents.
EU studies Iranian response on nuclear program wrangle	VIENNA (AFP) - EU officials were evaluating Iran #39;s response to an offer for Tehran to avoid possible UN sanctions over its nuclear program in a wrangle that has led a UN watchdog to hold up a key report.
Prosecutor Seeks 8-Year Jail Term for Italy's PM	MILAN (Reuters) - An Italian prosecutor asked a court on Friday to sentence Silvio Berlusconi to eight years in jail for bribing judges as the prime minister's four-year corruption trial reached its closing stages.
France defends itself against accusations of excessive force in &lt;b&gt;...&lt;/b&gt;	ABIDJAN, Ivory Coast (CP) - France defended itself Friday against accusations by Ivory Coast authorities, and some western evacuees, that it used excessive force to protect foreigners against violent mobs during five days of upheaval in its former West
Secretary Rumsfeld Remarks En Route to El Salvador	SEC. RUMSFELD: As you know, were going to be stopping in El Salvador and Nicaragua and Panama and Ecuador. The first stops will be visits to the places, particularly El Salvador and Nicaragua - countries
'Miracle baby' a victim - judge	A "miracle baby" was the victim of child traffickers motivated by financial greed, a judge rules.
Relatives of abandoned man found	The family of an 82-year-old Alzheimer's sufferer who was abandoned at a hospital have come forward.
Vilsack, Dean Jockey for Top DNC Post (AP)	AP - Iowa Gov. Tom Vilsack told Democratic leaders on Friday he may seek the party's top job as the jockeying to replace chairman Terry McAuliffe intensified.
Fallujah Assault Traps 50,000 Residents, Party Says (Update2)	Tens of thousands of civilians are confined to their houses in Fallujah and may be in need of humanitarian aid as US and Iraqi forces battle insurgents for control of the city, according to Iraq #39;s Islamic Party.
Arafat Buried in Chaotic Scenes in West Bank (Reuters)	Reuters - Yasser Arafat was buried on\Friday in chaotic scenes of grief and gunfire at the compound\where he spent his final years encircled by the Israeli army\and powerless to realize his dream of a Palestinian state.
Police Lose Control of Mosul Amid Uprising (AP)	AP - The Iraqi government rushed reinforcements Friday to the country's third-largest city, Mosul, seeking to quell a deadly militant uprising that U.S. officials suspected may be in support of the resistance in Fallujah #151; now said to be under 80 percent U.S. control.
New Ivory Coast Violence Shatters French Connection	Chanting quot;We want the French! quot; a crowd of armed and angry young men swept past La Planta, a club owned by an Ivorian. They started to attack the nearby Byblos
Final respects paid to Arafat	Palestinians pay their last respects to Yasser Arafat after chaotic scenes at his burial in Ramallah.
Ship hits Japan breakwater	At least six crew members are killed and one is missing after a South Korean cargo ship hits a breakwater in Japan.
Prosecutor seeks 8 years in jail for Berlusconi	MILAN -- An Italian prosecutor asked a court yesterday to sentence Silvio Berlusconi to eight years in jail for bribing judges as the prime minister's four-year corruption trial reached its closing stages.
Mosque set on fire in Netherlands	A Dutch mosque is set on fire in what appears to be the latest attack on the Muslim community.
Iran Says EU Nuke Negotiations in Final Stages	TEHRAN (Reuters) - Iran's negotiations with the European Union over a deal which would spare Tehran from possible U.N. sanctions over its nuclear program are in their final stages, Iran said Saturday.
Bush Says U.S. Will Push Hard on Peace Plan	At a news conference with Prime Minister Tony Blair, President Bush said there was a "great chance" to create a Palestinian state.
Pakistan Says Militants on the Run, Despite Blast	NANO, Pakistan (Reuters) - Pakistani forces are driving al Qaeda-linked militants out of mountains near the Afghan border but attacks such as a bomb that wounded soldiers on Saturday could not be ruled out, a commander said.
Grief, tears as mother, seven children killed in house fire mourned (Canadian Press)	Canadian Press - ST. CATHARINES, Ont. (CP) - About 1,000 mourners filled a church Saturday for a funeral service for a mother and her seven children killed when fire tore through their century-old rural southwestern Ontario home.
Panama Assures Rumsfeld on Canal Security	PANAMA CITY, Panama (Reuters) - Panama's security chief told Defense Secretary Donald Rumsfeld on Saturday the Central American nation was working to prevent any terror attack that might close the Panama Canal.
Editorial: Sub incident shows China #39;s stripes	After days of speculation and a chase by Japanese destroyers and a surveillance plane, it has finally been determined that the nuclear submarine that intruded into Japanese territorial water between Okinawa and Taiwan was Chinese.
Safety Group Closely Echoes Rail Industry	Documents show that the nation's most influential rail-safety group is tightly bound to the railroad industry.
Life After Yasir Arafat	His successors wanted an orderly funeral. They brought in bulldozers to clean up Yasir Arafat #39;s broken-down headquarters in Ramallah.
American deaths	The Pentagon has released the names of the following US service members killed recently in Iraq:
Northern Irish Protestant group pledges to end violence	Northern Ireland #39;s main pro-British paramilitary group, The Ulster Defence Association (UDA), has pledged to end all violence and work towards complete disarmament.
Activists Want Divestment From Sudan (AP)	AP - Black activists and religious groups are pressing public pension funds to divest a purported #36;91 billion in holdings of companies operating in oil-rich Sudan.
Iran Agrees to Suspend Uranium Enrichment (AP)	AP - Iran has agreed to fully suspend uranium enrichment and linked activities that Washington asserts are part of a nuclear weapons program, diplomats said Sunday.
Obama Balances Stardom, Local Interests (AP)	AP - In the days since he was elected to the U.S. Senate, Barack Obama has chatted by phone with President Bush, had his picture in People magazine and appeared several times on national television.
UDA pledge ceasefire	The UDA, Northern Ireland #39;s largest loyalist paramilitary group has pledged to end all violence and work towards complete disarmament.
Abbas Escapes Gaza Shooting Unharmed (AP)	AP - Mahmoud Abbas, the temporary successor to Yasser Arafat, escaped unharmed Sunday when militants firing assault rifles burst into a mourning tent for the deceased Palestinian leader, killing two security guards and wounding six other people.
B.C. Mountie killed in stolen truck crash leaves wife, two small children (Canadian Press)	Canadian Press - VERNON, B.C. (CP) - Vernon RCMP have identified the auxiliary officer killed when the cruiser in which he was riding was struck by a stolen truck as Glen Evely, 39.
France, Ivory Coast relations worsen	Nine French peacekeepers were killed during an air raid by Ivorian bombers more than a week ago. France responded by destroying most of the Ivorian air force.
NOBEL LAUREATE TO CONVEY CHEN #39;S GOODWILL TO BEIJING LEADER AT APEC	Taipei, Nov. 12 (CNA) Academia Sinica President Lee Yuan-tseh said Friday he will convey President Chen Shui-bian #39;s goodwill to mainland Chinese President Hu Jintao at the upcoming informal leadership meeting
In Taipei, Talk of Arms -- and Amity	Premier Yu Shyi-Kun hopes economic ties to the mainland will guarantee peace. If not, quot;Taiwan has to have to ability to defend itself quot;.
India launches rural aid project	India launches a \$445m food-for-work programme aimed at tackling hunger in poor rural areas.
Dow Jones Agrees to Buy MarketWatch in \$519 Million Deal	Dow Jones Company, the publisher of The Wall Street Journal, has agreed to buy MarketWatch, the parent company of the financial news Web site CBS MarketWatch, for approximately \$519 million, the companies said today.
Iran says it will stop enriching uranium	WASHINGTON -- Iran pledged yesterday to temporarily suspend its uranium enrichment program in an attempt to ease suspicions that it is trying to develop nuclear weapons. The move could defuse a longstanding showdown with the United States over Iran's nuclear activities, diplomats said.
Ivory Coast arms embargo backed	ABIDJAN, Ivory Coast -- African leaders backed an arms embargo and other immediate UN sanctions against Ivory Coast yesterday, isolating President Laurent Gbagbo's hard-line government even further in its deadly confrontation with its former colonial ruler, France.
Strong Quake Injures Six in Colombia	BOGOTA, Colombia (Reuters) - Six people were hurt and two hospitals evacuated after a strong earthquake shook a large part of western Colombia on Monday, the government said.
Iran agrees to nuclear enrichment freeze -diplomats	Iran has agreed to suspend its uranium enrichment programme in an attempt to ease concerns that its nuclear programme is aimed at developing weapons, a Western diplomat close to the United Nations said today.
Fighting spreads in Sunni Triangle	Fierce battles between insurgents and US and Iraqi forces killed at least 27 people today in Baqouba and south of Baghdad as US forces move against the last remaining pockets of resistance in Fallujah.
Man Sets Himself on Fire Near White House (AP)	AP - A man set himself afire Monday just outside a White House gate and repeatedly yelled "Allah Allah" as a Secret Service officer held him facedown on the sidewalk.
UN Council Votes Ivory Coast Arms Embargo (Reuters)	Reuters - The U.N. Security Council on\Monday imposed an immediate arms embargo on Ivory Coast and\voted to punish key government and rebel leaders with\additional sanctions next month.
Wounded troops detail fierce fight	LANDSTUHL, Germany - Four US servicemen wounded last week in the Iraqi city of Fallujah on Monday described intense fighting with a skilled enemy, adept at markmanship and rigging booby traps.
France #39;s #39;Watergate #39; trial opens	In France, 12 people have gone on trial for running a phone-tapping operation used by the late President Francois Mitterrand to monitor his opponents.
Microsoft open new software development unit in India (AFP)	AFP - Microsoft said it will join with India's second-largest software firm, Infosys Technologies, to provide software and consulting to manufacturing, banking and automobile companies.
Timing Of Indian Move In Kashmir Vital: Pak Paper	Islamabad, Nov. 16 (NNN): Pakistans leading newspaper, Dawn, finds the timing of the Indian announcement on reduction of troops in Kashmir as significance.
Rebels Attack in Central Iraq and the North	A rebel counteroffensive swept through central and northern Iraq on Monday as American troops struggled to flush the remaining insurgents from the rubble-strewn streets of Falluja.
Blair builds Atlantic bridge	Tony Blair last night put worldwide political and human rights at the centre of his hopes to revitalise the United Nations and bring the United States and Europe closer together again in pursuit of global democracy.
Australian train crash injures scores	A high-speed passenger train carrying more than 160 people jumped the rails and crashed in eastern Australia, injuring most of those on board, officials said.
China sets terms for Taiwan talks	China is ready to resume negotiations after nearly five years with Taiwan if the island nation accepts the quot;one China quot; principle, the state media reported Monday.
China 'owns up' over mystery sub	\China has expressed regret for the intrusion of one of its subs into Japanese waters last week, Tokyo says.
Swimmer, 77, believed killed in shark attack	CAPE TOWN -- A great white shark estimated to be at least 18 feet long attacked and presumably killed an elderly South African woman yesterday off a beach near Cape Town, officials said. Tyna Webb, 77, who lived in the area, was swimming off Sunny Cove in Fish Hoek when the massive shark circled her and then attacked, witnesses and ...
Japan snubs Russian proposal, says it wants all disputed Kuril &lt;b&gt;...&lt;/b&gt;	TOKYO: Japan said it wanted Russia to return all four Kuril islands, snubbing Moscow #39;s renewed talk of returning two of them to end the dispute that has prevented the countries from formally ending World War II.
Russia seeks island conflict resolution	Russia has begun making overtures to Japan to end a 48-year-old territorial dispute over the Southern Kurile Islands, the Novosti news agency said Monday.
MITTERAND PHONE-TAP TRIAL OPENS	Proceedings are due to begin on a case that has scandalised France for over two decades. Twelve Mitterand-era government officials and senior police officers will face trial in Paris for running a phone tapping
Powell Announces His Resignation	Secretary of State Colin L. Powell announced his resignation Monday, ending four years of battles with Vice President Cheney and Defense Secretary Donald H. Rumsfeld over the course of U.S. foreign policy.
UN divided over Darfur measures	On the eve of a high-profile UN Security Council visit to Nairobi, members are split over a draft resolution on atrocities in Sudan #39;s western Darfur region.
Ivory Coast Leader's Camp Criticizes Arms Ban	ABIDJAN (Reuters) - Supporters of Ivory Coast's President Laurent Gbagbo criticized on Tuesday a United Nations decision to impose an arms embargo on the world's top cocoa grower but rebel leaders welcomed the move.
Dutch mulling limits on freedom of expression	Many Dutch decision-makers wondering whether reactions, particularly criticism of Muslims, did not go too far. By Isabelle Wesselingh - THE HAGUE.
Committee Recommends Abusive Clergy Ban (AP)	AP - A committee overseeing a review of the child protection plan adopted by Roman Catholic bishops has recommended preserving a ban on church work for clerics who molest young people, according to a document the panel has sent to all U.S. bishops.
Spanish teenager pleads guilty in first trial stemming from Madrid &lt;b&gt;...&lt;/b&gt;	MADRID, Spain There #39;s been a guilty plea in the first trial stemming from the Madrid train bombings earlier this year. A 16-year-old has pleaded guilty to charges he helped transport dynamite used in the attack.
Quietly, tide of opinion turns on Chechen war	Although discussion of the war has been marginalized, many experts say Russians may not prefer it that way.
Sharon takes step towards peace	ARIEL SHARON, the Israeli Prime Minister, made his first conciliatory gesture towards Palestinians after the death of Yassir Arafat when he said that he would consider co-ordinating the dismantling of Jewish settlements in the Gaza Strip with a new
South Korea president in Brazil (AFP)	AFP - South Korea's President Roh Moo-Hyun started an official visit to Brazil as part of his country's campaign to find new business in the region.
Argentina gets China investment	China is to invest nearly \$20bn (11bn) in Argentina over the next 10 years, Argentine officials say.
Doesn't matter to me if health care is privately delivered:Alta's Klein (Canadian Press)	Canadian Press - EDMONTON (CP) - Alberta Premier Ralph Klein acknowledged Tuesday that he personally doesn't have a problem with private delivery of health-care services.
Producer Price Surge Fuels Inflation Fears	Producer prices surged 1.7 percent in October, their sharpest monthly increase in nearly 15 years.
US doctor says evacuations, body armor has helped save lives in &lt;b&gt;...&lt;/b&gt;	The commander of the biggest US military hospital abroad said Tuesday that American troops body armor and speedy evacuations appear to be helping save lives in the
U.S. Commander in Iraq Calls Shooting 'Tragic'	The killing of a wounded Iraqi by a U.S. Marine in Fallujah was termed a "tragic incident" by the U.S. military commander in Iraq on Tuesday as Arab satellite channels replayed unedited footage of the shooting as often as every half-hour.
Some Democrats Believe the Party Should Get Religion	Bested by a Republican campaign emphasizing Christian faith, some Democrats are stepping up efforts to organize the "religious left."
We have to learn to be patient on Indian pitches: Smith (AFP)	AFP - South African skipper Graeme Smith said his team had to learn to be patient on slow pitches if they hoped to do well in an upcoming two-Test series against India.
Queen Urges Thais to Help Govt. Fight Muslim Unrest	BANGKOK (Reuters) - Revered Queen Sirikit has urged all Thais to work with the government in its fight against the violence in the largely Muslim south, where almost 500 people have been killed since January.
Australia comdemns apparent killing of aid worker in Iraq	Australia #39;s Foreign Minister, Alexander Downer, says the apparent murder in Iraq of aid worker, Margaret Hassan, is a heinous and inexcusable crime.
Confusion Over Afghan UN Hostages	17 November 2004 -- Afghanistan #39;s Interior Ministry believes three UN workers abducted nearly three weeks ago in Afghanistan are probably still being held in the area.
Hassan: #39;Abhorrent act #39; says Blair	Western political leaders have united to condemn the kidnappers of charity worker Margaret Hassan after a video surfaced apparently showing a militant firing a pistol into the head of a blindfolded woman wearing an orange jumpsuit.
Battles rage across Mosul	MOSUL, Iraq -- US and Iraqi troops stormed insurgent-held police stations and neighborhoods in this northern city Tuesday, retaking a number of sites seized last week by gunmen who rose up in support of militants in Fallujah.
ConocoPhillips boosts LUKoil stake to 10 percent (AFP)	AFP - US oil major ConocoPhillips has boosted its stake in Russia's second-largest oil producer LUKoil to 10 percent, giving Conoco at least one representative on LUkoil's board.
Putin Says Russia Working on New Nuclear Systems (Reuters)	Reuters - Russia is working on new nuclear missile\systems that other powers do not have in order to protect\itself against future security challenges, President Vladimir\Putin said Wednesday.
Focus on deadly Africa diseases	The UN's Global Fund meets African leaders in Tanzania for talks on fighting the world's deadliest diseases.
Arafat was not poisoned	Paris - Doctors who treated Palestinian leader Yasser Arafat believe he died of a blood condition called disseminated intravascular coagulation (DIC) and have ruled out poisoning, Le Monde newspaper reported on Wednesday.
Smoking ban would target pubs	ritain #39;s government proposed banning smoking in most public places yesterday, setting off debate over what one smoker decried as the brainchild of a busybody quot;nanny state.
Is More Aid Needed to Solve Africa's Woes? (Reuters)	Reuters - American economist Jeffrey Sachs\has a novel way to tackle African poverty: Shower more aid on\the world's poorest continent.
Swedes beam poetry into outer space (Reuters)	Reuters - Swedish poets have broadcast their work into outer space by radio to give alien life forms -- if they exist -- a taste\of earthling literature.
Bombings at Two Buenos Aires Banks Kill 1 (AP)	AP - Homemade bombs exploded in two Buenos Aires banks Wednesday, killing a security guard, police said.
Explosions rock Argentine banks	A blast rocks a branch of Citibank in the Argentine capital, Buenos Aires, killing a security guard, reports say.
Cricket: NZ suffer Franklin blow	New Zealand bowler James Franklin misses the first Test against Australia with injury.
Russia working on new nuclear weapons: Putin	MOSCOW - New nuclear weapons systems being developed in Russia could include a missile designed to defeat the US missile defence shield.
UN council arrives in Nairobi	UN Security Council members have arrived in Nairobi for a two-day meeting devoted to the conflicts engulfing Sudan, including the western Darfur region.
Still under fire, US troops shifting to relief effort	US forces in Fallujah offer food and first aid as they face scattered pockets of guerrilla resistance.
APEC Ministers Urge New Effort on Trade Talks	Pacific Rim trading nations said on Wednesday they should pool their influence to energize talks to free up world trade. As trade and foreign ministers from the 21-member Asia-Pacific
Democrats Question Kerry's Campaign Funds	Democratic Party leaders said Wednesday they want to know why Sen. John Kerry ended his presidential campaign with more than \$15 million in the bank, money that could have helped Democratic candidates across the country.
Palestinians investigate rumours that Israel poisoned Arafat	THE Palestinian Authority is to set up an official commission of inquiry into Yasser Arafats death amid increasing rumours among the Palestinian public that he was poisoned by Israel.
Fox to push Bush on migration at APEC	Mexico President Vicente Fox said Wednesday he will meet with US President George W. Bush in Chile during the economic summit of Pacific Rim nations.
India #39;s Offer for Peace Talks on Kashmir Is Sweetened With Aid	India #39;s prime minister, Manmohan Singh, came to Kashmir on Wednesday offering unconditional talks with anyone willing to renounce violence and a \$5.3 billion economic
Nursery rhymes more violent than TV (Reuters)	Reuters - Children's nursery rhymes contain 10 times more violence than television shows broadcast before the\9 p.m. "watershed" after which more adult content can be shown, research has said.
Kashmiris reject Indian PM #39;s offer	MUZAFFARABAD, Nov 17: A multi-party alliance fighting Indian rule in Kashmir rejected on Wednesday the economic package offered by Indian Prime Minister Dr Manmohan Singh during
India desperate for jobs, infrastructure despite economic boom (AFP)	AFP - Despite India's economic boom in software and outsourcing services, economists have warned the government needs more reforms to create jobs in manufacturing to cut poverty.
Australia, US seal free trade agreement (AFP)	AFP - Australia and the United States sealed a free trade agreement to start January 1, 2005 after clearing last-minute obstacles.
Israeli tank reportedly kills Egyptian troops	An Israeli tank has opened fire and killed three Egyptian troops on the sensitive border between the two countries, mistaking them for Palestinian militants on the way to carry out an attack, Israeli media says.
PM backs indigenous alcohol ban	CURFEWS and alcohol bans may be necessary in Aboriginal communities, Prime Minister John Howard said today, adding that civil liberties were less important than staying alive.
Report: Israeli army mistakenly kills three Egyptian soldiers	JERUSALEM A preliminary Israeli army investigation has found that Israeli troops apparently killed three Egyptian soldiers by mistake, thinking they were Palestinian militants along the Gaza-Egypt border.
Israeli tank kills three Egyptian troops	An Israeli tank has opened fire and killed three Egyptian troops in a border zone near the Gaza Strip after mistaking them for Palestinian arms smugglers, Israeli security sources say.
Three Egyptian policemen killed by Israeli tank fire near border (AFP)	AFP - Three Egyptian policemen were killed overnight by Israeli tank fire on the tense border between Egypt and the Gaza Strip when they were mistaken for Palestinian arms smugglers, officials said.
Putin backs veto for members of expanded Security Council	Russian President Vladimir Putin yesterday rejected a key recommendation of a United Nations panel on expanding the UN Security Council, saying any reform would be one-sided if new members did not have veto power.
Mbeki calls for arms embargo, rebels vow to fight	President Thabo Mbeki has urged all countries, including Ivory Coast #39;s neighbours, to immediately enforce a United Nations arms embargo on government and rebel forces in Ivory Coast.
Fini named Italy foreign minister	The leader of Italy's right-wing National Alliance, Gianfranco Fini, is appointed foreign minister.
Israel Apologizes for Killing Egyptian Officers	The Israeli prime minister, Ariel Sharon, apologized to Egypt today after an Israeli army tank crew fired on an Egyptian patrol near the border with Gaza, killing three Egyptian police officers.
Prince Charles chastised for quot;old fashioned quot; views	A minister has launched a scathing attack on heir to the throne Prince Charles, accusing him of being quot;very old fashioned quot; and out of touch in his views on teaching in schools.
Police Chief Backs Using Force Against Intruders	Britains top police officer today called for an urgent updating of the law to protect householders who use force to defend their homes against criminals - even if it involves killing the intruder.
Bereft Indian pilots leaving Andamans are saluted by air force (AFP)	AFP - The Indian air force saluted pilots who rescued hundreds on the remote Nicobar islands despite losing family and colleagues when their base was destroyed by last week's deadly tsunami.
MEPS APPROVE REVAMPED COMMISSION	Ending three weeks of stalemate, European lawmakers have approved a new executive commission for the European Union. European MPs had refused to accept a new team of commissioners proposed by Commission President Jose Manuel Barroso.
E. Guinea coup suspects say they were tortured	Equatorial Guinea has told a court he and his comrades had been chained like animals and tortured into confessing. and hand-cuffs to plead their innocence on Thursday.
Palestinians to host Western diplomats	Sponsors of an internationally backed Mideast peace plan will send their foreign ministers to the region next week in hopes of restarting Israeli-Palestinian talks in the wake of Yasser Arafat #39;s death.
A Bit of Wall St. on the Tigris	The 150 brokers and traders on the Iraq Stock Exchange are not waiting for the war to end, buying and selling orders a few hundred yards away from the fighting.
Powell accuses Iran of trying to develop nuclear missiles	The Bush administration yesterday accused Iran of attempting to develop missiles with nuclear warheads - a charge that could derail the European arms-control agreement struck earlier this week.
Bush Confronts New Challenge on Issue of Iran	While assembling a new national security team, President Bush is confronting what could become the biggest challenge of his second term: how to contain Iran #39;s
3 Egyptian soldiers killed in Israeli error	JERUSALEM -- Israeli troops mistook three Egyptian police officers for Palestinian militants and shot them dead yesterday along the Gaza Strip's border with Egypt, increasing tensions between the neighbors.
Football: Brazil legend's UK debut	Brazil football great Socrates is set to make his debut for non-league Garforth Town on Saturday.
Football: Spanish FA apologises	The Spanish FA apologises to its English counterparts following racist chanting.
A conspiracy theory : In the aftermath of Arafats passing	AH Jaffor Ullah. Yasser Arafat, the acknowledged leader of Palestinian people, lived amidst controversy all through his life. The cause of his death has now become a source of controversy amongst the departed leaders people all over Middle East.
Vladimir Putin: Claims of authoritarian drift quot;total nonsense quot;	President Vladimir Putin rejected concern that he is beating a path toward authoritarianism, calling such criticism quot;total nonsense quot; in an interview published Friday and saying Russia needs time to build democracy after centuries of heavy
Pakistan arrests key Al-Qaeda operative (AFP)	AFP - Pakistani security forces have arrested a key Al-Qaeda operative wanted in connection with attacks on Christian targets and a failed bid to kill President Pervez Musharraf, an official said.
Bush Signs Into Law Debt Ceiling Increase	&lt;p&gt;&lt;/p&gt;&lt;p&gt; WASHINGTON (Reuters) - President Bush on Friday signed intolaw a measure authorizing an \$800 billion increase in thecredit limit of the United States, the White House said.&lt;/p&gt;
UN deadlock defeats cloning ban	The United Nations has shelved efforts to draft a treaty banning the cloning of human embryos in a setback for the Bush administration.
North Korea-watchers ponder significance of Kim #39;s changed status	SEOUL - Watchers of the reclusive North Korean regime are buzzing about reports that might indicate a change in the cult of personality surrounding Kim Jong Il.
Kidnap fears for lost tsunami boy	Police in tsunami-hit Thailand search for a Swedish boy feared kidnapped by child sex traffickers.
Van Gogh #39;s murder brings out Holland #39;s contradictions	The murder of Dutch filmmaker Theo van Gogh by a young Muslim of Moroccan descent has shaken Holland to its very foundations. To most people, including the Dutch, the killing and its violent
Clinton Rips Starr, Media on Prosecution (AP)	AP - In a prime-time television outburst, Bill Clinton ripped old nemesis Kenneth Starr and what the former president portrayed as a gullible media eager to report every "sleazy thing" leaked from a prosecutor bent on bringing him down.
Next Big Hit at the Modern: Its Reopening	The buzz over the greatly enlarged museum is expected to turn into a cacophony on Saturday.
Funding of Election Monitors A Concern	A delegation that was paid to watch the Ukraine elections by a lobbyist affiliated with one of the candidates has some saying the move taints the process of promoting democracy.
Protesters Denounce APEC Summit in Chile	Thousands of protesters marched peacefully through downtown Santiago on Friday, expressing anger at a weekend summit of Pacific Rim leaders, particularly President Bush. But violence later erupted at a rock concert.
Myanmar frees nearly 4,000 prisoners	UN Secretary General Kofi Annan has praised the release of several political prisoners in Myanmar, the BBC reported Saturday. Annan also said he hoped others still behind
World's oldest man dies aged 113	The world's oldest man, who gave up driving at 108 because "slow drivers annoyed him", dies at 113.
Top Senate Dem Calls for Bipartisanship (AP)	AP - Rallying a party stung by presidential and congressional losses, the incoming Senate Democratic leader reminded fellow lawmakers on Saturday of their shared commitment to help the nation.
England humble Sprinboks	Charlie Hodgson scores 27 points as England overwhelm the Springboks at Twickenham.
African Troops Begin with Small Steps to Calm Darfur (Reuters)	Reuters - The rebels emerge from the desert\haze like ghosts. First one, silhouetted atop a sand dune and\holding a grenade launcher, then a dozen more, their shadowy\figures appearing in unison.
China miners 'trapped by fire'	Rescuers in northern China look for dozens of miners thought to be trapped after a fire broke out.
Al-Jazeera man remanded in Spain	A Spanish court remands Tayseer Alouni and eight others in custody ahead of their trial for suspected al-Qaeda links.
Iraq continues battle against insurgents	BAGHDAD, IRAQ - Insurgents continued to strike against coalition targets in Iraq Saturday, resulting in the deaths of one US soldier and four government employees in Baghdad.
Will there be peace in Great Lakes region?	To coordinate and cooperate or not to, that is where the rub is, and that is the key issue when it comes to answering the question whether there will be peace in the Great Lakes region.
Leaders of Spain, Portugal, Latin America urge Falklands dialogue (AFP)	AFP - Leaders from Spain, Portugal and their former colonies in Latin America urged Britain and Argentina to renew their dialogue on the Falkland islands, known in Argentina as the Malvinas.
Explosion in southern Italy kills eight, gas leak possible cause	FOGGIA, Italy Eight people have been killed in an explosion that leveled a two-story apartment building in southern Italy. Firefighters are investigating whether a gas leak is to blame.
Army restricted ethnic recruits	The British Army secretly restricted numbers of ethnic recruits, according to official files just released.
Baghdad Governor Assassinated; Bombing Kills 10	BAGHDAD (Reuters) - Gunmen killed the Baghdad governor in Iraq's highest-profile assassination in eight months and a suicide bomber killed 10 people near the Green Zone on Tuesday in an escalating campaign to wreck a Jan. 30 election.
Costa Rica quake	A powerful early-morning earthquake in Costa Rica shook presidents and prime ministers from their beds while damaging houses and frightening several people into heart attacks.
After a decade of silence, Cambodia's cinema enjoys resurgence (AFP)	AFP - After a decade of silence, Cambodia's movie industry is enjoying a boom due to a dash of Hollywood attention, burgeoning nationalism and cheaper production costs, industry insiders say.
Commuter Plane Crashes in China, Killing 54	A China Eastern Airlines commuter plane crashed into a frozen lake in northern China this morning, killing all 53 people on board and 1 on the ground, state media and the airline said.
Halliburton leading contender in construction of British aircraft carriers: report (AFP)	AFP - Halliburton, the oil services giant once run by US Vice President Dick Cheney, has emerged as a leading contender to manage the construction of two British aircraft carriers, The Sunday Telegraph said.
Deadly fire sweeps through China mines	SHAHE, CHINA - Nine people were confirmed dead and 57 remained missing late Sunday after a fire swept through five iron ore mines in northern China, the Xinhau news agency said.
Australia cancels 80pc of Iraqi debt	Nineteen countries, including Australia, have agreed to cancel 80 per cent of the debt Iraq owes them. The deal secured for the Paris Club of creditor nations ends a trans-Atlantic dispute and probably sets
Arafat nephew set to pick up medical chart	PARIS - Nasser al-Kidwa, nephew of the deceased Palestinian leader Yasser Arafat, arrived in Paris from Cairo Sunday to pick up a copy of Arafat #39;s medical records.
PM invites North East groups for talks	Striking a personal chord, Prime Minister Manmohan Singh today invited ULFA in Assam and other insurgent groups in the North East to shun violence.
US urges Israel to help Palestinian vote	US Secretary of State Colin Powell has launched a new Middle East peace drive by saying he will press both Israeli and Palestinian leaders for steps to help Palestinians elect a successor to Yasser Arafat.
Iran pledges to halt nuclear work	The head of Iran #39;s nuclear energy organisation said work would stop at two nuclear facilities in the central cities of Isfahan and Natanz.
Blunkett gets tougher on drugs	New police powers to prosecute offenders for possession if they test positive for drugs when they are arrested, even if the only drugs they have are in their bloodstream, are to be announced this week.
APEC Leaders Vow to Scrap Trade Barriers	Pacific Rim leaders pledged Sunday to shore up global security and push ahead with the World Trade Organization's negotiations on lowering global trade barriers.
Bush Tries to Mend Ties With Latin America	President Bush, trying to mend relations with Latin America, pledged Sunday to make a fresh push for stalled immigration reforms and defended the U.S. invasion of Iraq, saying that "history will prove it right."
Iran Suspends Key Nuclear Work to Avoid Sanctions	Iran on Monday froze sensitive nuclear work including uranium enrichment in a move likely to thwart US efforts to report the Islamic state to the UN Security Council for possible sanctions.
China Iron Mine Fire Death Toll Rises to 57	BEIJING (Reuters) - The death toll from a fire that swept through an iron mine complex in the northern Chinese province of Hebei rose to 57, with three miners still missing, Xinhua news agency said on Monday.
Raid in hunt for Afghan hostages	\US and Afghan forces raid houses in Kabul as part of a hunt for three UN workers kidnapped last month.
Arafat #39;s nephew not ruling out poison as cause of death	While Yasser Arafat #39;s nephew says toxicology tests on his uncle show no poisons were found in his system, Arafat #39;s nephew isn #39;t ruling that out as a cause of death.
Putin in Brazil for space talks	Russian president Vladimir Putin visits Brazil for talks on its space programme and the sale of fighter planes.
Iraq gears up for elections	Iraq: Iraq geared up Monday for its first post-Saddam Hussein elections on January 30 despite relentless nationwide violence, as world powers gathered in Egypt for a conference on the country #39;s future.
Powell Meets with Middle East Leaders	CBN.com - (CBN News) -ERUSALEM -h the death of Yasser Arafat behind them, the Palestinians and Israelis are now facing an historic opportunity to move forward in peace.
ElBaradei strongly rejects charges of collaboration with Iran	International Atomic Energy Agency (IAEA) Director-General Mohamed ElBaradei angrily rejected allegations that he had collaborated with Iran ahead of releasing investigation reports about Tehrans nuclear program.
Israel trial over slain Gaza girl	An Israeli military court has charged an army officer with illegally using his weapon when he allegedly shot a Palestinian girl who was already dead.
Ivory Coast violence deals economic blow	Burned, looted shops dot the commercial capital. European airlines have suspended flights. And only a few ships remain in what was one of West Africa #39;s busiest ports.
Forgoing stiff upper lip, Charles jousts with critics	LONDON: In an unusual departure from the tradition of regal silence and the stiff upper lip, Prince Charles fought back Monday against accusations by a government minister who called his views on education quot;old fashioned quot; and quot;out of time.
Chinese President Meets With Castro (AP)	AP - Chinese President Hu Jintao met with Fidel Castro Monday for talks focusing on the broadening ties between Cuba and China, which has become the island's third-largest trading partner.
SKorea's Hyundai Motor to join strike against labor reform bill (AFP)	AFP - Workers at South Korea's largest automaker Hyundai Motor will go on strike Friday to oppose proposed government labor reform legislaton, union leaders said.
Israel Kills 5 Palestinians in North Gaza -- Medics	GAZA (Reuters) - Israeli soldiers shot dead five Palestinians in north Gaza on Tuesday after mortar fire from Palestinian militants wounded two people in a nearby Jewish settlement, medics on both sides said.
Peru Arrests Siege Leader, to Attack Police Post (Reuters)	Reuters - Peruvian authorities have detained a\former army major who led a three-day uprising in a southern\Peruvian town and are preparing to storm the police station he\took over with 200 supporters, a government source told Reuters\early on Tuesday.
Serbia, Bosnian Serbs Fail to Help War Crimes Tribunal, UN Says	The governments of Serbia and the Bosnian Serb enclave of Bosnia-Herzegovina have failed to bring war crimes suspects to the United Nations tribunal, Chief Prosecutor Carla Del Ponte told the Security Council.
Four men held over Jakarta bomb	Four men are arrested over the suicide bomb attack on the Australian embassy in Jakarta, police say.
Chavez Visit to Spain Sparks Coup Controversy	MADRID (Reuters) - Venezuelan President Hugo Chavez's fence-mending visit to Spain sparked political uproar on Tuesday when Madrid for the first time backed his allegations that the former Spanish government backed a coup against him.
EasyGroup close to launching low-cost mobile phone service (AFP)	AFP - EasyGroup, the holding company of no-frills British airline easyJet, is close to striking a deal to launch a low-cost mobile telephone service in Britain, the Financial Times reported.
British Media: Security Stopped Several Major Terrorist Attacks	A British television station and a newspaper are reporting that British security services believe they have thwarted several major attacks planned by terrorists linked to Osama bin Laden #39;s al-Qaida organization.
U.N.: N.Korea Sends Positive Message on Nuke Talks	SEOUL (Reuters) - North Korea gave a visiting U.N. official a "very positive message" about resuming stalled six-way talks on its nuclear programs, the South Korean Unification Ministry said Wednesday.
Asia ; Freed UN Hostages Say Humbled by Support in Ordeal	The UN workers, who helped to run a presidential election won last month by US-backed incumbent Karzai, discussed their ordeal with him at his presidential palace in the morning.
Britain plans national ID cards	London -- Invoking a global threat of terrorism, the British government announced plans Tuesday to introduce national identity cards for the first time since the World War II era.
La. Becomes Latest Political Battleground (AP)	AP - The swamps, bayous and rice fields of Louisiana's Cajun country have emerged as the site of the nation's latest political battleground.
#39;Grateful #39; Kabul hostages look forward to returning to work	Three UN election workers who were freed yesterday nearly a month after being abducted in Afghanistan have spoken of their gratitude to the Afghan people for supporting them during their plight.
Iran Seeks to Amend Nuclear Freeze Deal (AP)	AP - Iran sought on Wednesday to partially roll back its commitment to freeze all uranium enrichment programs, demanding the right to run some equipment that can be used to produce nuclear arms.
The East-West stakes over Ukraine	Russian and Western leaders are sharply at odds over the country's election crisis.
Weah returns to Liberia	Liberian legend George Weah returns to Liberia to launch his bid for the country's presidency.
Annan Starts Reshuffling UN Staff for Reform Push (Reuters)	Reuters - U.N. Secretary-General Kofi\Annan on Monday chose the high-profile British head of a key\agency as his new chief of staff, the start of a reshuffle\aimed at instituting U.N. reforms and combating scandals.
Blast kills one, injures 15 in southwest Pakistan	QUETTA, Pakistan - A bomb fixed to a bicycle killed one man and injured 15 people in southwestern Pakistans restive desert province of Baluchistan on Thursday, police said.
Abductor kills self in Moscow region hostage freeing operation	MOSCOW, November 25 (Itar-Tass) - A special task force unit freed both women who were held hostage by two armed army deserters in the Moscow region.
UK minister visits Arafat grave	UK Foreign Secretary Jack Straw lays a wreath at the grave of former Palestinian Leader Yasser Arafat.
One killed, 15 injured in Khuzdar bomb blast	One person killed and 15 injured as bomb went off in a market in district Khuzdar of Balochistan, reports The News. According to police officials, the bomb was planted in a cycle.
Pro-pot groups says federal policies out of step with Canadians (Canadian Press)	Canadian Press - OTTAWA (CP) - A group which advocates legalized marijuana says a new poll shows federal pot policies are out of touch with public opinion.
UN urges dialogue after Rwanda vows action	Rwanda insisted on Thursday that it would soon attack rebels inside the Democratic Republic of Congo unless they were disarmed, as the United Nations Security
US-Israel ties hang on Palestinian Vote	In a pace-setting adventure next January that could herald a new beginning in the Middle East or spell disaster for all is the election of a Palestinian successor to the charismatic Yasser Arafat and a new Baghdad regime that could bring to an end the
Deputy prime minister lauds decision of Ukrainian court in disputed election (Canadian Press)	Canadian Press - OTTAWA (CP) - Deputy prime minister Anne McLellan has applauded the intervention of Ukraine's supreme court in that country's disputed presidential election.
Protests in Canada over Ukraine crisis (AFP)	AFP - Hundreds of Canadians, many of Ukrainian descent, braved freezing temperatures to protest what they consider to be the fixed outcome of the Ukrainian presidential election.
Syria says it is ready for talks on peace	DAMASCUS, Syria - Syrian President Bashar Assad is ready to resume peace talks with Israel quot;without conditions, quot; a top UN envoy said yesterday.
A threat to the West Bank pullout	The expected withdrawal from the Gaza Strip is substantively different from that which Israel will carry out in the northern West Bank, in the area of Jenin.
Mediation efforts to end Ukraine crisis step up as Solana due in Kiev (AFP)	AFP - Attempts to mediate the political crisis in Ukraine are gathering pace with EU foreign policy chief Javier Solana and Polish President Aleksander Kwasniewski expected in Kiev.
US official murdered in Baghdad	WASHINGTON: A US State Department official who worked with the Iraqi ministers of education and higher education was murdered in Baghdad by a group linked to Abu Musab al-Zarqawi, the group claimed on Thursday.
Two US soldiers killed	KABUL -- Two US soldiers died and another was injured when a bomb ripped through their patrol in southern Afghanistan yesterday. The troops were attacked near Deh Rawood, a town 400 km southwest of Kabul where
Harry Flies Home after #39;Kidnap Plot #39; Claims	Prince Harry flew back to the UK from Argentina today amid reports of a plot to kidnap him. Local media said that gunshots had been heard at a polo ranch where he was working.
Eight children stabbed to death as they sleep	A man broke into a school dormitory and stabbed eight sleeping children to death before fleeing. The murders at the Ruzhou No2 Senior Middle School in Pingdingshan, in the central province of Henan, was the
Darfur rebel group promises to respect truce	One rebel group in Sudan #39;s troubled Darfur region Thursday pledged to fully respect a truce with the Sudanese government amid contradictory statements and international concern about an escalation in fighting.
450 Colombian Paramilitaries Disarm (AP)	AP - Some 450 right-wing paramilitary fighters left Colombia's crowded battlefields, turning in their weapons and asking society to let them back into its fold.
Top Zarqawi Aide Captured in Iraq	A lieutenant of Iraq's most feared insurgent leader, Abu Musab Zarqawi, was captured this week, the country's national security minister said Thursday.
Iran #39;committed #39; to nuke freeze	Iran #39;s chief negotiator to the United Nations nuclear agency says Tehran is committed to the freeze on uranium enrichment agreed earlier this month.
Russia agrees to Dalai Lama visit despite certain anger from China (AFP)	AFP - Russia will allow Tibet's exiled spiritual leader, the Dalai Lama, to visit a southern Buddhist Russian region for the first time, the foreign ministry said in a move certain to anger China.
Four employees of British security firm slain by mortar attack in &lt;b&gt;...&lt;/b&gt;	A mortar attack killed four employees of a British security firm and wounded 15 others in the Baghdad #39;s Green Zone, a fortified area that houses the
Parties call for postponement of elections	Despite a new call Friday for a postponement of the Iraqi elections, President Bush said he hopes they still go forward. Seventeen political parties say the election should be put off for at least six months
India test-fires surface-to air missile	India has successfully test-fired a surface-to-air missile from a site in the eastern Orissa state on Friday, a government official said on condition of anonymity.
Mounties left in dark by U.S. on deportation of Syrian-born Canadian (Canadian Press)	Canadian Press - OTTAWA (CP) - The Mounties provided information on Maher Arar to American authorities but were left in the dark when the U.S. deported the Canadian citizen to Syria, newly released documents show.
Man held for slashing teens	Beijing - Chinese police have detained a man who they say murdered eight teenagers and injured four others in a school dormitory overnight, state press said late on Friday.
Forecast Frosty for U.S.-Canadian Ties	TORONTO -- The weather won't be the only thing that's cool when President Bush visits neighboring Canada next week.
India test-fires missile	NEW DELHI, Nov 26: India on Friday test fired Akash, the indigenously developed surface-to-air missile from the Integrated Test Range at Chandipur-on-sea, about 14km from Balasore (Orissa).
2 Ex-Officers Nabbed in Venezuela Slaying	National Guard troops arrested two brothers Friday in connection with a state prosecutor's killing, just days after two suspects in the car bombing case were shot dead by police, authorities said.
Iran, EU Negotiators Seek Nuke Agreement (AP)	AP - A key U.N. atomic agency meeting adjourned for the weekend, giving Iran time to consider a total freeze of a program that could make weapons grade uranium and for delegates to decide on further steps in policing Tehran's nuclear activities.
Backgrounder: Basic facts about ASEAN	Leaders from members of the Association of Southeast Asian Nations (ASEAN) are gathering in Vientiane, capital of Laos, for a summit meeting among themselves and a series
Iraq election delay #39;considered #39;	Iraq #39;s electoral commission has said it will consider a request from leading political parties to delay general elections scheduled for 30 January.
Iraq commission examines request to delay polls	BAGHDAD (AFP) - Iraq #39;s electoral commission was due to study a call by top leaders to delay the January 30 polls because of violence gripping the country, as US-led troops continued their anti-insurgency crackdown.
ASEAN to push Australia, New Zealand to sign non-aggression pact (AFP)	AFP - Southeast Asian foreign ministers said they would encourage Australia and New Zealand to accede to a non-aggression pact with their 10-nation ASEAN group that South Korea signed.
Rioters firebomb police station	TERRIFIED police have told how they feared they would die as a rampaging mob burnt down the police station in which they were trapped on Palm Island, off north Queensland.
Return of Relics to Rekindle Catholic-Orthodox Dialogue	VATICAN CITY, NOV. 25, 2004 (Zenit.org).- Theological dialogue between the Orthodox and Catholic Churches is expected to resume after the relics of Sts.
UN aid plane shot at in Ivory Coast	Abidjan - A United Nations World Food Programme (WFP) plane was met with gunfire and threats when it arrived in Man, western Ivory Coast, the UN said in a statement on Saturday.
US Army Deserter Jenkins Obtains Early Release from Detention in &lt;b&gt;...&lt;/b&gt;	A former US Army sergeant who defected to North Korea almost 40 years ago - has been released after serving 25 days in military detention in Japan.
Official: FARC Sought Bush Assassination	Colombia's main rebel group asked followers to mount an assassination attempt against President Bush during his visit to Colombia last week, Defense Minister Jorge Uribe said. There was no evidence Saturday that rebels even tried to organize such an attack.
Death bell tolls for Russia's Yukos oil giant (AFP)	AFP - Russia's Yukos does not begin the week teetering on the edge of ruin where it has been for months now. The oil giant is flat on its back, gasping for its last breaths of air.
SAY NEIGHBORS #39; WEAPONS LEAVE THEM VULNERABLE	Electrical engineering student Roozbeh Rahimi reflects a common sentiment among Iranians when he expresses hope that this famous tourist city will gain fame soon for its nuclear technology.
Bush won #39;t take Iran #39;s word for it	CRAWFORD, Texas As President Bush sees it, quot;the only good deal is one that #39;s verifiable. quot;. He #39;s applauding the efforts of some European countries to get Iran to honor its commitment to refrain from developing nuclear weapons.
FDA OKs Scientist Publishing Vioxx Data (AP)	AP - The Food and Drug Administration has given a whistle-blower scientist permission to publish data indicating that as many as 139,000 people had heart attacks that may be linked to Vioxx, the scientist's lawyer said Monday.
[truncated: 5,956 more rows]
