# Supplementary material for: Experimental study on short-text clustering using transformer-based semantic similarity measure
Source: PeerJ Comput Sci. 2024 May 29;10:e2078. doi: 10.7717/peerj-cs.2078 (PMC11157522; doi:10.7717/peerj-cs.2078)
Supplement: Supplemental Information 1 [file peerj-cs-10-2078-s001.zip › Third-Party Data/searchsnippets dataset.txt]

turtlesoft goldenseal software reference banktran bank transactions goldenseal accounting software business business
zeroonezero services author bank trans service authorized bank transactions secure e-commerce websites dda authorized bank transactions secure e-commerce websites dynamic digital advertising philadelphia pennsylvania jersey delaware business
csharpfriends articles getarticle articleid bank transaction processing program bank transaction processing program user interface visual inheritance mosessaur download code bank transaction processing business
standardchartered cib transaction standard chartered bank transaction banking japan standard chartered london-based international bank operations asia africa east latin america business
standardchartered global news press transaction bank standard chartered voted transaction bank customer satisfaction consecutive survey business
therightbank personal banking transaction accounts pacific continental bank personal banking transaction accounts transaction accounts pacific continental bank personal account services contact link don business
lgl epfl teaching software engineering drills design design drills bank transactions interaction model bank transactions interaction model bank transactions interaction model transfer design interaction diagram transfer operation diagrams descriptions business
nature news full news nature com money hands key bank transaction anton zeilinger quantum physicist university vienna team bank transaction applying secure business
download microsoft download bank reconciliation financial management transactions efficiency empower employees straightforward approach managing bank transactions lowers business
batonrouge craigslist acc bank transaction processor bank transaction processor baton rouge job description imagine fortune company innovative streak business
legalit itproportal legal blog archive customers bank customers bank transaction monitoring privacy chiefs out-law com privacy chiefs europe banks business
techfinder theinquirer keyword vnuinquirer bank transaction code directsskw bank transaction code bank transaction code inquirer techfinder bank knowledgestorm research bank transaction code enterprise software services knowledgestorm solutions business
out law customers bank transaction monitoring customers bank transaction monitoring privacy chiefs out-law news privacy chiefs europe banks business
techrepublic bank and transaction processing bank transaction processing resources techrepublic white papers studies technical articles blog posts bank transaction processing business
microsoft learning syllabi afinal mspx bank reconciliation microsoft dynamics course cash transactions bank reconciliation void bank transactions transfers deposits business
cpan jgarvin finance bank wachovia lib finance bank wachovia transaction finance bank wachovia transaction search cpan org instantiating finance bank wachovia account object transactions account account- transactions business
finnav products banklink instant bank transaction retrieval banklink financial banklink downloaded bank transactions automatically imports converts data format navigator business
findarticles articles searching bank transaction records information management searching bank transaction records information management journal reference looksmart articles business
demo bloombase demo spitfire soa enveloped inter- bank transaction edi security spitfire soa bloombase inter- bank transaction edi enterprise auditing try similate xml carry bank transaction business data potential business
wipo pctdb bank transaction method linking accounts invention discloses bank transaction method linking accounts accounts wherein accounts account holder business
financial insights getdoc containerid fin standard chartered transaction bank transition acquisitions visible investments leading transaction bank operating business
twc state uidebit texas workforce commission unemployment insurance debit card chase atms bank transaction fees surcharges withdrawals chase atm atms allpoint logo paying business
schneier blog archives bank sued for schneier security bank sued unauthorized transaction bank america sued unauthorized transaction mistake business
clogspotclog blogspot transaction costssbankcellular network clog transaction costs bank cellular network transaction costs bank cellular network cell phone calls transactions itemized roaming business
blogs msdn alexbarn archive alex barnett blog idea sms message bank card idea sms message bank card transaction shaun south african bank fnb feature business
wikipedia wiki bank secrecy act bank secrecy act wikipedia encyclopedia software applications monitor bank customer transactions daily customer historical information account profile business
icbc icbcmodule thirdindex column bank bcard eimportant bnotices enotice bof bcharges bof batm binter bank btransaction notice charges atm inter- bank transaction -important notices intra-city inter- bank withdrawal peony card yuan transaction charged handling fee inter- bank withdrawals business
knowledgestorm fastcompany keyword fastco programming bank transaction software programming bank transaction software programming bank transaction software company concourse transactional kiosks bank customers manage financial transactions maintaining teller business
whitepaper wstonline keyword cmpwstonline programming bank transaction software programming bank transaction software programming bank transaction software wall street technology research bank edwardsville chose echo solve disaster recovery backup issues echo itera business
software products sage mas cash management cash management sage mas software sage enterprise import electronic bank files cleared transactions bank account bank transaction bank fees adjustments business
sxc stock xchng leading stock photography collection stock images collected uploaded users business
nyse nyse york stock exchange news data information website nyse business
nasdaq nasdaq stock market market security information nasdaq counter stock exchange portfolio tracking ipo information business
wikipedia wiki stock exchange stock exchange wikipedia encyclopedia stock exchange share market bourse corporation mutual organization facilities stock brokers traders trade company business
wikipedia wiki london stock exchange london stock exchange wikipedia encyclopedia london stock exchange lse stock exchange london england founded stock exchanges world business
phlx phlx com philadelphia stock exchange nation stock philadelphia stock exchange website features market data quotes listings stocks equity options sector index options leaps business
vse marketwatch virtual stock exchange home stock market game message boards trade stocks funds collaborative environment competition business
nzx zealand exchange nzx securities exchange information publications news statistics operates zealand national stock exchange business
chx trade chx chicago stock exchange trades stock issues features listed companies membership information exchange traded funds career opportunities publications otc issues business
hsx welcome hollywood stock exchange entertainment hollywood stock exchange entertainment prediction market buy sell hold favorite movies stars virtual stock market business
tdd slnews stock exchanges stock exchanges stock exchanges stock exchange www sites tellus asian stock exchanges sydney futures exchange australia business
bostonstock boston stock exchange boston stock exchange financial information customers plus bse business
stockexchangeofmauritius stock exchange mauritius regulatory functions exchange copyright stock exchange mauritius conditions business
jamstockex jse jamaica stock exchange listed companies archived annual news headlines brokers publications statistics stock market information business
vse vse valley services electronics welcome valley services electronics excellence electronic assembly san ignacio ave san jose vse business
darstockexchange dar salaam stock exchange non-profit body facilitating government economic reforms news information licensed investment advisors business
asx australian securities exchange stock market information stock information australian securities exchange stock quotes market data share prices tools resources investment business
londonstockexchange london stock exchange home information markets london stock exchange shares equities gilts stocks warrants business
kse karachi stock exchange comprehensive market statistics company analyses summaries indexes foreign investment information business
jse jse securities exchange johannesburg south africa jse stock futures ssf market world leader contracts traded wfe ioma derivatives market survey business
thewsx washington stock exchange predicting political wsx political stock market game knowledge predict politics business
ise irish stock exchange market information markets news fund information business
nse india national stock exchange india nse india securities market information graphs information business
stockexchangebank stock exchange bank stock exchange bank seb established stock exchange bank literally grown woodward northwest oklahoma stock exchange business
pomsox port moresby stock exchange stock exchange papua guinea history market prices business
hkex hong kong exchanges clearing securities futures exchange hong kong pre post trade investment services business
ses stock exchange singapore stock quotes charts company announcements annual reports ipos exchange information business
cse colombo stock exchange colombo stock exchange cse sri lankan stock exchange listed companies sectors market capitalisation business
newsx nsx national stock exchange australia national stock exchange australia operates stock exchange australia focussing medium technology companies business
nsx nsx home national stock exchange nsxsm nation all-electronic stock exchange low-cost provider exchange services business
ebay ebay electronics cars apparel collectibles buy sell electronics cars clothing apparel collectibles sign buy sell auction buy business
homebuying about home buying selling estate home buying selling scoop home buying selling home buying home selling buy sell home exhaustive one-of-a-kind consumer source business
amazon ebay smart way selling profiting amazon com ebay smart selling buying profiting amazon com ebay smart selling buying profiting web auction books sinclair sinclair business
amazon buying selling collecting anything amazon com ebay guide buying selling amazon com ebay guide buying selling collecting books laura fisher kaiser kaiser pierre omidyar business
bizbuysell biz buy sell listings business opportunities resources assist buying selling business
oreilly catalog twi chapter chapter buying selling chapter paradigms people buy sell paradigm marketplace business
businessbookpress articles article article laws business buying selling jungle article insight guidance process buying selling valuing business buy sell business
tradingpost trading post buying selling online australia buy sell cars boats furniture dogs electronics fridges instruments pools home theater everythingelse trading post business
realestatejournal buysell realestatejournal home buying home selling mortgage rates home buying selling estate journal advice home buying home selling mortgage rates relocation comparison business
autotrader cars cars buy car sell car autotrader com search cars sale buy car sell car dealer research car prices car reviews compare cars car business
direct gov homeandcommunity buyingandsellingyourhome index buying selling renting home directgov home community information advice property buyers sellers shared ownership property valuations building home home mobile business
realestatejournal buysell tactics realestatejournal home buying help- home selling help home buying selling tactics estate journal tactics home buying home selling help estate investment business
inc resources valuations buy sell business sell business buy business valuations inc com valuations resource center business owners tools buying selling business interactive valuations database business
allbusiness buying exiting businesses buying businesses business solutions allbusiness com buying selling business access internet database business buyers sellers robust system prospect business
tennessean apps pbcs dll section category features nashville tennessee features home-home buying tennessean com living living food home style fashion gardening home building home buying selling health living books pets business
edmunds advice selling articles article buying selling cars ebay selling tips buying selling cars ebay jim kneiszel email don culver mercedes sel worst business
buyandsellboats boats sell boats buy boats buy sell boats buy sell boats source internet selling buying boats jetskis waverunners watercraft business
ftc gov bcp conline pubs homes resales shtm buying selling timeshares vacation plans idea value timeshare buying selling timeshare appraisal service business
timeshare resale rental sell timeshare rentals owner rent timeshare timeshare sales help buy sell rent timeshare advertise timeshare rentals timeshare resales owner audience buyers business
etsy index etsy buy sell handmade buy sell alchemy forums etsy help items tags titles items tags titles buy sell handmade shop business
real estate law freeadvice buy sell home buy sell home law lawyers attorneys legal information buy sell home law information businesses written lawyers legal business
autoweb car price quotes cars reviews auto leases price quotes cars trucks suvs car reviews pictures auto prices automotive quotes dealer buy lease business
buyatimeshare timeshare sell timeshares buy timeshare resales selling sell timeshare share buying resale buy timeshare sales resource selling timeshare buy timeshare business
textbookx textbookx com buy sell college textbooks textbookx com sells textbooks reference titles bestsellers discounts retail prices buy cheap textbooks business
buysellradio buysellradio source buying selling radio stations buysellradio online radio station owners buy sell businesses online business confidentially broker business
nolo resource catid dbb buying selling business resource center buy business sell business business
half ebay com buy sell cds dvds books video games business
realestate msn msn estate home buying selling tips mls listings rentals msn estate buy home explore msn estate buying house selling house rentals home insurance business
century century estate century system professionals help process buying selling home learn business
greatdomains greatdomains premium domain auctions domain parking program buy domains finest memorable generic domain sell domain greatdomains marketplace business
bankrate compare mortgage rates home loans rates auto loans credit objective information rate quotes consumer bank products mortgage rates home loans credit cards cds auto loans home equity loans business
businesstown planning creating bank getting bank loan business plans businesstown traditionally bankers character credit collateral character criminal record business
key alternative college student loans student education loan keybank college student loan undergraduate loan information keybank student banking center discover bank accounts services designed students business
citibank welcome citibank service banks world business
bankloanreport bank loan report bank loan report weekly publication delivers accurate information trillion syndicated loan marketplace business
fhlbc federal home loan bank chicago-based financial institution banking services residents illinois wisconsin business
biztaxlaw about financingyourbusiness types loans bank loans banks loans businesses loan getting bank business
bankofamerica studentbanking bank america student center overview bank america student center helps finance education federal loans student checking credit cards planning tools business
bankofamerica studentbanking index template stb bac loans undergraduate graduate student loans bank america gap financial aid customized loans undergraduate graduate legal medical students business
fhlbsea federal home loan bank seattle federal home loan bank seattle declares quarter dividends seattle bank announces appointments business
fhlbsf federal home loan bank san francisco welcome federal home loan bank san francsico business
powerhomebiz vol bankloan tips getting bank loan approved financing business securing bank loan finance business getting steps bank business
fhlbny welcome federal home loan bank york home loan bank york hlb helps community lenders advance housing community growth partner hlb access business
eduloans pncbank programs resource resourceloan pnc bank resource loan pnc education loan center pnc bank resource loan students parents funds finance undergraduate graduate education pnc bank leading provider business
sainsburysbank borrowing bor loancalculator loa skip shtml personal loan calculator loan payment calculator sainsbury bank personal loan calculator sainsbury bank quote apply online business
fhlbdm fhlb des moines federal home loan bank des moines fhlb des moines granted projects affordable housing program ahp business
fhlbatl fhlbank atlanta bank pleased announce affordable housing program round application federal home loan bank atlanta rights reserved business
moneysupermarket loans cheap loans car personal secured homeowner loans alliance leicester applying online minutes decision hour apply sainsbury bank loan business
fhlbboston fhlb federal home loan bank boston institutions financial products services help build vibrant communities business
homeloanbank home loans home loan lending credit home loans home home loan helped unlock equity homes home loan lending enjoy bank rates home loans business
fhlbi fhlbi home page federal home loan bank indianapolis wholesale bank billion assets funding home mortgages issued business
eduloans pncbank pnc education loan center student loans stafford plus pnc bank education loan center financial products services federal stafford plus loans lending business
fhlb federal home loan bank dallas wholesale bank serves fdic-insured institutions five-state district business
usbank cgi personal products and services student banking supp loans college student supplemental education loans bank apply supplemental college education student loans bank business
fhlb pgh fhlbank pittsburgh federal home loan bank pittsburgh advisory board insight housing economic community development business
fhlbanks federal home loan bank federal home loan banks fhlbanks source stable low-cost funds financial institutions home mortgage business business
banking about businessbanking small business banking and loans business banking loans business bank accounts business manage cash business banking services business
homeloansavingsbank welcome home loan savings bank office atm locations career opportunities descriptions accounts services business
citizensbank studentloans applications undergraduateloan citizens bank undergraduate loan citizens bank undergraduate loan rate fees rates libor plus repayment libor plus deferred business
wikipedia wiki loan loan wikipedia encyclopedia bank loans credit money auto loan bank loan consumer business
jupiterresearch bin item research vision jupiterresearch impact internet consumption media consumption roles age broadband play media consumption overview consumer business
jupiterresearch bin item research vision understanding impact screen mark mulligan online video consumption evolving broadcasters european three-screen landscape overview consumer survey business
findarticles articles april inconspicuous consumption consumer expenditure survey inconspicuous consumption consumer expenditure survey article american demographics business looksmart articles business
amazon consumption perspectives consumer motives desires amazon com consumption perspectives consumer motives amazon com consumption perspectives consumer motives goals books ratneshwar ratneshwar business
imnewswatch archives european media european media consumption consumer survey jupiterresearch released research report european media consumption consumer survey understanding impact business
columbia edu tdp rft cdm source consumption consumer motives goals source consumption consumer motives goals ratneshwar glen mick eds routledge business
historycooperative journals jah glickman lawrence glickman strike temple consumption article explores significance divisions consumer movement strike temple consumption underscored business
ideas repec aea aecrev postwar consumption consumer expenditures saving downloadable author darby abstract abstract item business
ideas repec ucp jconrs experiential aspects consumption consumer fantasies author holbrook morris hirschman elizabeth abstract abstract item business
https bugs adobe jira browse sdk sdk- message consumption consumer message consumption consumer flex lcds updated business
amazon consuming people political theaters consumption amazon com consuming people political economy theaters amazon com consuming people political economy theaters consumption consumer research policy books fuat firat fuat firat business
econpapers repec article kapjcopol econpapers ratneshwar glen mick consumption ratneshwar glen mick consumption consumer motives goals kai-uwe hellmann journal consumer policy vol business
econpapers repec article aeaaecrev econpapers postwar consumption consumer expenditures darby postwar consumption consumer expenditures saving business
stylefeeder item ffa dbf befae consumption consumer motives goals books consumption consumer motives goals books ratneshwar business
links jstor sici sici apuccea jstor postwar consumption consumer expenditures saving postwar consumption consumer expenditures saving darby research topics ebbs flows business
links jstor sici sici ateaocc jstor experiential aspects consumption consumer fantasies experiential aspects consumption consumer fantasies feelings fun morris holbrook elizabeth hirschman paper argues business
unescap esd energy publications psec guidebook foreword foreword guidebook promotion sustainable energy foreword guidebook promotion sustainable energy consumption consumer organizations energy guidebook promotion business
unescap esd energy publications psec index cover guidebook promotion sustainable energy contact information authors guidebook promotion sustainable energy consumption consumer dotclear gif bytes business
linkinghub elsevier retrieve pii journal business research repercussions promoting key aspects examined understanding relationship consumption culture consumer misbehavior business
ingentaconnect content klu copo crawler true ratneshwar glen mick consumption consumer consumption consumer motives goals edited ratneshwar glen mick published hellmann business
netvouz poeta folder consumption consumer rights netvouz consumption consumer rights bookmarks poeta netvouz poeta consumption consumer rights bazl fluggastrechte flight law reimbursement konsuminfo konsuminfo das schweizer business
indiastat india showdata secid ptid level civil consumer affairs household consumption civil consumer affairs household consumption consumer expenditure data table headings year-wise descending business
ieeexplore ieee iel arnumber apower line fsk transceiver power consumption power consumption counterparts cost ieee transactions consumer electronics vol business
ieeexplore ieee iel effect upnp advertisements user experience power user experiences power consumption mobile phone running upnp control power consumption upnp upnp forum business
iser essex ulsc bhps volb indexes subjcat bhps documentation questionnaires household consumption consumer durables label record waves wave wcarown household vehicle whhresp business
msnbc msn consumer consumption slate msnbc com atkins diet blamed falling wheat prices booming beef sales transformed economy duhigg explores business
ingentaconnect content klu copo ingentaconnect ratneshwar glen mick consumption ratneshwar glen mick consumption consumer motives goals london york routledge eur business
abebooks inside consumption perspectives consumer motives goals and desires consumption perspectives consumer motives consumption perspectives consumer motives goals abebooks com books business
eateggs syndicated online egg consumption consumer advocacy dot com mark egge blog papers rants raves reflections photos business
papers ssrn sol papers abstract ssrn-the consumer consumption conundrum explanation adrian ssrn-the consumer consumption conundrum explanation adrian fleissig business
wikipedia wiki shareholder shareholder wikipedia encyclopedia shareholder stockholder company corporation legally shares stock joint stock company business
wikipedia wiki shareholder value shareholder value wikipedia encyclopedia essence idea shareholders money investing risk bonds business
shareholder shareholder com nasdaq company investor relations websites webcasts integrated email fax broadcasts interactive telephone applications mail fulfillment services business
investopedia terms shareholder shareholder investopedia com investing education comprehensive investing dictionary web articles tutorials business
issproxy institutional shareholder services provider proxy voting corporate governance services proxy research voting recommendations governance advisory services financial business
berkshirehathaway letters letters shareholder letters berkshire hathaway inc shareholder letters business
foe international shareholder confronting companies shareholder power assist investors commitment social issues committed shareholder activism tools prudent business
investorwords shareholders shareholder definition shareholder definition shareholder shares stock corporation mutual fund corporations ownership business
shareholderaction shareholder action network social investment forum shareholder action network advocacy policy program program information advocacy business
lulu signup lulu shareholder account revenue shareholder account vlog profile vodcast podcast business
georgeson georgeson innovative pioneer international english remember country copyright georgeson inc computershare company rights reserved business
americanshareholders americanshareholders com recommended listings futures traders stock market certificates deposit fixed income investing topics business
yhoo client shareholder results yahoo yahoo inc quarterly earnings shareholder briefcase download library shareholder briefcase download library rss news feeds links business
coopamerica socialinvesting shareholderaction co-op america social investing share holder action shareholder activism economic action reform corporate practices policies shareholders world economic power business
macworld news shareholder index macworld news jobs addresses backdating environment apple annual shareholders meeting jobs backdating stock-option scandals greenpeace iphone delay leopard business
engadget jobs chided answers questions shareholder meeting jobs chided answers questions shareholder meeting engadget yeah shareholder meetings boring guy guy stock broker anyway business
share shareholder association research education shareholder association research education national not-for-profit organization helping pension funds build sound investment practices business
scn wum whatsr northwest corporate accountability project shareholder shareholder partial owner percentage outstanding stocks corporation resolutions business
macnn articles analyst iphone time macnn apple shareholder meeting apple revealed annual shareholder meeting iphone track ship planned hinted itunes video rentals business
wausaupaper investorinformation services wausau paper investor information shareholder services investor information shareholder services overview investor presentations conference calls meetings annual reports sec filings business
portfolio primerica primerica shareholder services manage primerica investments primerica shareholder services business
news shareholders blast ceo semel for yahoo performance shareholders blast ceo semel yahoo performance cnet news com shareholders blast ceo semel yahoo performance board recommendations reject pay-for-performance censorship proposals business
textron investor contacts index investor relations shareholder resources textron investor relations textron investor contacts textron transfer agent textron registrar textron dividend paying agent textron reinvestment plan business
wachovia inside wachovia shareholder services assistance shareholder account help page help manage investment wachovia answers business
windriver phoenix zhtml irol faq wind river shareholder faq shareholder faq investor relations shareholder faq shareholder faq investor packet request contact investor relations business
gemi gemi clear advantage building shareholder value shareholder value enhancing environmental social performance customer value shareholder methodologies economic business
blog issproxy institutional shareholder services corporate governance blog securities exchange commission sec endorse proposal limit rights shareholders file advisory business
exxonmobil corporate investorinfo corp shareholder shareholder contacts stock transfer stock purchase dividend reinvestment dividend payment electronic funds transfer dividends address inquiries business
overlawyered how the litigation lottery kil overlawyered litigation lottery kills shareholder value event wiped billion shareholder wealth economists disastrous congress hearings business
stockbny bny stock transfer welcome bny stock transfer shareholder account access view account balances transactions check account history online business
verisign online payment processing index online payment processing online payments paypal learn secure payments simplify online payment processing reliable secure affordable credit cards online business
finaid calculators loanpayments finaid calculators loan calculator loan payment calculator computes estimate monthly loan payments annual salary manage business
authorize payment gateway online payments electronic check payment authorization service serving online businesses business
paymentsnews payments news payments professionals glenbrook partners payments news glenbrook partners payment professionals daily news electronic payments financial technologies business
paypal welcome paypal paypal buyers shop sharing financial information protection unauthorized payments account business
wikipedia wiki payment payment wikipedia encyclopedia payment transfer wealth party company payment exchange provision business
ecommerce roadmap electronic payment schemes paper framework discussion electronic payment schemes comprehensive index schemes overview business
planetpayment planet payment usa multi-currency card processing online businesses business
cafepress info help payment cafepress com help desk payment information payment screen commission cafecash business
officialpayments payments corp payments corporation leading provider electronic payment options government entities consumers pay government fees business
auctionbytes cab pages payment payment auctionbytes com internet premiere resource online auction users business
mercurypay mercury payment systems mercury payment systems founded merchants ultra-fast credit card transaction processing cost business
amazon help customer display nodeid amazon com help payment pricing promotions grocery purchases apply manufacturer coupons food stamps payment method listed business
medpac gov medpac home comment letter cms rule medicare program prospective payment system consolidated billing skilled nursing facilities business
https paypal cgi bin webscr cmd pro overview outside credit card processing credit card services paypal credit card processing paypal website payments pro learn website payments pro email contact sales rep business
https paypal cgi bin webscr cmd standard overview outside credit card credit cards paypal credit cards paypal payments website customers don paypal account credit card payment business
heartlandpaymentsystems heartland payment systems independent payment processor credit debit card processing payroll processing offices usa business
gibill gov bill info rates education benefit payment rates department veterans education benefit payment rates montgomery bill duty mgib-ad chapter rates effective rates effective business
mobilepaymentforum home mobile payment forum mobile payment forum global cross-industry alliance leading organizations wireless financial industries dedicated business
https secure kagi cgi bin webobjects payment status business
eftps gov welcome eftps online electronic federal tax payment system eftps logo links home page treasury logo tax payment regardless eftps-online business
irs gov efile article electronic payment options electronic payment options safe secure methods paying taxes user fees taxpayers authorize electronic funds withdrawal business
irs gov efile article electronic federal tax payment system eftps eftps tax payment system department treasury pay federal taxes electronically on-line phone business
verisign verisign security ssl certificate communications verisign operates intelligent infrastructure services protect billions interactions worlds voice data networks business
pages ebay help policies accepted payments policy payments policy business
wikipedia wiki payment gateway payment gateway wikipedia encyclopedia payment gateway e-commerce application service provider service authorizes payments e-businesses online retailers bricks clicks business
cars advice financing calc loancalc auto loan car finance calculator monthly payment vehicle price payment rate trade-in value business
fms treas gov prompt overview prompt payment programs services financial prompt payment ensures federal agencies pay vendors timely manner rate established contract disputes act business
electronicpayments electronicpayments org deposit payment check electronic payments simplifying activities electronic payments processed business
paypros payment processing inc home page payment processing inc ppi industry leader comprehensive integrated payment processing solutions business
realtor realtor com estate listings homes sale search home mortgage rates estate agents relocation services canada puerto rico business
realestate yahoo estate yahoo estate homes sale mls listings visit yahoo estate search homes sale mls listings housing market information home values school districts mortgage rates business
nytimes pages realestate index estate buy sell rent home york online estate listings properties york nationwide business
realestate estate homes sale houses sale realestate realestate estate services home listings homes sale realtors agents brokers house listings business
sfgate homes san francisco chronicle estate chronicle examiner homes sale estate classifieds business
realestate msn msn estate home buying selling tips mls listings rentals msn estate buy home market share predictions estate message board business
money cnn real estate estate news prices mortgages calculators cnnmoney mortgages refinancing home tips cnnmoney com calculators refinancing mortgage payments business
realestatewebmasters estate web design realtor websites estate agents estate webmasters specializes custom search engine friendly estate website design search engine optimization seo business
century century estate agency franchised offices united canada europe latin america east asia offices agents business
boston realestate estate boston com boston estate search boston globe boston com massachusetts estate boston condos land sale vacation rentals business
forbes lifestyle realestate luxury estate news features forbes com luxury estate news features forbes com core topics estate mansions condos ops oceanfront realty homes business
washingtonpost dyn content realestate hpid bottomnav washingtonpost com washington estate maryland learn washington estate washington buy sell estate washington washington apartments washington business
realestate aol estate buying home selling home aol estate aol estate home apartment listings information tools advice rent buy home business
azcentral rre rre homepage azcentral com arizona estate listings phoenix homes phoenix estate homes sale scottsdale glendale chandler gilbert ahwatukee paradise valley avondale mesa arizona cities business
newsday business realestate newsday com island estate nassau county search newsday estate classifieds business
wikipedia wiki real estate estate wikipedia encyclopedia estate immovable property legal jurisdictions encompasses land permanently affixed land business
mercurynews realestate san jose mercury news estate estate advertising mercurynews com western cities buck national estate bust don ryan salem ore aside oregon business
seattletimes nwsource realestate seattle estate news features seattle newspaper seattle northwest estate news features information home values nation housing estate prices business
baltimoresun classified realestate estate baltimoresun com estate listings baltimore maryland estate sale howard county anne arundel county carroll county harford county business
latimes classified realestate estate news los angeles los angeles leading online source national world entertainment sports news plus jobs estate cars shopping information business
marketplace nwsource realestate nwhomes seattle estate houses condos property sale seattle estate homes sale seattle bellevue redmond kirkland issaquah condos townhomes houses business
gmacrealestate gmac estate online serving home buying home assisting home buying home selling gmac estate help home property search mls listings homes sale business
pages ebay realestate ebay estate search estate search titles descriptions outer banks waterfront estate grand bed bath house business
courant classified realestate estate information hartford courant classifieds estate connecticut premiere news homescape business
nypost realestate index cerr york estate york city york estate york city estate nypost com york city estate online business
orlandosentinel classified realestate orlando central florida estate homes sale condos search orlandosentinel com orlando central florida estate florida estate orlando condos apartments homes rent land sale business
dmoz business real estate directory business estate estate search altavista aol clusty gigablast google lycos msn wisenut yahoo google web directory business
detnews apps pbcs dll section category biz detroit news online estate estate services rent detroit statewide metro detroit home sales indicate estate market stagnant business
realestate netscape estate channel netscape com estate reaseach university gradutes home percent people graduated business
philly inquirer real estate inquirer estate alan heavens answers questions home improvement estate online http philly com askheavens live discussion business
wikipedia wiki venture capital venture capital wikipedia encyclopedia venture capitalist investments venture capital fund pooled investment vehicle partnership business
vfinance directory venture capital firms angel investors sample directory venture capital resources services business
vcapital vcapital welcome vcapital vcapital source venture capital vcapital online resource assist entrepreneurs venture capital business
nvca national venture capital association foster understanding venture capital united economy entrepreneurial activity business
nvca def national venture capital association venture capital money professionals invest alongside management growing companies potential business
topix venture capital news topix venture capital news continually updated net business
mercurynews san jose mercury news venture capital expanded coverage venture capital san jose mercury news business
vault hubs channelhome venture capital jobs career info vault career channels venture capital jobs career information news company profiles interview advice career services vault venture capital channel business
business directory financial services venture capital venture capital capital business com directory venture capital firms business finance venture capital funds entrepreneurs transform business ideas business
networks feedburner venturecapital venture capital venture capital bloggers uniquely venture capital bloggers uniquely targeted audience entrepreneurs venture capitalists write business
mobiusvc welcome mobius venture capital inc mobius venture capital early-stage venture capital fund comprised seasoned veterans entrepreneurs leading technology companies business
tandf journals francis journals welcome venture capital international journal entrepreneurial finance journal venture capital publishes cutting edge research-based business
redherring articleshome sector industries subsector venturecapital herring business technology venture capital skyetek venture capitalists treading cautiously global study richer business
vcinstitute welcome venture capital institute venture capital institute development program life cycle business
dealbook blogs nytimes category venture capital venture capital mergers acquisitions venture capital hedge dealbook financial news service reporting mergers acquisitions venture capital hedge funds york business
vcjnews venture capital journal listening ajit shah model venture fund ariva partners reminiscent scene jerry maguire business
wetfeet content industries venture capital wetfeet com venture capital industry shaker economy funding companies developing technological service innovations business
nvca mortgage refinance home equity loan credit mortgage loan loan rate fixed fixed home equity loan updated business
dir yahoo business and economy business business financial services finance and receivables financing corporate finance venture capital venture capital yahoo directory yahoo reviewed sites venture capital business
norwestvc norwest venture capital investment focus startups growth companies management buyouts acquisitions recapitalizations business
sba gov inv business administration temp programoffice style economy businesses stimulating supplementing flow equity capital loan funds sound financing business
dow venture dow venture capital dow venture capital invests promising start-up companies north america europe asia portfolio capital technology business
morebusiness running your business financing vent cap brc venture capital analysis companies venture capital stimulate economic growth companies venture funding establish credibility business
paulgraham vcsqueeze venture capital squeeze venture capital funds squeezed directions stuck seller market business
vcic unc edu vcic venture capital investment competition unc warns fake venture capital investment competition scheme vcic nation premiere strategy competition venture -minded business
seattlepi nwsource venture seattle post-intelligencer venture capital notebook p-i venture capital notebook technology reporter cook examines funding companies region companies business
brentwoodvc brentwood venture capital investment focus start-up internet software healthcare companies business
vcaonline venture capital access online emarketplace venture directory venture capital equity firms venture capital marketplace entrepreneurs investors advisors business
tallwoodvc tallwood venture capital focus semiconductors semiconductor technologies business
joelonsoftware articles fixing venture capital joel software software companies venture capital industry hurting business
insurance finance insurance finance com comprehensive research insurance financial services covering jurisdictions district columbia business
insurance finance insurance insurance news resources links insurance news research education organizations resources business
wtexecutive cms content tms cms section section insurance finance investment insight investment insurance industry business
naifa national association insurance financial advisors naifa licensed life insurance agents financial advisors federation associations united business
fgic financial guaranty insurance company provider financial guaranties debt securities business
aig aig insurance products services united international insurance financial services organization operations countries jurisdictions business
autonews apps pbcs dll section category finance automotive news finance insurance service contract sales dealers sold service contracts percent cars trucks retailed business
reyrey for customers solutions fis index finance insurance solutions reynolds finance insurance solutions deliver accuracy efficiency speed compliance professionalism business
allstate allstate car insurance quotes online auto insurance financial products auto insurance home insurance business insurance life insurance iras annuities business
michigan gov cis dleg office financial insurance services regulatory agency insurance companies banks financial businesses consumer business information online publications business
kaplanfinancial securities insurance compliance kaplan financial career securities insurance education business
insurance yahoo insurance articles calculators tools advice insurance yahoo financial question answers people yahoo answers flexible premium adjustable life insurance policy business
johnhancock hancock insurance financial services founded life insurance company hancock leading provider financial services products control business
upac upac upac pin password signing indicates acceptance web sites conditions upac pin code password business
careers finance careers finance insurance overview hottest jobs finance aren wall street jobs insurance insurance trillion dollar business business
ifsjobs ifsjobs com insurance jobs financial services jobs ifsjobs com premier niche employment designed recruiting staffing insurance financial services industry business
census gov compendia statab banking finance insurance statistical abstract banking finance insurance gross domestic product finance insurance estate rental leasing dollars excel business
census gov epcd economic census reports finance insurance definition finance insurance sector sector economic census comprises establishments firms payroll engaged business
efic gov export finance insurance corporation export finance australian exports clients internationally insurance finance services business
consumerguideauto howstuffworks car financing and insurance tools finance insurance consumer guide auto editors in-depth analysis unbiased recommendations help car-buying decision buying business
expatfinancial expat financial expat financial international health insurance life travel disability insurance expatriates living abroad employers business
theinstitute australian zealand institute insurance finance provider professional education training insurance industry australia zealand asia-pacific region business
insurancefinancecorp insurance finance corporation welcome skip flash intro business
nationjob financial financial jobs nationjob com careers employment financial jobs job listings company profiles updated daily business
sfstation insurance finance business directory san francisco insurance finance directory station pet health insurance plans customizable budget pet coverage accidents illness genetic conditions dental trauma business
zurich zurich financial services insurance -based financial services insurance -based financial service provider international network business
baylor edu business finance baylor university finance insurance estate department finance insurance estate undergraduate majors bachelors administration bba degree program business
nhh for conferences insurance finance nhh international symposium insurance finance welcome papers discipline finance insurance submitted presentation symposium business
money aol insurance aol money finance insurance information auto home health life insurance business
smartmoney insurance nav droptab insurance home insurance personal finance smartmoney com insider trading data thomson financial upgrades downgrades briefing com insurance home insurance personal business
wikipedia wiki wireless access point wireless access wikipedia encyclopedia computer networking wireless access wap device connects wireless communication devices wireless network computers
accesspointinc access telecommunications distance data integrated access singlepoint integrated service bundles distance telephone service speed internet access computers
compnetworking about wireless bldef access wireless access access configured node wireless network wlan access act central transmitter receiver wlan computers
webopedia term word definition webopedia computer dictionary page lists pages web information computers
dlink products pid wireless access dwl- d-link wireless access standard wpa wds wireless security standards dwl- computers
linksys servlet satellite product childpagename flayout cid pagename linksys fcommon fvisitorwrapper linksys com products wireless networking access linksys wireless-g access connect wireless-g wireless-g access cable-less cable computers
accesspt access counseling coaching access supportive coaching counseling couples businesses north america computers
amazon linksys wap wireless access point kdvj amazon com linksys wap wireless-g access electronics amazon com linksys wap wireless-g access electronics computers
devices natetrue mobileap mobile wi-fi access do-it-yourself cheap internet ssh router pppd call gprs prompt connecting phone proxying computers
accesspoint merchant account usa credit card processing merchant processor usa llc iso msp bank america obligation rate analysis apply merchant account rates fees computers
ipass ipass apfinder ipass com access finder ipass dial-up isdn phs access ethernet wi-fi hotspot locations ipass customer computers
macworld news dukecisco index macworld news cisco access fault duke wireless issues blaming apple iphone wireless networking duke university hadn pinpoint computers
oob freeshell nzwireless lwap howto linux wireless access howto linux wireless access linux system capable integrating access wireless network connectivity fixed computers
podcastingnews hack turns iphone laptop wireless access point podcasting news hack iphone laptop wireless access del icio hack iphone laptop wireless access digg hack iphone laptop wireless access spurl hack iphone computers
chillispot chillispot source wireless lan access controller chillispot source captive portal wireless lan access controller authenticating users wireless lan computers
debianadmin enable wpa wireless access point ubuntu linux wpa wireless access ubuntu linux debian admin wireless network detected wireless access home screen computers
cafwap prism prism access mini-howto configure prismii chipset pcmcia cards ieee compliant access computers
amazon linksys wap wireless network access amazon com linksys wap wireless-b network access electronics amazon com linksys wap wireless-b network access electronics computers
bluesocket products accesspoint bluesocket wireless lan security management solutions bluesecure access next-generation thin access bluesocket bluesecure access bsap- computers
cisco products products security advisory shtml cisco security advisory access web-browser interface web-interface management enabled cisco access log device http server status command computers
dlink products pid wireless network access dwl-g d-link dwl-g access wi-fi compliant compatible wireless devices computers
symbol ap- wireless access secure enterprise-class networking branch offices remote outdoor locations businesses device computers
symbol category category ap- wireless access deliver enterprise-class wireless networking harsh environments computers
jamaicanap jamaica network access carrier neutral collocation facility telecom hotel infrastructure jamaican caribbean markets computers
startap portal star tap starlight euro-link translight sites science technology research transit access poin computers
samag documents sam sys admin configuring freebsd access wireless access akin cell phone tower link wireless lan wired network internet computers
ibm developerworks linux library wap building wireless access linux write modify management software objective custom-built wireless access computers
compnetworking about wirelessproducts locate aprouter wi-fi tip wireless access router speed wi-fi home network signal strength wireless router wireless access tips wireless computers
cisco warp public cisco wireless shtml cisco security advisory access memory exhaustion arp attacker cisco ios wireless access spoof arp messages management interface computers
textually textually archives textually org cisco access fault duke wireless issues confirmed cisco wireless access fault networking issues duke wi-fi crippled apple iphones computers
wikipedia wiki virtual memory virtual memory wikipedia encyclopedia virtual memory addressing scheme implemented hardware software non-contiguous memory contiguous computers
computer howstuffworks virtual memory howstuffworks virtual memory virtual memory benefit users cost learn virtual memory computer virtual memory configure computers
computer howstuffworks question howstuffworks virtual memory virtual memory operating systems desktop computers benefit users computers
askdavetaylor how can fix too little virtual memory windows fix virtual memory windows error system running virtual memory troubleshooting fix apply computers
aumha win xpvm virtual memory windows page stand-alone description users virtual memory operates windows pages written computers
askbobrankin low virtual memory virtual memory installed game friend computer playing message saying system virtual memory computers
webopedia term virtual memory virtual memory word definition webopedia page virtual memory lists pages web information computers
support microsoft ram virtual memory pagefile stuff information virtual memory implementation versions windows server computers
redhat magazine nov features redhat com hat magazine understanding virtual memory aspects operating system virtual memory management system virtual memory operating system computers
cacs louisiana edu mgr burks foldoc virtual memory virtual memory physical memory paging excess stored disk copied ram computers
portal acm citation virtual memory bensoussan clingen daley multics virtual memory proceedings symposium operating systems principles computers
duke edu narten nachos node virtual memory virtual memory easiest test algorithms running process page computers
phptr content images downloads gorman book understanding linux virtual memory manager system creation virtual memory principal virtual memory process computers
practicalpc computing windows xpvirtualmemory guide windows virtual memory fine-tuning virtual memory settings boost system performance moment computers
courses edu csonline lessons virtualmemory index online modules virtual memory nutt virtual memory strategies process cpu address space loaded memory computers
stratus pub vos multics mvm multics virtual memory tutorial reflections summary multics virtual memory design memory reflecting multics association computers
support microsoft troubleshoot virtual memory fragmentation exchange article discusses troubleshoot event warning messages error messages virtual memory fragmentation issues computers
gmu edu cne modules virtual memory tutorial tutorial module computer science learning non-linear paths interactive workbenches computers
tiscali reference dictionaries computers data dictionary computers virtual memory virtual memory technique whereby portion computer storage memory extension immediate-access computers
cnet resources info glossary terms virtualmemory virtual memory glossary cnet com random access memory ram pass virtual memory virtual memory manager computers
techarp showarticle artno tech arp virtual memory optimization guide rev windows designed pseudo-ram microsoft virtual memory shortfall ram running computers
tweakhound virtualmemory tweakhound understanding virtual memory matter configuration ram paging adjusting user interface virtual memory computers
amazon understanding virtual memory manager perens amazon com understanding linux virtual memory manager bruce amazon com understanding linux virtual memory manager bruce perens source books mel gorman mel gorman computers
searchstorage techtarget sdefinition gci virtual memory definition whatis com managing mapping virtual storage addresses storage addresses computer implementing virtual memory storage manages computers
multicians multics multics virtual memory concepts design classic technical paper multics operating system virtual memory implementation computers
virtualthreads blogspot understanding memory usage linux virtual threads understanding memory usage linux konqueror process running tabs visit web sites virtual memory computers
wikipedia wiki openvms openvms wikipedia encyclopedia openvms virtual memory system vms high-end openvms multi-user multiprocessing virtual memory -based operating computers
csn mel projects guide understand understand-html book understanding linux virtual memory manager material book computers
research microsoft barc mediapresence mylifebits mylifebits project microsoft barc media presence researcher records life computer cbs evening news perfect memory wattnow lifeblogging virtual brain computers
linuxjournal article monitoring virtual memory vmstat linux journal linux novices virtual memory mysterious grasp fundamental concepts knowledge computers
wikipedia wiki device driver device driver wikipedia encyclopedia device driver software driver computer program higher-level computer programs interact computer hardware device computers
driverguide driverguide com printer drivers cdrom drivers modem drivers finding device driver firmware tedious consuming task driverguide computers
webopedia term driver driver word definition webopedia computer driver acts translator device programs device download device driver computers
ldd chapter book linux device drivers edition online book full-text book alessandro rubini jonathan corbet formats computers
searchwinit techtarget sdefinition gci device driver definition whatis com definition device driver program controls device attached computer device driver printers computers
driverzone driverzone com driver database searchable device maker computers
chsw ddk device driver development windows links information developing device drivers microsoft windows computers
windrivers windrivers com one-stop source device drivers anti windrivers com one-stop source device drivers anti-virus updates security patches out-of-date device drivers computers
lwn kernel ldd lwn linux device drivers edition linux device drivers edition web edition linux device drivers jonathan corbet alessandro rubini computers
driverforum device driver discussion forum driverforum com discuss device drivers hunting drivers computers
oreilly catalog linuxdrive reilly media bookstore linux device drivers edition practical guide computer peripherals linux operating system step-by-step write driver computers
oreilly catalog linuxdrive reilly media bookstore linux device drivers practical guide computer peripherals linux operating system hardware computers
driversplanet drivers planet driversplanet com web trusted resource technology enthusiasts consultants professionals searching device driver computers
freesoftwaremagazine articles drivers linux writing device drivers linux tutorial kernel device drivers bridge interface end-user programmer hardware computers
freeos articles writing linux device driver idea writing linux device driver sound programming experience task simpler computers
totallydrivers totallydrivers com online resource drivers web development oss computers
lwn articles driver porting lwn porting device drivers kernel kernel affect device driver writers task porting linux device drivers sample code computers
usb tum usbdoc programming guide linux usb device drivers programming guide linux usb device drivers detlef fliegl http usb tum edu usbdoc tex deti exp computers
nooks washington edu recovering drivers recovering device drivers device drivers device drivers itors device drivers transparently recovers driver fail- computers
google top computers software device drivers google directory computers software device drivers driver database searchable device maker device drivers listed alphabetically device driver world http www driverworld computers
linuxplanet linuxplanet tutorials linuxplanet tutorials linux device drivers demystified information linux device drivers devices search facility check soundcard computers
opendrivers drivers download device drivers device drivers property device drivers respective authors vendors developers download device drivers hardware computers
devicedriver andrew pargeter associates help team device compatible hid usb device class usb driver toolkit license usb driver toolkit computers
opensolaris community device drivers device drivers opensolaris org discuss device drivers opensolaris responsible developing driver maintaining driver computers
jungo resource index device driver development resources sites news tools help device driver resources development tools hardware computers
download device drivers software downloads software reviews software download com comprehensive source free-to-try software downloads web audio programs computers
drivers softpedia windows device driver downloads softpedia windows device driver downloads clevo xes touchpad driver drivers tools clevo win downloads computers
amazon linux device drivers nutshell handbook amazon com linux device drivers nutshell handbook books amazon com linux device drivers nutshell handbook books alessandro rubini alessandro rubini computers
mrdriver mrdriver com drivers rebuilt website ground-up device driver updates hardware devices computers
europe ibm getdoc psmemea progserv device device driver repository computers
internetconnection web hosting email hosting services internet connection web hosting services email hosting services linux windows server computers
bandwidthplace speedtest bandwidth speed test test internet connection test website view test statistics test speed internet connection month computers
netzero netzero- dial internet service speed isp net zero netzero platinum internet service high-quality internet connection isp aol earthlink msn computers
reviews cnet cnet bandwidth meter speed test bandwidth test cnet bandwidth meter speed test check bandwidth internet connection dsl cable modem broadband services computers
internetconnection internet connection network website hosting web design web hosting website design multimedia streaming media services domain integrated internet business computers
microsoft windowsxp using networking security winfirewall mspx windows windows firewall internet connection windows firewall exception program computers
pcpitstop internet default pitstop internet connection center downloads load--even high-speed connection isp pitstop internet connection center computers
annoyances exec ics annoyances org setting internet connection sharing internet connection sharing debut windows edition built-in successive windows windows windows computers
practicallynetworked sharing ics windows internet connection sharing winxp logo internet connection sharing ics windows computer share internet connection computers networks computers
dslreports speedtest speed test dslreports com speed test speed test flash plugin speed test accurate tests residential dsl cable connections computers
promos mcafee speedometer internet connection speedometer internet internet connection internet connection internet connection speedometer computers
promos mcafee speedometer test mcafee com internet connection speedometer mcafee com online applications learn online application services computers
netserf netserf internet connection medieval resources netserf goal ages index medieval resources internet computers
home cfl eaa bandwidth broadband speedtest bandwidth connection internet speed test bandwidth speeds tests internet connection speeds cable modem roadrunner bandwidth cable modem speed tests internet connection speeds roadrunner computers
support microsoft firewall windows internet connection firewall windows windows firewall feature internet connection internet computers
support microsoft configure internet connection sharing windows internet connection sharing feature microsoft windows host client computer computers
mikeholt mike holt national electrical code explanations training tips computers
practicallynetworked sharing sharing sharing internet connection pages share internet connection computers connection dial-up modem broadband connection computers
lifehacker software ultranewb share your macs internet connection wirelessly ultranewb share mac internet connection wirelessly share mac internet connection wirelessly sharewifimac png hotel mac laptop roommate computers
ics raleigh ibm ibm internet connection software computers
epicauthors epic electronically published internet connection professional organization published authors membership information events planned e-published books computers
speakeasy speedtest speakeasy speed test measuring download upload rate locations accurately judge line throughput internet connection computers
wikipedia wiki broadband internet access broadband internet access wikipedia encyclopedia broadband high-speed internet rate data transmission connection customer computers
cert tech tips before you plug cert tech tip connect computer internet microsoft summarized instructions enabling built-in internet connection firewall windows computers
microsoft windowsxp using networking setup wired mspx windows wired network learn wired internet connection connect computer internet connection wired network computers
digg mods tunnel your internet connection through dns digg tunnel internet connection dns tunnel internet connection dns idea pretty cool anyway paid-for public hotspot try computers
speedtest speedtest net global broadband speed test test internet connection bandwidth locations world interactive broadband speed test computers
auditmypc internet speed test internet speed test broadband dsl bandwidth connection check internet speed test designed test bandwidth internet connection computers
grc firewalls grc shields internet connection security analysis features faqs reviews ratings white papers tools test internet security firewall vulnerabilities gibson computers
downloadsquad share your macs internet connection wirelessly share mac internet connection wirelessly download squad share mac internet connection wirelessly posted grant robertson filed macintosh productivity computers
csse monash edu lloyd tildealgds algorithms data structures code algorithms discussed programming languages algol java pascal turing foo historical computers
cgm mcgill godfried teaching algorithms web web data structures algorithms lecture links course godfried toussaint computers
nist gov dads dictionary algorithms data structures dictionary algorithms algorithmic techniques data structures archetypical definitions entries links computers
wikipedia wiki international data encryption algorithm international data encryption algorithm wikipedia cryptography international data encryption algorithm idea block cipher designed xuejia lai massey eth zurich computers
datastructures data structures algorithms java edition data structures algorithms java edition wiley education wiley sons inc isbn computers
softpanorama algorithms algorithms shtml softpanorama algorithms data structures section algorithms data structures compilation links computers
wads workshop algorithms data structures odd-numbered alternately scandinavian workshop algorithm theory meeting waterloo canada computers
amazon data structures algorithm analysis amazon com data structures algorithm analysis java books amazon com data structures algorithm analysis java books mark allen weiss mark allen weiss computers
fiu edu weiss mark allen weiss home page data structures algorithms education revised editions data structures algorithm analysis data structures computers
epochtimes news epoch chinese professor cracks data security wang announced international data security conference team cracked hash algorithms —md computers
brpreiss books opus book data structures algorithms object-oriented design web text bruno preiss university waterloo computers
brpreiss books opus data structures algorithms object-oriented design book bruno preiss online version source code demos errata computers
fiu edu weiss dsaa code source code data structures algorithm analysis source code data structures algorithm analysis edition mark allen weiss materials copyrighted computers
cosc canterbury mukundan dsal appldsal java applets data structures algorithms demonstrate fundamental concepts data structures algorithms computers
mattcutts blog explaining algorithm updates and data refreshes algorithm updates data refreshes data refresh data refreshed algorithm less-impactful spectrum computers
nist gov dads termsimpl definitions implementation links entries instance algorithm definition data structure entries instance computers
mathtools algorithms and data structures index mathtools net java algorithms data structures listing java algorithm data structures links tools resources computers
digital pub compaq src research reports abstracts src digital systems research center report block-sorting lossless data compression algorithm implementation algorithm compare performance implementation computers
sunysb edu algorith implement handbook implement shtml handbook algorithms data structures handbook data structures algorithms gonnet baeza-yates comprehensive reference fundamental data structures searching computers
mathworks matlabcentral fileexchange loadfile objectid objecttype file matlab central file exchange data structures algorithms toolbox data elements inserted deleted searched graphical representation trees algorithms written m-files computers
algoviz edu data structure algorithm visualization algoviz wiki home page data structure algorithm visualization wiki project virginia tech study practice algorithm computers
mathtools algorithms and data structures index mathtools net algorithms data structures listing algorithms data structures links tools resources computers
amazon practical introduction data structures algorithms amazon com practical introduction data structures data structures algorithm analysis teaching java book analysis algorithm data structures computers
wikipedia wiki list terms relating algorithms and data structures algorithms data structures nist dictionary algorithms data structures reference maintained national institute standards technology computers
faqs faqs compression faq part section patents data compression algorithms patents data compression algorithms algorithm patented gibson graybill computers
searchsecurity techtarget sdefinition gci international data encryption algorithm definition definition idea international data encryption algorithm encryption algorithm developed eth zurich switzerland block cipher computers
citeseer ist psu edu dhillon dataclustering data -clustering algorithm distributed memory multiprocessors cluster massive data sets data text mining parallel implementation clustering computers
citeseer ist psu edu ziv universal universal algorithm sequential data compression ziv universal algorithm sequential data compres sion performance investigated respect nonprobabilistic model constrained computers
msdn microsoft msdnmag issues clrinsideout default clr reusable parallel data structures algorithms clr reusable parallel data structures algorithms msdn magazine computers
developer data article understanding lempel-ziv data compression algorithm java learn write java program illustrates lossless data compression lempel-ziv compression algorithm computers
wikipedia wiki personal computer personal computer wikipedia encyclopedia personal computers microcomputers home computers personal computer computers running computers
wikipedia wiki ibm ibm personal computer wikipedia encyclopedia article discusses ibm ibm-like pcs clones ibm compatible generic personal computer computers
hho cache personal computers personal computer solution desktops laptops handhelds computers
blinkenlights shtml personal computer milestones apple mass-produced personal computer personal computer apple computers
webopedia term personal computer personal computer word definition webopedia page personal computer lists pages web information computers
personalagain personal computer personal boring box backup brain life personal computers
computer howstuffworks howstuffworks pcs pcs daily life learn operating systems laptops expert reviews computers
ibm ibm history exhibits ibm archives ibm personal computer ibm archives exhibits ibm personal computer intro computers
islandnet kpolsson comphist chronology personal computers gray founds amateur computer society publishing acs newsletter birth-date personal computing computers
ideafinder history inventions compersonal personal computer history invention personal computer fascinating invention personal computer jobs wozniak computers
pcradioshow personal computer radio wbai co-hosts joe king hank kee dave burstein computer industry news hardware software reviews guest interviews news user meetings computers
pcmcia personal computer memory card international association international standards body trade association companies founded establish standards integrated circuit computers
personal computer tutor computer ebooks stuff classes tutorials software advice instruction tips microsoft products computers
oqo oqo ghz cpu hdd ram model computer microsoft generation operating system windows vista™ computers
nytimes technology mobile partner rssnyt emc pagewanted all personal computer carry pocket york cellphone screens evolving characteristics personal computer computers
netlingo lookup term personal computer personal computer netlingo internet dictionary online computer designed ibm- apple macintosh computers
spcug sarasota users world web home page welcome world web home page sarasota personal computer users inc spcug sarasota florida computers
nopc orleans personal computer club personal computer users help learn computers applications exchange information acquire software computers
org personal computer club charlotte information meetings officers events news forums computers
topcc oaks personal computer club california usa club people beginners meeting information contact computers
bpca broward personal computer association inc non-profit organization dedicated education entertainment people personal computers discussion forums meetings location computers
ibm ibm history history year ibm archives ibm industry standard magazine chose personal computer computers
eere energy gov consumer your home appliances index mytopic eere consumer guide personal computers wondering personal computer energy savings guidelines help decision computers
irs gov efile article e-file computer else learn personal computer e-file prepare tax personal computer transmit computers
everythingcomputers book computers personal computer secrets users authoritative comprehensive resource virtually computer personal computer computers
oldcomputers ibm ibm personal computer ibm personal computer personal computers competing release computers
landsnail apple local design computers material culture web page dedicated study personal computer cultural artifact tool technological accomplishment computers
podtech home personal computer podtech net technology entertainment video network search personal computer intel eric kim handed check park il-whan ceo korea-based trigem computer computers
linuxpr releases linux solarpc announces personal computer solarpc announces personal computer utc maintenance las vegas solarpc announced computers
apcmag australian personal computer daily australian internet news website australian computer magazine apc mag users news reviews computers
wikipedia wiki bandwidth bandwidth wikipedia encyclopedia bandwidth cutoff frequencies filter communication channel signal spectrum computers
bandwidthplace speedtest bandwidth speed test bandwidth speed test bandwidth bandwidth speed internet service computers
reviews cnet cnet bandwidth meter speed test bandwidth test web tool testing bandwidth service locator north america computers
speakeasy speedtest speakeasy speed test test speed internet connection speakeasy speed test computers
bandwidth bandwidth com business phone systems business voip services business voip business internet access bandwidth com serves cities nationwide installations guaranteed pricing computers
bandwidth tools speedtest bandwidth com bandwidth speed test bandwith speed test bandwidth com speed test internet users check connection speed customers contact center logo legal bandwidth com computers
searchnetworking techtarget sdefinition gci bandwidth definition whatis com bandwidth data period computers
webopedia term bandwidth bandwidth word definition webopedia computer page bandwidth lists pages web information computers
cbc bandwidth cbc ottawa programs bandwidth links bandwidth episode heard click links section doesn computers
findmyhosting bandwidth bandwidth hosting companies bandwidth options plans bandwidth web hosting computers
dslreports speedtest speed test dslreports com speed test speed test flash plugin speed test accurate tests residential dsl cable connections computers
home cfl eaa bandwidth broadband speedtest bandwidth connection internet speed test bandwidth speeds tests internet connection speeds cable modem roadrunner bandwidth cable modem speed tests internet connection speeds roadrunner computers
bandwidthplace bandwidth unique telecom solutions bandwidth ideal consultant companies speed test bandwidth speed test tool computers
bandcalc voip bandwidth calculator packetizer packetizer voip bandwidth calculator codecs packet loss silence suppression computers
review zdnet zdnet internet services bandwidth meter test click file downloaded servers calculate bandwidth cnet internet services bandwidth rate computers
acm uva bandwidth graph nodes arcs vxv elements bandwidth node computers
bandwidthcontroller bandwidth manager windows bandwidth controller bandwidth manager software windows server computers
wire bandwidth initialmeter wire bandwidth meter measures bandwidth speed computers
beelinebandwidthtest beeline bandwidth test internet speed test test internet connection speed beeline bandwidth test internet speed test service check internet speed computers
pcpitstop internet bandwidth internet download bandwidth test web tool measuring bandwidth downloading text files computers
websiteoptimization bandwidth report broadband penetration broadband report bandwidth report monthly roundup broadband penetration figures elsewhere month broadband report tracks speed computers
disobey detergent retired bandwidth database ezines newsletters journals pushed e-mailbox computers
bandwidtharbitrator bandwidth arbitrator product isps network adminstrators heavy users bandwidth users excellent computers
freshmeat releases freshmeat net project bandwidth bandwidth benchmark estimate memory bandwidth system memory cache framebuffer memory string library performance computers
genband genband tekelec switching solutions copyright bandwidth rights reserved copyright bandwidth rights reserved computers
catb esr jargon bandwidth bandwidth amazing graphics missed bandwidth guess compare low- bandwidth brainwidth computers
wikipedia wiki inline linking inline linking wikipedia encyclopedia hosting images servers bandwidth requirements servers high-volume slashdot stores computers
theregister business bandwidth bandwidth answer network managers impact voice networks bandwidth answer computers
edwebproject andy blog andy carvin waste bandwidth andy carvin waste bandwidth occasional musings internet culture media countless unrelated topics andy glasses computers
tldp howto adsl bandwidth management howto adsl bandwidth management howto document configure linux router manage outbound traffic adsl modem device bandwidth computers
xmlfiles dtd xml files dtd introduction xml document definitions introduction xml document definitions learn building blocks dtd dtd elements xml documents computers
msdn microsoft library cpref frlrfsystemxmlxmldocumentclasstopic xmldocument class public class xmldocument inherits xmlnode public class xmldocument xmlnode public class xmldocument public xmlnode jscript public computers
msdn microsoft library system xmldocument xmldocument class system xml dom in-memory cache tree representation xml document navigation editing document computers
note dcd document content description xml document structural schema facility document content description dcd rules covering structure content xml computers
rec extensible markup language xml edition function markup xml document storage logical xml document document declaration computers
quirksmode dom importxml javascript import xml document importing xml documents manage xml document database html computers
schools dom default xml dom tutorial xml document object model xml dom standard accessing dom xml document tree-structure node tree computers
schools examples xml xml file clicking link xml document displayed color-coded root child elements computers
wikipedia wiki document object model document object model wikipedia encyclopedia document object model dom platform- language-independent standard object model html xml formats computers
onjava pub onjava xpath onjava com parsing xml document xpath deepak vohra xpath jdom java xml xpath package computers
xerces apache xerces javadocs api dom document document xml standard api document interface html xml document conceptually root document tree access computers
ltg xed xed xml document instance editor text-based non-validating xml editor windows unix computers
pub csharp xml com jdom xmldocument learning xml niel bornstein java-based document processing jdom translates net world computers
livedocs adobe flex langref flash xmldocument flash xml xmldocument flex™ language reference xmldocument class legacy xml object actionscript renamed actionscript xmldocument computers
stylusstudio wizards xml document wizards stylus studio xml document wizards help convert edi flat files document formats industry-standard xml computers
wikipedia wiki xml wikipedia encyclopedia generic xml document tree-based data structure well-formed xml document computers
alphaworks ibm tech cxde alphaworks compound xml document toolkit overview standards-based schema-driven toolkit mixed-namespace xml documents ettk technology computers
javaworld javaworld xpath xml document processing java xpath xslt java world document object model dom standard interface xml document tree hierarchy computers
zope products xmldocument zope org xml document xml document xml objects zope environment xml documents zope leverage zope format query manipulate computers
ibm developerworks library injava xml java technologies document models performance article java consultant dennis sosnoski compares performance functionality java document models computers
coverpages dom cover pages document object model dom document object model xml level draft -october- test suites xml document object model dom level computers
dblp uni trier xml document computers
docs python lib module dom xml dom document object model api dom implementation xml document tree structure client code build structure scratch access computers
cpan tjmather dom lib dom document pod xml dom document xml document node xml dom search document declaration documenttype document html documents xml documents document computers
download microsoft download fcb navision xmldocumentexchange downloadable sheet navision format xml document updated price customize xml document exchange computers
oreillynet blog can file odf and open file odf xml html formats rivals adjuncts computers
uwaterloo fwtompa papers xmldb desiderata requirements xml document database systems information encoded xml document unfortunately xml document canonical computers
eweek article mass embraces xml document format massachusetts reversed policy microsoft office xml format oasis document format computers
stylusstudio generator xml generator sample xml instance documents xml schema xml generator generated xml document valid well-formed xml computers
hitsw utilites xml tools dtd xml schema xml document conversion software xml utilities xml schema dtd documentation conversion tool computers
wikipedia wiki hard disk disk drive wikipedia encyclopedia disk drive hdd drive disk non-volatile storage device stores digitally encoded data computers
computer howstuffworks hard disk howstuffworks disks desktop computer disk drives disk holds information computer computers
webopedia term hard disk disk word definition webopedia computer page disk lists pages web information computers
searchstorage techtarget sdefinition gci disk definition whatis com definition disk unit disk drive drive disk drive stores computers
harddisk drive tape drive tape library raid solutions selection drive tape drive tape library raid storage solutions selling data storage products computers
storagereview guide ref hdd index disk drives disk drive system data center programs data stored occasions computers
techweb encyclopedia defineterm term harddisk disk definition techencyclopedia techweb disk computer storage medium aluminum glass platters coated ferromagnetic material computers
killdisk kill disk drive eraser level format kill disk disk eraser software secure formatting drives possibility data recovery dos appication computers
microsoft technet try vhd default mspx virtual disk microsoft vhd format virtualization file format uniform product system seamless manageability computers
microsoft technet virtualserver downloads vhdspec mspx virtual server virtual disk image format specification specification microsoft virtual disk format microsoft virtual microsoft virtual server computers
searchstorage techtarget sdefinition gci disk drive definition whatis com definition personal computer disk drive hdd mechanism controls positioning reading writing disk computers
encarta msn encnet refpages refarticle refid disk msn encarta disk computer science inflexible platters coated material magnetic recording computer data disks computers
thefreecountry utilities backupandimage shtml disk backup restore disk image cloning disk partition imaging software snapshot disk restore system computers
dban sourceforge darik boot nuke drive disk wipe dban automatically delete contents disk detect appropriate utility bulk emergency computers
wikipedia wiki hard disk recorder disk recorder wikipedia encyclopedia disk recorder recording system utilizes high-capacity disk record digital audio digital video disk recording computers
faqs docs linux mini hard disk upgrade disk upgrade mini how-to modern systems eide devices disk controller shouldn installing disks system computers
paragon software hdm paragon disk manager software drive partitioning disk manager reliable toolset disk management partitioning disk imaging backup boot management data system computers
pcguide ref hdd file index pcguide ref disk logical structures file systems disk course medium storing information disks grow computers
lacie products product lacie mini drive hub usb firewire expand digital life storing photos videos music files lacie mini drive hub designed fit computers
support microsoft partition format disk windows partition format disk install upgrade windows computers
informationweek hardware showarticle articleid magnetic research lead disk drive designs understanding magnetic systems help vendors tweaking materials boosting disk performance reliability computers
tomshardware record making hard disk disk sets records tom hardware tom hardware guide internet premiere resource hardware news reviews computers
msnbc msn newsweek levy disk world newsweek levy ibm delivered disk drive refrigerators weighed ton computers
simson clips cso hard disk risk disk risk cso magazine drives getting rid company data don computers
hdsentinel disk sentinel disk health performance temperature disk sentinel disk health performance temperature monitoring computers
stellarinfo drive data recovery software tools disk recovery utilities data recovery software data recovery services drive recovery data safety software services computer computers
sdc leila usb dongle readme gentoo linux documentation structured approach disk document encrypt data computer disk accessed appropriate key computers
storage ibm hdd support download ibm disk drives computers
maxtor seagate acquired maxtor manufactures parallel ata serial ata scsi drives computers
samsung products harddiskdrive index samsung disk drive disk drive computers
acm uiuc edu webmonkeys book guide library reference guide reference ansi language computers
gnu software libc gnu library gnu project software foundation fsf gnu library library gnu system systems linux kernel computers
gnu software libc manual node index gnu library edition updated gnu library reference manual version gnu library computers
ccs ucsd edu standard program call functions standard library functions services input output computers
cplusplus reference reference reference language library descriptions elements functions computers
cplusplus reference clibrary library reference library definitions language library organized structure header files computers
boost boost libraries repository peer-reviewed portable source libraries libraries standard library computers
cppreference reference standard template library standard template library iterators algorithms vectors double-ended queues lists computers
tacc utexas edu services userguides pgi pgc lib stdlib standard library home page standard library home page documentation standard library volumes volume data structures algorithms computers
wikipedia wiki gnu library gnu library wikipedia encyclopedia gnu library glibc standard library released gnu project written software foundation fsf computers
infosys utas edu info documentation cstdlib standard library standard library functions decimal struct lconv localeconv void pointer formatting information locale computers
boutell graphics library library source code library dynamic creation images programmers written wrappers computers
boutell cgic cgic ansi library cgi programming boutell ansi library cgi programming computers
desy user projects virtual library section programmer virtual library links documents tutorials faqs computers
gcc gnu onlinedocs libstdc documentation gnu standard library documents homepage bundled library source docs subdirectory releases snapshots computers
msoe edu eecs courseinfo stl standard template library standard template library stl general-purpose library algorithms data structures alexander stepanov meng lee computers
cpp sourceforge library graphics library game developers researchers students source bsd license computers
nag numeric cldescription nag library description nag numerical algorithms description nag library computers
acm uiuc edu webmonkeys book guide index guide--index library reference guide index computers
sgi tech stl standard template library programmer guide implementation standard template library hypertext documentation computers
delorie djgpp libc djgpp library reference computers
delorie gnu docs glibc libc toc gnu library iconv implementation gnu library language facilities library porting gnu library unix systems computers
utah edu dept old texinfo glibc manual library toc gnu library table contents language facilities implemented library layout sysdeps directory hierarchy porting gnu library unix systems computers
sourceware gsl gsl gnu scientific library numerical library numerical library scientific computing gnu public license computers
cslibrary stanford edu stanford education library page summary language features techniques language computers
wikipedia wiki standard library standard library wikipedia encyclopedia standard library now-standardized collection header files library routines implement operations input output computers
nag numeric cldocumentation nag library documentation nag numerical algorithms documentation nag library computers
xmlsoft xml parser toolkit gnome library written language bindings environments libxml portable library computers
cryptopp crypto library class library cryptographic library cryptography ciphers message authentication codes one-way hash functions public-key cryptosystems key agreement schemes computers
ccs ucsd edu lib over library overview standard library entities declared standard headers library entity program write computers
imdb title soloalbum soloalbum imdb movies celebs culture-arts-entertainment
lacunae nasoalmo nasoalmo national solo album month national solo album month nasoalmo brave souls wrote recorded solo album culture-arts-entertainment
thesoloalbum solo album dobbs welcome solo album overview record album information discussed culture-arts-entertainment
wikipedia wiki solo album solo album wikipedia encyclopedia solo album hugh cornwell live plugged unplugged solo gig recorded bergen blues roots festival bergen norway culture-arts-entertainment
wikipedia wiki goodnight vienna goodnight vienna wikipedia encyclopedia goodnight vienna solo album ringo starr recorded los angeles released culture-arts-entertainment
roadrunnerrecords blabbermouth news mode article newsitemid blabbermouth net bruce kulick issues solo album update kiss guitarist bruce kulick resumed recording solo tentatively launched studio blog fans culture-arts-entertainment
nasoalmo nasoalmo national solo album month nasoalmo fun annual competition musicians write record album month culture-arts-entertainment
theeraser eraser culture-arts-entertainment
roadrun blabbermouth news mode article newsitemid blabbermouth net peter criss solo album samples comment cat posted riotact bestbuy signed version solo album culture-arts-entertainment
popmatters music features thom yorke shtml popmatters music feature cupboard thom yorke solo yorke admits solo album beats electronics radiohead b-side culture-arts-entertainment
amazon solo album tabla amazon com solo album music tabla amazon com solo album music tabla tabla solo album ustaf latif ahmed customer reviews product culture-arts-entertainment
amazon frank black hcm amazon com frank black music frank black frank black solo album no-brainer must-buy avid fan band pixies culture-arts-entertainment
lacunae archives lacunae announcing nasoalmo yes nasoalmo national solo album month nasoalmo solo album album music culture-arts-entertainment
billboard bbcom news article display vnu content thom yorke solo album radiohead frontman thom yorke debut solo album eraser released recordings arranged longtime culture-arts-entertainment
billboard bbcom news article display vnu content tankian solo album system frontman serj tankian steps center solo album elect dead serjical strike warner bros culture-arts-entertainment
upi newstrack entertainment exkiss drummer releases solo album united press international newstrack entertainment ex-kiss york upi solo album kiss drummer peter criss won rule band culture-arts-entertainment
roadrunnerrecords blabbermouth news mode article newsitemid blabbermouth net peter criss solo album inspired launch radio networks reports peter criss drummer kiss releases solo album culture-arts-entertainment
mountvernonnews local reed musician premiere solo album mountvernonnews com featuring news sports lifestyle information culture-arts-entertainment
prnewswire cgi bin stories acct story story edate bice american idol finalist releases debut album clive album teams bice chad kroeger richie sambora jon bon jovi ben moody shanks swedish producer max culture-arts-entertainment
artistdirect nad news article siouxsie sioux release solo album artistdirect news check hottest music news artistdirect culture-arts-entertainment
pagemcconnell music page mcconnell page mcconnell album beauty broken heart heavy rotation maid marian home runaway bride basement culture-arts-entertainment
drewbarfield drew barfield news album purchase online sale drew solo los pacaminos gigs culture-arts-entertainment
dreamsofhorses blogspot thurston moore solo album dreams horses thurston solo album thurston solo album trying-not-to-be-annoying pic thurston sxsw club kill rock culture-arts-entertainment
nme news radiohead thom yorke solo album news nme com thom yorke solo album radiohead frontman release eraser culture-arts-entertainment
hhnlive news hhnlive com news nature release debut solo album nature records announces eagerly-anticipated debut kush mobb havoc culture-arts-entertainment
pitchforkmedia article news thurston moore talks solo album idaydream nationi pitchfork thurston talks solo album daydream nation pitchfork putting touches solo album thurston solo joint culture-arts-entertainment
pitchforkmedia news victoria bergsman solo album details revealed pitchfork victoria bergsman solo album revealed news victoria bergsman solo album revealed krs-one hip hop lives marley marl life van pelt builds miracle culture-arts-entertainment
cdbaby nevillestaple baby neville staple solo album preview tracks solo album material meantime neville tour mexico south america culture-arts-entertainment
nationalledger artman publish article shtml national ledger rob sophomore solo album feel solo album shortchanging culture-arts-entertainment
lunapark siouxsie debut solo album mantaray set for october release siouxsie debut solo album mantaray release decca records proud announce release mantaray debut solo album renowned british artist siouxsie siouxsie solo recording culture-arts-entertainment
wikipedia wiki fashion design fashion design wikipedia encyclopedia fashion design applied art dedicated design clothing lifestyle accessories cultural social influences culture-arts-entertainment
calmis gov file occguide fashion fashion designers california occupational guide statewide information job duties conditions employment outlook wages benefits culture-arts-entertainment
princetonreview cte profiles dayinlife careerid fashion designer fashion designers phase designing clothing bathing suits evening gowns culture-arts-entertainment
bls gov oco ocos fashion designers fashion designers help billions clothing articles shoes accessories purchased consumers designers study fashion trends culture-arts-entertainment
fashion howto fashiondesigner fashion net fashion designer destined fashion designer childhood clothes barbie dolls playing culture-arts-entertainment
careerprospects briefs fashion shtml fashion designers fashion designers people elegant whimsical fun silly expensive clothes parading runways culture-arts-entertainment
dir yahoo arts design arts fashion and beauty designers fashion designers yahoo directory explore sites fashion designers brands apparel labels apparel accessories lingerie urban clothes sportswear culture-arts-entertainment
myscene everythinggirl games fashion book fashion book myscene com culture-arts-entertainment
fashionwindows fashion designers default fashion designers fashion designers bios news trends fashion culture-arts-entertainment
online onetcenter link summary summary report fashion designers design clothing accessories garments design garments established fashion trends culture-arts-entertainment
bluefly bluefly designer clothing handbags shoes accessories prada bluefly com designer brands prada fendi gucci discount prices bluefly hook-up fashion obsessed search culture-arts-entertainment
fashionwindows fashion designers showall fashion designers fashion designers database fashion designers bio contribution world fashion culture-arts-entertainment
nymag fashion fashionshows designers fashion designers guide runway collections guide fashion designers profiles store listings photos runway culture-arts-entertainment
cfda council fashion designers america usa non-profit trade organization north-american designers fashion fashion accessories culture-arts-entertainment
louisvuitton louis vuitton luxury leather luggage french fashion designer designer manufacturer retailer leather ready-to-wear shoes watches culture-arts-entertainment
indobase fashion fashion designers indian international designers fashion designer indian international fashion designers check fashion designers culture-arts-entertainment
fashionschool kent edu fashion design schools fashion design colleges fashion merchandising fashion design schools visit ksu school fashion design merchandising careers fashion designing fashion merchandising fashion design culture-arts-entertainment
fashion about designers blpronounce audio fashion designer pronunciation net pronounce fashion designer audio clips culture-arts-entertainment
fashion about fashiondesigners fashion designers fashion designers fashion design fashion designers favorite women fashion designers shop designer clothes fashion designer biographies design culture-arts-entertainment
amazon fashion designer survival guide insiders amazon com fashion designer survival guide insider amazon com fashion designer survival guide insider running fashion business books gehlhar zac posen culture-arts-entertainment
stats bls gov oco ocos graphic designers workers occupations art design field artists workers commercial industrial designers fashion designers culture-arts-entertainment
stelladottir stelladottir usa design fashion creations featuring dresses gothic apparel wedding ensembles women culture-arts-entertainment
fashionschools fashionschools com fashion design schools directory usa research compare fashion schools programs fashion design fashion merchandising fashion technology culture-arts-entertainment
amazon fashion design drawing course caroline amazon com fashion design drawing course books caroline tatham amazon com fashion design drawing course books caroline tatham julian seaman caroline tatham julian seaman culture-arts-entertainment
detnews apps pbcs dll article aid metro fashion designer sentenced detroit ilene moses grosse pointe fashion designer sentenced prison repay culture-arts-entertainment
stylecareer fashion designer shtml fashion designer fashion business fashion designer creative technical professional designs clothing theme market culture-arts-entertainment
costumegallery design costume fashion designers costume gallery costume gallery online library guide costume fashion designer research keywords costume costume history fashion history culture-arts-entertainment
npr templates story story storyid npr fashion industry copes designer knockoffs clothing designers watching fashion york eye knocking competitors designs music industry culture-arts-entertainment
myfuture edu services default functionid asco occupation information fashion designers styles products clothing apparel accessories designs adapting fashions suit culture-arts-entertainment
noubikko noubikko fashion designer homepage collection illustration galleries san francisco designer biography contact link press fashion advice checklist culture-arts-entertainment
beatles beatles website beatles beatles introduction beatlemania usa films mbe culture-arts-entertainment
wikipedia wiki the beatles beatles wikipedia encyclopedia articles covering history development albums songs culture-arts-entertainment
iamthebeatles beatles history albums songs lyrics lyrics mean news album collections answers fan questions culture-arts-entertainment
beatlesagain beatles internet beatles album collection beatles informational sound picture files study beatles fans scholars world explore culture-arts-entertainment
last music the beatles beatles music listen beatles lucy sky diamonds tagged classic rock rock pop people beatles culture-arts-entertainment
rockhall inductee the beatles beatles beatles conquest america launched british invasion torrent rock roll bands britain overtook pop charts culture-arts-entertainment
youtube watch rdd youtube beatles watch video revolution watch pee pants search revolution beatles search user culture-arts-entertainment
time time time artists profile beatles beatles irrepressible irresistible --the world astonishing rock- -roll band culture-arts-entertainment
dir yahoo entertainment music artists genre rock and pop beatles the beatles rock pop yahoo directory learn beatles exploring sites biographies lyrics photo galleries videos music downloads discographies culture-arts-entertainment
sonic custom beat beatles beatles beatles beatles beatles beatles quotes fab reigns culture-arts-entertainment
columbia edu brennan beatles beatles researching recording variations lists beatles vinyl releases united kingdom united culture-arts-entertainment
rarebeatles songs pictures stories beatles beatles website collectors fans featuring information values beatles rarities culture-arts-entertainment
geocities beatleboy beatles experience beatles story break solo interviews quotes photos animations culture-arts-entertainment
wikipedia wiki the beatles album beatles album wikipedia encyclopedia beatles self ninth album beatles album released music culture-arts-entertainment
amazon the beatles artist aptk amazon com glance beatles sgt pepper lonely hearts club band beatles customer review release price price culture-arts-entertainment
aboutthebeatles beatles guide beatles http www biography discography interviews photographs dead clues timeline links merchandise culture-arts-entertainment
stevesbeatles beatles page lyrics song indexed album songtitle recording information anomalies photos album covers midi files culture-arts-entertainment
artists beatles artist com beatles artist artist information beatles videos albums song clips ringtones photo galleries news bios message boards culture-arts-entertainment
upv ecabrera spanish beatles page audio video photograph archives desktop themes lyrics trivia news message board bilingual spanish english culture-arts-entertainment
abbeyrd best vwh beatles abbeyrd beatle page archive news analyses band news briefs calendar events alerts reviews culture-arts-entertainment
beatlelinks beatlelinks beatles internet resource guide comprehensive links beatle oriented web sites internet culture-arts-entertainment
beatlesstory beatles story exhibition liverpool beatles merchandise beatles story exhibition liverpool magical experience visit online store purchase beatles merchandise music clothing culture-arts-entertainment
topix who the beatles beatles news topix news beatles continually updated net culture-arts-entertainment
topix the beatles beatles news topix news beatles continually updated net culture-arts-entertainment
myspace thebeatles www myspace com thebeatles myspace profile beatles liverpool valentine stamps beatles store view culture-arts-entertainment
music aol artist the beatles beatles aol music beatles aol music beatles music videos beatles songs beatles photos beatles live performances information culture-arts-entertainment
amazon beatles biography bob spitz amazon com beatles biography books bob spitz amazon com beatles biography books bob spitz bob spitz culture-arts-entertainment
music indiana edu som courses rock england beatles england virtual tour beatle sites liverpool london hamburg york culture-arts-entertainment
allposters the beatles posters beatles prints allposters com beatles prints allposters com posters prints professional custom framing culture-arts-entertainment
oldielyrics the beatles beatles lyrics collection lyrics organized albums song titles culture-arts-entertainment
wikipedia wiki leonardo vinci leonardo vinci wikipedia encyclopedia researchers discovered hidden laboratory leonardo vinci studies flight pioneering culture-arts-entertainment
mos leonardo leonardo vinci museum science online exhibition biography portrait vinci background information renaissance culture-arts-entertainment
mos sln leonardo leonardo home page leonardo vinci inspire class participating activities leonardo scientific engineering students learn culture-arts-entertainment
kausal leonardo vinci biography leonardo vinci biography renaissance artist painter italy unique pictures elsewhere culture-arts-entertainment
ibiblio paint auth vinci webmuseum leonardo vinci collection paintings information master culture-arts-entertainment
europa education programmes leonardo index europa education training leonardo vinci programme leonardo vinci programme pillar lifelong learning culture-arts-entertainment
library thinkquest leonardo vinci worlds artist art scientific observations inventions life culture-arts-entertainment
ucmp berkeley edu history vinci leonardo vinci leonardo vinci paleontologists evolutionary biologists leonardo artist culture-arts-entertainment
metmuseum special leonardo master draftsman draftsman splash metropolitan museum art exhibitions home culture-arts-entertainment
cgfa sunsite vinci cgfa- leonardo vinci vinci page cgfa floridaimaging com home page online vinci alphabetical index nationality index artists culture-arts-entertainment
artcyclopedia artists leonardo vinci leonardo vinci online leonardo vinci italian renaissance painter inventor guide pictures leonardo vinci art museum sites image culture-arts-entertainment
wga bio leonardo biograph web gallery art image collection virtual museum searchable web gallery art image collection virtual museum searchable database european arts painting sculpture gothic renaissance culture-arts-entertainment
history mcs andrews mathematicians leonardo leonardo summary leonardo vinci leonardo vinci italian artist scholar talents painting culture-arts-entertainment
leonardo leonardo vinci european training leonardo vinci european programme designed help vocational training approaches culture-arts-entertainment
europa education index leonardo vinci european commission european cooperation education training culture-arts-entertainment
bbc science leonardo bbc science nature leonardo homepage discover all-round genius leonardo vinci bbc guide culture-arts-entertainment
museoscienza english leonardo national museum science technology leonardo vinci milano museum milan displays models illustrating leonardo chronology life manuscripts machines vrml culture-arts-entertainment
artchive artchive leonardo leonardo vinci archive artwork leonardo vinci culture-arts-entertainment
abcgallery leonardo leonardo leonardo vinci olga gallery collection images artist biography historical comments culture-arts-entertainment
leonet comuni vinci museo vinci città vinci vinci history leonardo museum biographical leonardo library castle visitor italiano visit museum culture-arts-entertainment
leonardodavinci leonardo vinci -ohjelma uusi julkaisu europan cooperation vet leonardo vinci finland nyt saatavilla sähköisessä muodossa lue lisää culture-arts-entertainment
scuolaleonardo scuola leonardo vinci italian language schools courses italy scuola leonardo vinci learn italian italy italian language culture courses florence culture-arts-entertainment
lairweb leonardo leonardo vinci inventor information centre life leonardo vinci machines culture-arts-entertainment
leonardo europa comm homepage leonardo vinci action programme implementation participate project wish submit pre- proposal framework leonardo vinci programme culture-arts-entertainment
island freedom davinci island freedom leonardo vinci life italian renaissance artist scientist leonardo vinci endlessly fascinating generations culture-arts-entertainment
library thinkquest data davin shtml learning leonardo learning leonardo click vitruvian hands direction leonardo learning links mona smile vinci music culture-arts-entertainment
wga leonardo index leonardo vinci leonardo vinci italian painter vinci cloux amboise paintings paintings paintings culture-arts-entertainment
mexplaza udg paint auth vinci webmuseum leonardo vinci leonardo vinci elder florentine masters taught andrea del verrocchio culture-arts-entertainment
newadvent cathen catholic encyclopedia leonardo vinci florentine painter sculptor architect engineer scholar culture-arts-entertainment
allposters leonardo vinci posters leonardo vinci posters allposters com leonardo vinci posters allposters com posters prints professional custom framing culture-arts-entertainment
imdb name julia roberts julia roberts imdb movies celebs culture-arts-entertainment
imdb name roberts julia imdb search images julia roberts photos aka julia roberts julia gretton- roberts miscellaneous crew water rats tribes culture-arts-entertainment
wikipedia wiki julia roberts julia roberts wikipedia encyclopedia julia fiona roberts born academy award-winning american film actress fashion model shot fame culture-arts-entertainment
aboutjulia aboutjulia com source julia roberts online aboutjulia com source julia roberts online news pictures videos culture-arts-entertainment
starpulse actresses roberts julia julia roberts pictures biography filmography news trailers julia roberts pictures biography filmography news trailers culture-arts-entertainment
askmen women actress julia roberts askmen com julia roberts background information biography ratings pictures links culture-arts-entertainment
nndb people julia roberts julia roberts aka julie fiona roberts born -oct- birthplace smyrna gender female race ethnicity white sexual orientation straight culture-arts-entertainment
topix who julia roberts julia roberts news topix news julia roberts continually updated net culture-arts-entertainment
movies yahoo movie contributor julia roberts yahoo movies julia roberts news photos filmography awards yahoo movies culture-arts-entertainment
rottentomatoes julia roberts julia roberts rotten tomatoes julia roberts posters filmography news forum culture-arts-entertainment
celebritywonder juliaroberts julia roberts picture profile gossip news julia roberts julia roberts profile gossip news picture celebritywonder com culture-arts-entertainment
news bbc entertainment stm bbc news entertainment julia roberts wins career prize actress julia roberts wins american cinematheque career achievement honour reports culture-arts-entertainment
aceshowbiz celebrity julia roberts julia roberts julia roberts biography news article movie listing awards forget download wallpaper desktop culture-arts-entertainment
people people article julia roberts welcomes baby boy birth julia roberts people com henry moder child actress husband danny moder culture-arts-entertainment
wipo int amc domains decisions wipo domain decision claimant julia fiona roberts united citizen principal business armstrong hirsch jackoway tyerman wertheimer century culture-arts-entertainment
dressup celebrities julia roberts dress-up games julia roberts i-dressup com dress games julia roberts makeover julia roberts culture-arts-entertainment
movies aol celebrity julia roberts julia roberts moviefone bio born georgia native julia roberts fervently pro-theater environment parents hosted acting culture-arts-entertainment
juliaroberts julia roberts heart julia juliaroberts absolute heart julia juliaroberts fansites julia roberts gallery images forums biography culture-arts-entertainment
funmunch celebrities actresses julia roberts index shtml julia roberts pictures photo gallery julia roberts julia julia roberts photo gallery pictures images wallpapers culture-arts-entertainment
julia roberts nederlandse julia roberts -de website voor fans van nederlandse julia roberts speciaal voor fans van julia roberts nederland belgië dutch julia roberts website culture-arts-entertainment
usatoday life movies news roberts award julia roberts prize cinema-arts organization julia roberts annual american cinematheque award non-profit cinema-arts announced culture-arts-entertainment
celebwelove julia roberts julia roberts image gallery pictures pics photos photo gallery julia roberts profile biography credits image gallery photo gallery cards gallery pics photos pictures awards celebwelove com culture-arts-entertainment
actressarchives juliar actress archives julia roberts photos videos news julia roberts culture-arts-entertainment
pbs wnet nature mongolia nature wild horses mongolia julia roberts pbs pbs nature program narrated julia roberts wild horses mongolia ages culture-arts-entertainment
absolutely roberts absolutely julia roberts photo poster wallpaper absolutely julia roberts photo poster wallpaper red-carpet pictures culture-arts-entertainment
boxofficemojo people chart juliaroberts julia roberts movie box office julia roberts box office breakdown upcoming movies culture-arts-entertainment
superiorpics julia roberts julia roberts picture pages quality julia roberts pictures featuring victoria secret xoxo lingerie pictures julia roberts biography interviews contact information culture-arts-entertainment
msnbc msn american cinematheque honor julia roberts celebrity news organization selection committee unanimously chose roberts award granted spielberg scorsese culture-arts-entertainment
julia roberts web free consacré julia roberts tout que vous souhaitez savoir sur julia roberts biographie filmographie news interviews plus photos culture-arts-entertainment
iht articles arts peepthu people matt damon julia roberts nicole kidman international julia roberts annual american cinematheque award nonprofit cinema arts announced culture-arts-entertainment
coldbluemusic cold music home page cold music recordings cold strains experimental post-experimental music electro-acoustic soundscapes ensemble music reflecting culture-arts-entertainment
velvetbluemusic velvet music vbm information synth-pop culture-arts-entertainment
hob hob com house blues online visit hob com house blues online upcoming concert schedules venue information live music artist features culture-arts-entertainment
bluemusicla music sound design compose music sound design video culture-arts-entertainment
truebluemusic true music true music true sifts glut titles releases reissues culture-arts-entertainment
rhythmandtheblues pdhist shtml rhythm blues music primer history file dedicated world blues authentic soul music history file culture-arts-entertainment
rhythmandtheblues rhythm blues music primer dedicated world blues authentic soul music rhythm blues artists labels reviews editorials trivia news history culture-arts-entertainment
vervemusicgroup vervemusicgroup com jazz world blues web home verve grp thumb verve forecast impulse records showcases artists diana krall lizz wright brazilian girls culture-arts-entertainment
blues blues foundation welcome blues foundation blues foundation blues store zora blues music awards photo dusty val scott culture-arts-entertainment
platinumblueinc music science music intelligence music x-ray platinum platinum music intelligence technology music x-ray analyze mathematical patterns music culture-arts-entertainment
bluestormmusic storm music store cds dvds vinyl lps books storm music sells blues rock cds dvds books vinyl culture-arts-entertainment
bluesfest east coast blues roots music festival australia international festival blues roots music beautiful byron bay culture-arts-entertainment
csounds stevenyi blue music composition environment csound java program csound interface digital multitrack timelines timelines culture-arts-entertainment
onlybluesmusic blues music australian blues roots music distribution company distribute blues roots music dvd music stores culture-arts-entertainment
skybluemusic sky music music cds cassettes specializing music relaxation musical concepts publishers musical christmas cards piano music culture-arts-entertainment
amazon blue joni mitchell kbu amazon com music joni mitchell amazon com music joni mitchell joni mitchell culture-arts-entertainment
bluecornmusic corn music austin texas usa releases americana bluegrass folk roots music artists caroline herring prairie fire culture-arts-entertainment
blueridgemusic ridge music trails searchable guides ridge music trails searchable guides travelers public settings ridge parkway ridge folk culture-arts-entertainment
mudcat mudcat cafe mudcat cafe digital tradition dedicated preservation appreciation blues folk music culture-arts-entertainment
thebluehighway highway walkin history blues musical chronology blues born west african shoreline horizon culture-arts-entertainment
amazon blue leann rimes dex amazon com music leann rimes amazon com music leann rimes leann rimes culture-arts-entertainment
blueridgemusiccenter virginia bluegrass music concerts ridge parkway bluegrass ridge music center brmc hosts virginia bluegrass music events virginia bluegrass music concerts ridge parkway bluegrass music history culture-arts-entertainment
bmff mountains music festival folk roots blues annual music festival folk roots blues mountains katoomba australia culture-arts-entertainment
blueicebergmusic tracy berg iceberg music -new age pop jazz blend home cool jazz age pop ambient music blend featuring pianist keyboardist composer tracy berg contemporary cool jazz age pop ambient piano keyboard culture-arts-entertainment
coldbluemusic pages newreleases releases reissue -inch vinyl eps cold released extraordinary music composers peter garland culture-arts-entertainment
moons worldmusic bluemoon bluemoon moons com world music moon music awards moon awards music bestowed superior releases excellence performance material production values culture-arts-entertainment
ozemail classblu classically music culture-arts-entertainment
milkandcookies links milkandcookies snl music oyster cult bruce dickinson yes bruce dickinson song cowbell guess fever prescription culture-arts-entertainment
snltranscripts pcowbell snl transcripts walken music music oyster cult bruce dickinson walken eric bloom chris parnell buck dharma horatio sanz alan chris kattan culture-arts-entertainment
bluebeatmusic bluebeat music blues music specialists bluebeat music acoustic blues afro cuban books magazines british blues chicago blues contemporary blues dvds vhs delta blues gospel jazz jump blues culture-arts-entertainment
wikipedia wiki surrealism surrealism wikipedia encyclopedia surrealism cultural movement visual artworks writings culture-arts-entertainment
surrealist welcome surrealist com surrealism surrealist surrealism surrealism surrealist surreal art literature music dada dadaism else culture-arts-entertainment
mcs csuhayward edu malek surrealism surrealism virtual gallery artwork surrealist painters culture-arts-entertainment
surrealism surrealism surrealism style fantastic visual imagery subconscious mind intention artwork logically comprehensible culture-arts-entertainment
artlex artlex surrealism artlex surrealism surrealism images art history quotations links resources culture-arts-entertainment
ibiblio paint glo surrealism webmuseum surrealism surrealism movement visual art literature flourishing europe world wars surrealism grew principally dada culture-arts-entertainment
madsci lynn juju surr surrealism server collection bibliography image gallery surrealist games surrealist compliment generator culture-arts-entertainment
surrealism surrealism surrealism surrealist art female surrealist contemporary art art painting surrealism surreal art artist gallery surreal objects online gallery art culture-arts-entertainment
sanford artedventures study surrealism surrealism article art style artists culture-arts-entertainment
ravenblack random surreal ravenblack net random surrealism generator random surrealism generator page culture-arts-entertainment
allposters surrealism posters surrealism posters allposters com surrealism posters allposters com posters prints professional custom framing culture-arts-entertainment
guggenheimcollection movement works surrealism guggenheim collection movement surrealism guggenheim museum collection surrealism information artwork artists culture-arts-entertainment
obsolete distribution surrealism surrealism illustrated essays revision surrealism focusing women surrealists strategies assert culture-arts-entertainment
artchive artchive surrealism mark harden artchive dada surrealism dada anti-art movement movement art appreciated civilized world surrealism culture-arts-entertainment
artmovements surrealism surrealism surrealism inherited anti-rationalist sensibility dada lighter spirit movement dada shaped theories culture-arts-entertainment
gosurreal history history surrealism introduction surrealism maintained monica sanchez culture-arts-entertainment
biddingtons content pedigreesurreal surrealism art words biddington concise description century visual arts literary movement surrealism biddington pedigree provenance culture-arts-entertainment
surrealart surrealism symbolism artist josh neuman surrealism symbolism artist josh neuman josh surrealart com browser iframes click stretched canvas prints culture-arts-entertainment
artcyclopedia history surrealism surrealism artists surrealism artists index art art museums culture-arts-entertainment
vam surrealthings surreal surreal culture-arts-entertainment
surrealismcentre publications papers index papers surrealism ahrb research centre studies surrealism legacies comprises universities essex manchester tate culture-arts-entertainment
surrealismcentre surrealism centre centre promotes research excellence studies dada surrealism impact modern culture culture-arts-entertainment
eyeconart history surrealism eyeconart modern surrealism displays artworks surrealistic painters max ernst rene magritte salvador dali culture-arts-entertainment
metmuseum toah surr surr surrealism thematic essay timeline art history surrealism literary movement experimented mode expression automatic writing culture-arts-entertainment
gosurreal surrealism art self discovery surrealism art self discovery uncovering self uncovering self mariu suarez oil egg-tempera canvas creative culture-arts-entertainment
vam exhibitions future exhibs surreal things index surreal surrealism design victoria albert museum exhibitions explored surrealism movement literature arts surreal examine impact culture-arts-entertainment
zazie vivid surrealism platform surrealism surrealistic art design animation virtual reality literature automatic writing surrealist games poetry culture-arts-entertainment
litencyc stopics rec true uid literary encyclopedia surrealism membership paris dada guiding lights surrealism culture-arts-entertainment
home wlv whatsurr breton—what surrealism lecture brussels public meeting organised belgian surrealists issued pamphlet culture-arts-entertainment
surrealismnow keith wigdor surrealism keith wigdor surrealism website surrealism international surrealist movement century culture-arts-entertainment
imdb name george lucas george lucas imdb movies celebs culture-arts-entertainment
wikipedia wiki george lucas george lucas wikipedia encyclopedia george walton lucas born four-time academy award nominated american film director producer screenwriter epic culture-arts-entertainment
lucasfilm lucasfilm marin county california lucasfilm ltd independent production companies world culture-arts-entertainment
lucasfilm inside bio georgelucas lucasfilm lucasfilm george lucas george lucas george lucas devotion timeless storytelling cutting-edge innovation beloved films culture-arts-entertainment
starwars bio georgelucas star wars biography george lucas george lucas devotion timeless storytelling cutting-edge innovation beloved films culture-arts-entertainment
edutopia george lucas educational foundation articles expert interviews research resources highlighting stories education videos studies culture-arts-entertainment
pbs wnet americanmasters database lucas american masters george lucas pbs classic story battle forces evil george lucas film star wars modern myth generation culture-arts-entertainment
askmen men entertainment george lucas askmen com george lucas askmen com feature george lucas pics pictures biography video news stats commentary cool culture-arts-entertainment
lucasarts lucasarts com welcome lucasarts com product previews tech database company store job openings culture-arts-entertainment
lucasfan lucasfan com george lucas lucasfilm operated culture-arts-entertainment
video google videoplay docid star wars george lucas love star wars george lucas love min video google com info ratings avg star star star culture-arts-entertainment
achievement autodoc luc bio george lucas biography academy achievement george lucas born modesto california stationery store owner walnut ranch attended modesto junior college culture-arts-entertainment
georgecountry george lucas country music artist country music artist windber pennsylvania biography audio video files pictures merchandise culture-arts-entertainment
filmmakers artists lucas george lucas george lucas featuring biography filmography resource links photos agent quote fan sites articles entertainment culture-arts-entertainment
movies yahoo shop gen george lucas yahoo movies george lucas news photos filmography awards yahoo movies culture-arts-entertainment
foxnews story foxnews com george lucas calls spider-man silly cate fox george lucas calls spider-man silly cate blanchett star wars spider-man lacks substance dishes indiana culture-arts-entertainment
lonelydays lucas skywalker ranch george lucas fanlisting fanlisting director producer george lucas affiliates indiana raiders lost ark jedi skywalker solo family culture-arts-entertainment
starpulse notables lucas george george lucas resource biography pictures history research george lucas biography info pictures history books images philosphy issues significance culture-arts-entertainment
edutopia instructional modules welcome george lucas educational foundation professional search edutopia edutopia home welcome george lucas educational foundation professional-development modules home page culture-arts-entertainment
wired wired archive lucas wired life darth george lucas born underground films movie star wars lured dark father blockbuster culture-arts-entertainment
topix who george lucas george lucas news topix news george lucas continually updated net culture-arts-entertainment
allmovie avg dll avg sql allmovie george lucas overview friend occasional collaborator spielberg george lucas key figure american film industry evolution culture-arts-entertainment
amazon utf keywords george lucas index blended amazon com george lucas cinema george lucas marcus hearn ron howard hardcover skywalking life films george lucas dale pollock culture-arts-entertainment
amazon skywalking life films george lucas amazon com skywalking life films george lucas books amazon com skywalking life films george lucas books dale pollock dale pollock culture-arts-entertainment
digg movies george lucas wearing han shot first shirt digg george lucas wearing han shot t-shirt george lucas remembered shitty space movies lame fucked culture-arts-entertainment
imdb title george lucas love george lucas love imdb movies celebs culture-arts-entertainment
insideskywalkerranch skywalker ranch george lucas creative headquarters tour lucasarts industrial light magic skywalker ranch creative headquarters george lucas staff effects culture-arts-entertainment
forbes lists pnov george lucas celebrities forbes com george lucas celebrities culture-arts-entertainment
sfgate cgi bin article cgi ddg ipferf dtl movies valley university southern california film school george lucas content living pursuing culture-arts-entertainment
ilm industrial light magic effects company division lucas digital news portraits job opportunities culture-arts-entertainment
lyrics lyrics com archive lyrics culture-arts-entertainment
azlyrics lyrics universe lyrics collection organized artists alphabetically search engine culture-arts-entertainment
metrolyrics lyrics searchable lyrics database featuring lyrics artsists culture-arts-entertainment
lyrics astraweb lyrics search engine lyrics search lyrics keyword browse band album sizeable collection culture-arts-entertainment
lyricsmania lyrics lyrics collection organized artist album daily updated culture-arts-entertainment
sing lyrics text phrase searchable lyrics database lyrics culture-arts-entertainment
lyricsfreak lyricsfreak song lyrics song lyrics archive no-popups ·under bridge ·with ·wouldn nice lyrics culture-arts-entertainment
lyricsdownload lyrics download com lyrics community lyricsdownload com lyrics archive users lyrics collected lyrics culture-arts-entertainment
lyricsondemand lyrics demand song lyrics lyrics songs lyrics lyrics demand lyrics favorite artists culture-arts-entertainment
lyrics lyrics lyrics visiting lyrics world bookmark enjoy culture-arts-entertainment
leoslyrics leo lyrics database lyrics collection searchable lyrics search artists title culture-arts-entertainment
prolyrics lyrics lyrics home interlude falling love miss sleeping head love stay culture-arts-entertainment
dapslyrics hip hop modern rock reggae pop country lyrics lyrics hottest songs played radio section songs anymore updated daily lyrics culture-arts-entertainment
letssingit letssingit artist news biographies albums songs lyrics searchable collection lyrics organized artist culture-arts-entertainment
music yahoo lyrics yahoo music lyrics user sign artists albums lyrics songs videos lyrics search fergie girls fergie rihanna umbrella rihanna culture-arts-entertainment
songs lyrics songs lyrics music lyrics song lyrics songs lyrics music lyrics song lyrics songs lyrics searchable archive daily lyrics fulltext search culture-arts-entertainment
songlyrics lyrics lyrics collection quality song lyrics songlyrics com culture-arts-entertainment
darklyrics dark lyrics metal lyrics archive collection metal lyrics bands alphabetical culture-arts-entertainment
lyricsdomain lyricsdomain discover songs love post request lyrics forum people happy help culture-arts-entertainment
ohhla hip-hop rap lyrics archive version beta collection lyrics soundtracks compilations culture-arts-entertainment
wikipedia wiki lyrics lyrics wikipedia encyclopedia lyrics words song writes lyrics lyricist lyrist culture-arts-entertainment
lyricsdir lyrics directory lyrics property copyright owners lyrics educational lyrics directory culture-arts-entertainment
elyrics song lyrics lyrics songs organized artist title culture-arts-entertainment
dir yahoo entertainment music lyrics music lyrics yahoo directory sites dedicated lyrics songs standards classics culture-arts-entertainment
allthelyrics lyrics search request identification translation lyrics lyrics search request identification translation lyrics forum music stories culture-arts-entertainment
lyred lyrics archive lyrics search music songs lyrics lyrics searchable archive lyrics translations lyred com culture-arts-entertainment
lyricsearch song lyrics search engine song lyrics course song lyric search words favorite songs culture-arts-entertainment
lyricsplanet lyrics planet lyrics planet lyrics music searchable lists authors features culture-arts-entertainment
asklyrics lyrics asklyrics asklyrics com lyrics collection lyrics song artist search avaliable lyrics culture-arts-entertainment
lyrics lyrics sharing lyrics music information lyrics lyrics sharing music information culture-arts-entertainment
imdb name tom cruise tom cruise imdb movies celebs culture-arts-entertainment
wikipedia wiki tom cruise tom cruise wikipedia encyclopedia cruise mapother born tom cruise american actor film producer tied tom hanks culture-arts-entertainment
tomcruisefan tomcruisefan com tomcruiseweb com tom cruise resource tomcruisefan com tomcruiseweb com news media resource tom cruise web news information pictures culture-arts-entertainment
tomcruiseisnuts tom cruise nuts satirical humorous news articles quotes actor culture-arts-entertainment
askmen men mar tom cruise askmen com tom cruise askmen com feature tom cruise pics pictures biography video news stats commentary cool culture-arts-entertainment
starpulse actors cruise tom tom cruise pictures biography filmography news trailers tom cruise pictures biography filmography news trailers culture-arts-entertainment
tomcruisehq tom cruise headquarters news biography sound movie clips filmography scripts films links random image generator culture-arts-entertainment
movies yahoo movie contributor tom cruise yahoo movies tom cruise news photos filmography awards yahoo movies culture-arts-entertainment
tomcruiseforever tomcruiseforever com news pictures informations tom cruise forever tom gossip speculations news pics videos culture-arts-entertainment
topix who tom cruise tom cruise news topix news tom cruise continually updated net culture-arts-entertainment
scientology kills celebrities cruise scientology kills celebrity scientologists tom cruise tom cruise unauthorized wensley clarkson tom priest culture-arts-entertainment
the alist tomcruise tom cruise photo gallery multimedia biography awards credits tom cruise photo gallery multimedia biography awards credits merchandise culture-arts-entertainment
rottentomatoes tom cruise tom cruise rotten tomatoes release image tom cruise valkyrie interwebs culture-arts-entertainment
stardoll dolls tom cruise tom cruise stardoll paperdoll heaven dress tom cruise stardoll clothes stars wearing fashion fun play culture-arts-entertainment
thesun article sun online bizarre cruise christ scientology tom cruise christ scientology leaders cult-like religion mission star culture-arts-entertainment
members tripod divinetomcruise tom cruise online internet explorer frames java script verdana font text medium tom cruise online culture-arts-entertainment
fortunecity lavender judidench hey tom cruise profile actor partial filmography photographs jerry maguire page fan information culture-arts-entertainment
tcruiseko ytmnd ytmnd tom cruise kills oprah image http awkwobfilms com files tomcruise mov sound http awkwobfilms com files tomcruise mov keywords tom cruise oprah star wars culture-arts-entertainment
celebritywonder tomcruise tom cruise picture profile gossip news celebritywonder com tom cruise tom cruise profile gossip news picture celebritywonder com culture-arts-entertainment
oprah tows pastshows tows past tom cruise love life fatherhood tom cruise talks relationship actress katie holmes movie war worlds culture-arts-entertainment
tomcruiseblog blogspot tom cruise love fiancee dating loved tom cruise truth awkward culture-arts-entertainment
nndb people tom cruise tom cruise world movie star films grossing billion dollars gun feature culture-arts-entertainment
telegraph news news wcruise tom cruise nazi propagandist telegraph tom cruise nazi propaganda minister goebbels outspoken attack germany protestant church culture-arts-entertainment
xenu operation clambake inner secrets scientology amazing episode stopped tom cruise episode online realmedia tom cruise church hate destroy culture-arts-entertainment
forbes lists celebrities tom cruise tom cruise forbes com dumped paramount cruise topped celebrity plotted comeback longtime partner paula culture-arts-entertainment
news bbc entertainment stm bbc news entertainment germany imposes ban tom cruise german government bans makers tom cruise movie filming star scientologist culture-arts-entertainment
atpictures tom pictures tom cruise photos videos news birthdate birth syracuse height career taps atp ranking searched actor celebrity wonder tom cruise culture-arts-entertainment
gorillamask cruiseoprah shtml gorillamask net tom cruise crazy oprah tom cruise absolutely bonkers oprah oprah lawyers dane cook hilarious impression tom cruise oprah clicking culture-arts-entertainment
time time world article germany hates tom cruise country doesn hollywood gun outspoken scientologist portraying beloved anti-nazi culture-arts-entertainment
cduniverse sresult tom cruise dvd movies videos tom cruise dvd movies videos gun universe service secure shipping discount prices culture-arts-entertainment
guitar guitar com guitarists call home home e-magazine guitar guitar -playing reviews interviews forum links education culture-arts-entertainment
youtube watch qja fazf youtube guitar watch live search funtwo live youtube plays computer supposed mean plays guitar culture-arts-entertainment
wikipedia wiki guitar guitar wikipedia encyclopedia wikipedia article guitar family history links articles resources culture-arts-entertainment
fender fender com strummer telecaster guitar legendary clash leader diy instrument celebrate life legacy joe strummer culture-arts-entertainment
guitarworld guitar world magazine guitar tabs lessons gear video guitar lessons interviews product reviews videos tabs guitar world family magazines culture-arts-entertainment
guitarcenter buy guitars musical instruments music gear musical equipment deals guitars basses keyboards amplifiers drums percussion live sound recording studio gear signal processors music accessories culture-arts-entertainment
guitar about guitar guitar tab guitar lessons rock guitar tab download song lyrics online lessons fender gibson vintage links info favorite culture-arts-entertainment
zzounds cat guitars amps and effects guitars amps effects zzounds com shipping prices guitars amps effects zzounds com zzounds service rated happy customers culture-arts-entertainment
ultimate guitar guitar tabs archive guitar tabs bass tabs source guitar tabs bass tabs chords guitar pro tabs comprehensive tabs archive tabs tabs search engine guitar lessons culture-arts-entertainment
guitarnotes guitar guitar links lessons tabs shopping directory covering guitars guitarists tabs lessons shopping culture-arts-entertainment
harmony central guitar harmony central guitar resources hdc- travis tritt signature edition guitar bears interior label personally signed travis tritt sequence culture-arts-entertainment
guitar guitar net forums guitar net forums guitarists love learn index user search login logged culture-arts-entertainment
olga on-line guitar archive contact rcwoods information meantime recommend usenet newsgroups rec music makers guitar tablature alt guitar tab culture-arts-entertainment
taylorguitars guitars website acoustic source news information guitars line acoustic acoustic electric guitars travel children guitar culture-arts-entertainment
gibson gibson manufacturers guitars banjos mandolins dobros musical instruments nashville tennessee united culture-arts-entertainment
musiciansfriend guitar musician friend buy electric guitars acoustic guitars guaranteed prices electric acoustic guitars amplifiers effects guitars strings picks straps fender squier gibson epiphone prs culture-arts-entertainment
guitarist classical guitar home page classical guitar home page referenced classical guitar websites culture-arts-entertainment
guitarshredshow guitar shred fastfinger animated guitar fastfinger reveals arts secrets heavy rock guitar mode lessons demos presentation culture-arts-entertainment
wikipedia wiki electric guitar electric guitar wikipedia encyclopedia electric guitar guitar pickups convert vibration steel-cored strings electrical culture-arts-entertainment
hyperphysics phy astr gsu edu hbase music guita acoustic guitar acoustic guitar hollow-bodied guitars electric amplification nylon steel strings strings six-string guitar culture-arts-entertainment
homestarrunner sbemail tandy broken culture-arts-entertainment
guitarplayer guitar player electric guitar package magazine covering acoustic electric guitar styles online articles equipment reviews lessons sound samples artist interviews culture-arts-entertainment
guitarsite guitarsite com guitar news guitar sites resource guitar enthusiasts newsletter guitar history interviews tablature directory chat culture-arts-entertainment
samedaymusic browse guitars amps and effects samedaymusic com guitars amps effects -day shipping products plus guaranteed shipment samedaymusic com guitars amps effects in-stock selection culture-arts-entertainment
ibanez ibanez guitars hollow bodies basses acoustics amps guitars strings pedals culture-arts-entertainment
wholenote wholenote on-line guitar community guitar lessons guitar community visitors on-line guitar lessons tab music playback links forums equipment ear training culture-arts-entertainment
harmony central guitar tab harmony central guitar tablature guide search engine olga massive collection tablatures song transcriptions links tab sites commercial tab culture-arts-entertainment
guitarzone page guitarzone com online musician education collaboration discussion forum lessons tabs tablature guitarists bass guitarists culture-arts-entertainment
guitarhero guitar hero™ encore rocks feel grip spandex smell hairspray rock hero culture-arts-entertainment
umd edu atif guitarweb guitar project news requested access guitar source guitar migrated sourceforge link culture-arts-entertainment
wikipedia wiki hypothesis hypothesis wikipedia encyclopedia scientists base hypotheses observations scientific hypotheses mathematical model education-science
socialresearchmethods hypothes hypotheses studies hypotheses study designed exploratory inductive research formal hypothesis education-science
accessexcellence filson writhypo writing hypotheses matters don independently verifiable answer experiments hypotheses education-science
accessexcellence filson formathypo formatting hypotheses nice lesson hypotheses student handle process skill book patterns education-science
elsevierhealth journals mehy medical hypotheses medical hypotheses forum ideas medicine biomedical sciences publish theoretical papers education-science
wilstar theories scientific laws hypotheses theories scientific method misconceptions scientific theory law hypothesis similarities education-science
stat tamu edu stat notes node testing statistical hypotheses testing statistical hypotheses testing statistical hypotheses chapter computing confidence interval education-science
boxesandarrows dont test users test hypotheses don test users test hypotheses boxes arrows design testing websites applications generating hypotheses user behavior helps inform observation process structure data education-science
tantek log tantek calling hypotheses laws proven rigrous scientific study critique education-science
alzforum res adh cur default alzforum hypotheses hypothesis factory devoted presentation exchange ideas regarding novel hypotheses hunches education-science
alzforum res adh default alzforum hypotheses readers invited submit comments posted hypotheses theories encouraged exchange ideas education-science
wikipedia wiki hypotheses non fingo hypotheses fingo wikipedia encyclopedia hypotheses fingo latin feign hypotheses phrase isaac newton essay scholium appended education-science
nonfingo blogspot hypotheses fingo hypotheses fingo politics specialty space issues astronomy drunken astronauts education-science
ucmp berkeley edu diapsids extincthypo mystery invalid hypotheses hypotheses killed dinosaurs researchers studying topic hypothesis education-science
sciencepolitics blogspot publishing hypotheses and data blog science politics discussion section paper seeds hypotheses review papers opinions reworded hypotheses education-science
authors elsevier journaldetail pubid precis desc elsevier com page moved automatically redirected page click education-science
davidmlane hyperstat hypothesis testing hyperstat online testing hypotheses standard error books formula tests tests independent dependent education-science
vls icm edu cgi bin sciserv collection elsevier journal medical hypotheses education-science
cepa newschool edu het essays growth neoclass solowconv convergence hypotheses touch convergence hypotheses solow-swan model generated empirical speculation education-science
uclibs pid medical hypotheses education-science
archaeoastronomy archaeo astronomical hypotheses some ligurian engravings archaeo-astronomical hypotheses ligurian engravings author illustrates engravings hypotheses alignments bearings explanatory hypotheses considerations education-science
jan ucc nau edu mid edr class variables variables hypotheses learn online module understanding variables hypotheses edr introduction research northern arizona university online course education-science
chssc salford healthsci rem resmeth hypothes hypotheses hypotheses probablistic nature research hypotheses generating hypotheses testing hypotheses tailed hypotheses education-science
encyclopedia farlex hypotheses hypotheses hutchinson encyclopedia article hypotheses hutchinson encyclopedia article hypotheses hypotheses information hypotheses hutchinson encyclopedia hypothesis hypothesis testing education-science
links jstor sici sici hom jstor hypotheses misperception hypotheses misperception jervis behave actor try predict act actions education-science
tfriend hypothesis key hypotheses key hypotheses communities practice sharp background assumptions organizations networks education-science
research haifa jmjaffe genderpseudocmc hypo hypotheses hypotheses address research question regarding relationship gender-based communication pseudonyms cmc education-science
rider edu suler psycyber textrel psychology cyberspace hypotheses online text relationships hypotheses gather articles written discussions sorts people online education-science
ncbi nlm nih gov entrez query fcgi cmd retrieve pubmed dopt abstract list uids project match priori hypotheses project match assess benefits matching alcohol dependent clients treatments priori hypotheses client attributes education-science
brainyquote quotes keywords hypotheses hypotheses quotes hypotheses quotes quotations brainyquote education-science
icmje icmje uniform requirements manuscripts submitted biomedical journals manuscripts icmje encourages editors biomedical journals policy education-science
ncbi nlm nih gov sites entrez journals journals database education-science
interscience wiley cgi bin jhome journal biomedical materials research website journal biomedical materials research education-science
biomedical engineering online biomedical engineering online home page welcome biomedical engineering online online journal published biomedical engineering online papers aspects education-science
ibj pasteur iranian biomedical journal quarterly publication pasteur institute iran education-science
freemedicaljournals medical journals lists medical journals full-text access web education-science
hum molgen journals hum-molgen issues biomedical journals virtual journals section international communication forum human genetics hum-molgen hum-molgen issues biomedical journals education-science
pages inrete mbiomed journ biomedical journal resources battaglia collection links collection links biomedical journals periodici elettronici biomedici biomedical journals american chemical society publications education-science
medworld stanford edu research journals medworld research corner journals annals biomedical engineering journal biomedical engineering society links biomedical engineering web education-science
biomedcentral biomed central access publisher publisher peer-reviewed access journals nonlinear biomedical physics journal international society sports nutrition education-science
medind nic medind indian fulltext bio-medical journals indexed indmed access full-text peer reviewed biomedical journals education-science
medind nic imvw indmed indian biomedical journals database bibliographic aggregation peer-reviewed biomedical journals education-science
spie app publications index fuseaction journals jbo journal biomedical optics repository peer-reviewed papers utilize modern optical technology health care biomedical research education-science
elsevier locate yjbin journal biomedical informatics elsevier papers applications signal processing image analysis suitable biomedical engineering journals publish papers education-science
biomed discovery journal biomedical discovery collaboration home page journal biomedical discovery collaboration manuscripts aspects scientific information management studies education-science
histolii ugr journals searching biomedical journals engine por ejemplo journal microscopy igual mayúsculas minúsculas journal journ microsc cuando especifica que nombre contiene esa secuencia education-science
nlm nih gov bsd uniform requirements international committee medical journal editors uniform international committee medical journal editors uniform requirements manuscripts submitted biomedical journals sample references education-science
library umassmed edu ejournalsfaction lamar soutter library university massachusetts medical school african journal biomedical research text vol bioline international access education-science
firstmonday issues issue jeon economics scientific biomedical journals scholarsõ behavior pricing scientific journal ignored debate libraries publishers license education-science
bioline bioline international up-dated african journal biomedical research issn published ibadan biomedical education-science
icmje icmje uniform requirements manuscripts submitted biomedical manuscripts biomedical journals relationships editors biomedical journals manuscripts education-science
vjbo osa virtual journal biomedical optics scheme suitable mueller matrix imaging biomedical applications access guyot makrina anastasiadou eric deléchelle education-science
hindawi journals ijbi international journal biomedical imaging access journal scope biomedical imaging covers data acquisition image reconstruction image analysis theories methods systems applications education-science
interscience wiley cgi bin jhome journal biomedical materials research applied biomaterials website journal biomedical materials research applied biomaterials education-science
biij biomedical imaging intervention journal biij biomedical imaging intervention journal biij multidisciplinary access online biomedical imaging radiology journal education-science
lib monash edu ejournals medicine medicine nursing health sciences electronic journals monash search medicine nursing health science journals title keywords search tip journal anat retrieves journal anatomy subject education-science
cfs umbi umd edu jbo journal biomedical optics journal biomedical optics repository peer-reviewed papers utilize modern optical technology health care education-science
indmed nic indian medlars centre bibliographic informatics division indmed bibliographic database indian biomedical literature indexing medical biomedical journals india cover medline education-science
priory priory medical journals online medical journals network inter-related biomedical journals administered priory lodge education visited month education-science
ibj pasteur archive environment development economics biomedical journal ibj home farsi contact pasteur home page submission ibj approved medical journals commision ministry education-science
wikipedia wiki information theory information theory wikipedia encyclopedia information theory discipline applied mathematics quantification data goal enabling data education-science
itsoc information theory society focuses processing transmission storage information foundations communication process education-science
inference phy cam mackay info theory course course information theory lectures information theory mackay education-science
cmu edu dst tutorials info theory basics information theory introduction information theory touretzky carnegie mellon university education-science
informationtheory information theory promotes activities information communications theory australia information conferences stuff education-science
stanford edu class stat information theory key papers development information theory edited slepian information theory discovery edited verdu education-science
lmmb ncifcrf gov toms molecular information theory theory molecular machines home page molecular information theory center cancer research nanobiology program nih education-science
plan bell labs what shannonday paper mathematical theory communication version reproduced collection key papers development information theory paper claude elwood education-science
stanford edu gray entropy information theory version book entropy information theory gray adobe portable document format pdf education-science
cscs umich edu crshalizi notebooks information theory htmx version gray entropy information theory mathematically rigorous information theory inference learning algorithms online version education-science
ieeexplore ieee xpl recentissue punumber ieee xplore information theory ieee transactions subject category information theory published ieee transactions information theory society visit website ieee transactions information education-science
ccrnp ncifcrf gov toms paper primer information theory primer appendix logarithms information information theory explore web resource education-science
wikipedia wiki information entropy information entropy wikipedia encyclopedia article shannon entropy information theory information theory shannon entropy information entropy measure education-science
information theory information theory information theory ponderings postulates… canada estonia europe finland food drink germany information education-science
lecb ncifcrf gov toms itresources information theory resources collection links information theory claude shannon education-science
inference phy cam mackay itila mackay information theory inference learning instant classic covering shannon fundamental theorems postmodern theory ldpc codes copies education-science
amazon information theory robert ash amazon com information theory books ash amazon com information theory books ash ash education-science
amazon elements information theory thomas cover amazon com elements information theory books cover amazon com elements information theory books cover joy cover joy education-science
answersingenesis home area faq infotheory information theory information theory questions answers topics index page alien ufos anthropology ape-men apologetics archaeology arguments education-science
utia cas institute information theory automation research institute academy sciences czech republic development control information computer sciences education-science
acorn acorn arc communications research network ninth international conference spatial information theory melbourne ieee international conference ultra-wideband singapore education-science
theory caltech edu preskill physics course information theory quantum information quantum computation overview classical information theory compression quantum information transmission education-science
pespmc vub asc inform theor information theory information theory theorems algebraical identities observed systems approached law requisite education-science
cparity demo welcome ieee transactions information theory journal devoted theoretical experimental aspects information transmission processing utilization education-science
elementsofinformationtheory elements information theory topics information theory covered entropy data compression channel capacity rate distortion education-science
auckland cdmtcs chaitin cup algorithmic information theory printing theory algorithmic information theory theorem chaitin inventor algorithmic information theory education-science
auckland cdmtcs docs ait algorithmic information theory algorithmic information theory ait putting shannon information theory turing computability theory cocktail shaker education-science
matheory info chapter mathematical theory information chapter information followers renamed theory information theory revert shannon education-science
hpl research info theory labs research information theory information theory research mathematical foundations practical applications information theory generating intellectual property education-science
lmmb ncifcrf gov toms paper primer latex index information theory primer appendix logarithms introduction written molecular biologists unfamiliar information theory education-science
wikipedia wiki number theory theory wikipedia encyclopedia theory branch pure mathematics properties integers education-science
numbertheory theory web theorists collected keith matthews education-science
math niu edu rusin known math index theory dave rusin guide theory education-science
archives math utk edu topics numbertheory mathematics archives topics mathematics theory keywords elementary theory lucas theorem pascal triangle cellular automata bernoulli polynomials theorems morley emma education-science
mathpages home inumber mathpages theory kevin collection sci math postings theory topics education-science
alpertron numbert theory quadratic integer variable equation solver quadratic modular equations sum powers education-science
front math ucdavis edu math math theory theory section mathematics e-print arxiv education-science
mathgoodies lessons toc vol shtm theory education-science
mathworld wolfram numbertheory theory wolfram mathworld theory fascinating field mathematics arithmetic consisting study properties education-science
dpmms cam number theory web theory web british mirror search theory web pages vancouver italian mirror università roma tre rome italy education-science
ics uci edu eppstein numth theory files eppstein implemented -theoretic algorithms theory web recreational topics theory education-science
felix unife zth theory theory page bibliography theory web mirror roma internet resources theory education-science
physicsweb articles news theory news physicsweb theory physicist quantifying scientific output scientists education-science
shoup ntb computational introduction theory algebra victor shoup cambridge university press text pdf errata supplementary exercises education-science
integers ejcnt integers electronic journal combinatorial theory proceedings integers conference carrollton georgia published gruyter combinatorial theory education-science
utexas edu users voloch numberthy theory theory meetings software education-science
math uiuc edu algebraic number theory algebraic theory archives electronic preprint archives mathematics research papers algebraic theory arithmetic geometry education-science
dmoz science math number theory directory science math theory canadian theory association canada research theory education-science
history mcs andrews indexes number theory theory index history topics theory index systems ancient civilisations theory arabic systems education-science
mathforum library topics number theory math forum math library theory math forum internet math library comprehensive catalog web sites web pages study mathematics page sites education-science
amazon number theory dover advanced mathematics amazon com theory dover books mathematics amazon com theory dover books mathematics books george andrews george andrews education-science
math umbc edu campbell numbthy class glossary theory glossary fermat pseudoprime base mod fermat pseudoprime pseudoprime education-science
numbertheory ntw theory conferences compiled keith matthews theory web education-science
archives math utk edu software msdos number theory mathematics archives msdos software theory theory section education-science
maths edu krm ntw theory web theory web vancouver modified education-science
math uiuc edu ntf theory foundation collect donations supporters theory disburse donations encourage research education-science
math mcgill department numtheory theory unsolved theory fertile quality generating fundamental concepts mathematics education-science
elsevier locate jnt journal theory elsevier journal theory features research articles spectrum contemporary theory allied education-science
britannica article number theory theory encyclopaedia britannica theory branch mathematics properties positive integers arithmetic education-science
google top science math number theory google directory science math theory kevin collection sci math postings theory topics collect donations supporters theory education-science
wikipedia wiki sigmund freud sigmund freud wikipedia encyclopedia biography authior links education-science
ship edu cgboeree freud sigmund freud breuer assistant sigmund freud wrote book hysteria theory hysteria education-science
iep utm edu freud sigmund freud internet encyclopedia philosophy lenghty article father psychoanalysis recognised influential authoritative thinkers education-science
freudfile sigmund freud life information life sigmund freud online resources education-science
users rcn brill freudarc sigmund freud freud archives collection links internet resources sigmund freud collection libraries museums education-science
time time time scientist profile freud sigmund freud window unconscious lust rage repression battle supremacy view education-science
freud freud museum london sigmund freud house museum couch antiquities library environment museum education programme education-science
pbs wgbh aso databank entries bhfreu science odyssey people discoveries sigmund freud sigmund freud born austro-hungarian empire father merchant father wife freud mother education-science
kirjasto sci freud sigmund freud sigmund freud born jewish parentage freiburg moravia austria-hungary czech republic children education-science
freud netbase institute culture technologies intro restart projects contact home standby public netbase notice deficit forces temporary closure education-science
muskingum edu psych psycweb history freud psychology history sigmund freud trailblazers modern-day psychology originator psychoanalysis freud distinguished intellectual education-science
lucidcafe library may freud sigmund freud austrian originator psycho-analysis sigmund freud born freiberg moravia pribor czech republic freud developed techniques psychoanalysis education-science
freud museum sigmund freud -museum vienna home page sigmund freud museum vienna virtual guided tours museum biography freud audio library database education-science
freud museum sigmund freud museum wien vienna sigmund freud privatstiftung sigmund freud -museum wien sigmund freud museum vienna sigmund freud privatstiftung education-science
britannica article sigmund freud sigmund freud encyclopaedia britannica sigmund freud austrian neurologist founder psychoanalysis education-science
uic edu depts mcne founders sigmund freud sigmund freud born freyberg czechoslovakia freud goethe die nature field medicine education-science
loc gov exhibits freud sigmund freud conflict culture library congress exhibition sigmund freud conflict culture library congress exhibition education-science
bartleby freud freud sigmund columbia encyclopedia edition freud sigmund columbia encyclopedia edition education-science
jewishvirtuallibrary jsource biography freud sigmund freud age sigmund freud died london enduring legacy th-century culture education-science
freudarchives sigmund freud archives information access scholarly sigmund freud psychoanalytic personal papers correspondence photos records education-science
religiousworlds fondarosa freudhm marc fonda freud page sigmund freud web welcome marc fonda freud page access annotiated bibliogrpahy volumes editor education-science
colorado edu english engl klages freud freud lec talking sigmund freud ideas thinkers century education-science
psywww books interp toc freud interpretation dreams table contents interpretation dreams edition sigmund freud translated brill psych web visitors education-science
quotationspage quotes sigmund freud sigmund freud quotes quotations page sigmund freud innately children true realistic anxiety sigmund freud letter carl jung fruits education-science
freud chronology freud museum life sigmund freud chronology birth freiberg moravia freiberg leipzig family settles vienna education-science
amazon sigmund freud ralph steadman amazon com sigmund freud books ralph steadman amazon com sigmund freud books ralph steadman ralph steadman education-science
pandc freud personality consciousness sigmund freud lewis sigmund freud comparison viewpoints life pain death armand nicholi education-science
stg brown edu projects hypertext landow htatbrown freud freud sigmund freud education-science
mcphee items watermelon flavored sigmund freud head lollipops suckers archie watermelon flavored sigmund freud head lollipops reluctance human head mouth subtle education-science
encarta msn encyclopedia sigmund freud sigmund freud msn encarta freud sigmund austrian physician neurologist founder psychoanalysis approach understanding education-science
cell cell online cell impact factor source isi journal citation reports neurons map—call forabstracts neuron sfn satellite meeting education-science
wikipedia wiki cell journal cell journal wikipedia encyclopedia cell biweekly peer-reviewed scientific journal publishes novel research experimental biology field education-science
jcb journal cell biology online version journal cell biology rockefeller university press education-science
jcb contents date shtml jcb archive issues text abstracts education-science
jcs biologists company biologists ltd journal cell science covers topics contemporary cell biology published company biologists ltd education-science
stemcells alphamedpress stem cells international journal cell differentiation proliferation experimental protocols embryonic stem cells research education-science
molbiolcell molecular biology cell articles molecular aspects cell structure function published american society cell biology ascb education-science
ajpcell physiology ajp cell physiology protein vesicle trafficking perspectives cell physiology call nominations editorship ajp cell physiology journal neurophysiology education-science
molecule molecular cell online molecular cell switch journal cancer cell cell cell host microbe cell metabolism cell stem cell chemistry biology biology education-science
ajrcmb atsjournals american journal respiratory cell molecular biology searchable archive focusing cellular biochemical molecular developmental genetic immunological studies lung cells molecules education-science
cellbioed cell biology education online quarterly journal published american society cell biology publishes peer-reviewed articles life science education education-science
blackwellpublishing journal ref aging cell journal information aging cell journal publish novel exciting science addresses fundamental issues biology aging education-science
nature ncb journal home nature cell biology articles research papers cell division cell structure animal plant cell biology cell cycles education-science
jcs biologists contents date shtml jcs archive issues quarterly journal microscopical science highlighted purple text abstracts education-science
cellpress cellpress online cell press launches cell stem cell journal covering stem cell research cell press journals flagship journal cell neuron immunity education-science
rockefeller edu rupress rockefeller university press journal cell biology journal experimental medicine journal physiology subscriptions education-science
ajpcell physiology contents date shtml physiol cell physiol archive issues physiol cell physiol ajp advances physiology education home help feedback subscriptions archive search search education-science
jstor journals jstor journal cell biology journal cell biology jcb not-for-profit publication edited scientists leading life sciences journal jcb publishes papers education-science
scitation aip asmejournals fuelcell journal fuel cell science technology journal fuel cell science technology cover editor nigel sammes university connecticut issn eissn coden jfcsau education-science
ajrcmb atsjournals contents date shtml ajrcmb archive issues text abstracts education-science
ajplung physiology ajp lung cellular molecular physiology essays aps classic papers call nominations editorship ajp cell physiology journal neurophysiology education-science
biologists jcs journal cell science education-science
rockefeller edu rupress jcb jcb journal cell biology journal cell biology moved text issues education-science
pigment pigment cell research pigment cell research publishes pigment cell research journal international federation pigment cell societies ifpcs society melanoma research education-science
nature about journal cell research cell death differentiation monthly research journal focused exciting field programmed cell death apoptosis education-science
ingentaconnect content urban ingentaconnect publication european journal cell biology european journal cell biology issn visit publication homepage european journal cell biology logo urban fischer logo education-science
halic edu jcmb journal cell molecular biology halic university journal cell molecular biology journal cell molecular biology contents volume click titles education-science
blackwellpublishing journals cpr cell proliferation journal information cell proliferation journal information contents lists abstracts blackwell publishing website education-science
springerlink openurl genre journal issn journal muscle research cell motility education-science
elsevier wps product cws home fuel cell virtual journal elsevier fuel cell virtual journal online overview articles fuel cell component published education-science
wikipedia wiki markov chain markov chain wikipedia encyclopedia mathematics markov chain andrey markov discrete-time stochastic process markov property markov property education-science
wikipedia wiki markov chain monte carlo markov chain monte carlo wikipedia encyclopedia markov chain monte carlo mcmc methods random walk monte carlo methods class algorithms sampling probability education-science
sosmath matrix markov markov markov chains markov chain process finite probabilities pij pij probability education-science
dartmouth edu chance teaching aids books articles probability book chapter markov chains markov chain offspring successive generations represented markov chain education-science
eblong zarf markov fun markov chains fun markov chains message signature bottom email usenet postings education-science
nist gov dads markovchain markov chain definition markov chain links information implementations education-science
taygeta rwalks node markov chains markov chain sequence random values probabilities interval value education-science
pespmc vub asc markov chain markov chain probabilities markov chain transition matrix indicating symbol symbol education-science
statslab cam james markov markov chains continuous-time markov chains q-matrices exponentials continuous-time markov chains properties class structure education-science
random mat sbg ste diss node markov chains construction markov chain ingredients namely transition matrix distribution definition education-science
dbwilson exact web random sampling markov chains häggström wrote course book finite markov chains algorithmic applications chapter cftp education-science
mathworld wolfram markovchain markov chain wolfram mathworld gamerman markov chain monte carlo stochastic simulation bayesian stewart introduction numerical solution markov chains education-science
statslab cam mcmc markov chain monte carlo preprint service papers mcmc methodology submitted publication statistical laboratory university cambridge education-science
toronto edu radford fbm software software flexible bayesian modeling markov chain sampling markov chain sampling methods applied distributions formulas bayesian education-science
amazon markov chains pierre bremaud amazon com markov chains books pierre bremaud amazon com markov chains books pierre bremaud pierre bremaud education-science
amazon markov cambridge statistical probabilistic mathematics amazon com markov chains cambridge statistical amazon com markov chains cambridge statistical probabilistic mathematics books norris norris education-science
omega albany edu cdocs introduction markov chain monte carlo probabilistic inference markov chain monte carlo methods online http omega albany edu neal pdf education-science
oberlin edu markov markov chains mixing authors organized mathematics markov chain monte carlo maa prep workshop mathematical sciences research institute education-science
doctornerve nerve pages interact mrkvform shtml doctor nerve markov page page writer prose poetry submit markov chain engine engine munches writer text education-science
math uah edu stat markov index xhtml markov chains study markov chains core topic textbook stochastic processes stochastic processes sheldon ross education-science
planetmath encyclopedia markovchain planetmath markov chain value chain value values summed pithy phrase markov chains education-science
toronto edu radford review abstract abstract probabilistic inference markov chain monte fields tackled monte carlo methods sampling markov chains rich array techniques education-science
teamten lawrence projects markov markov chains markov chain graph carries probabilities edges node directed edges education-science
stat umn edu papers prints points node markov chain monte carlo markov chain monte carlo mcmc gibbs sampler metropolis metropolis-hastings metropolis-hastings-green algorithms education-science
mpi inf mpg leda manual markov chain markov chains markov chain markov chain graph edge non-negative integer weight node outgoing edge education-science
cnx content latest markov chains markov chain discrete-state random process evolution process continuous-time chain education-science
stat berkeley edu users aldous rwg book reversible markov chains random walks graphs education-science
msri calendar workshops workshopinfo workshop mathematical sciences research institute markov chains markov chain monte carlo mcmc technique sampling random combinatorial simulating suitable markov chain education-science
worldscibooks mathematics markov chain monte carlo markov chain monte carlo mcmc statistical physics spilled application leading education-science
cpan perldoc algorithm markovchain algorithm markovchain object oriented markov chain generator algorithm markovchain implementation markov chain algorithm object seeds markov chains symbol stream education-science
wikipedia wiki quantum mechanics quantum mechanics wikipedia encyclopedia quantum mechanics fundamental branch physics applications nonlinear quantum physics world scientific education-science
jracademy jtucek science what quantum physics history explanation quantum physics quantum mechanics education-science
sciencedaily news matter energy quantum physics sciencedaily quantum physics news news quantum physics research quantum mechanics quantum dots albert einstein education-science
library thinkquest quantum physics quantum physics branch science deals discrete indivisible units energy quanta quantum theory education-science
theory uwinnipeg physics quant node quantum physics concepts quantum physics education-science
xxx lanl gov archive quant quantum physics education-science
hpwt quantene quantum physics qualitative description key aspects heisenburg uncertainty principle wave-particle duality theories education-science
quantum physics polytechnique quantum physics online java applets illustrating solutions subject education-science
arxiv archive quant quantum physics collection research papers quantum mechanics education-science
hyperphysics phy astr gsu edu hbase quacon hyperphysics concepts quantum references molecules hyperphysics education-science
bethe cornell edu personal historical perspectives hans bethe quantum physics personal historical perspectives physicist hans bethe delivered lectures quantum theory education-science
newscientist channel fundamentals quantum world report quantum world scientist scientific theories cures stubborn quantum physics wonder drug century education-science
spaceandmotion physics quantum theory mechanics quantum physics quantum theory wave mechanics quantum physics quantum theory wave mechanics wave structure matter wsm spherical standing wave interactions discrete energy education-science
video google videoplay docid quantum physics slit experiment bleep movie quantum physics slit experiment min video google com info ratings avg star star star education-science
bubl link quantumphysics bubl link quantum physics introductory information quantum physics covering nature particles waves similarities field modern education-science
wikipedia wiki quanta quantum wikipedia encyclopedia physics quantum plural quanta indivisible entity energy quantum theory branch physics quantization education-science
amazon quantum physics stephen gasiorowicz amazon com quantum physics books stephen gasiorowicz amazon com quantum physics books stephen gasiorowicz stephen gasiorowicz education-science
physicsweb articles news quantum physics goodbye reality news quantum physics goodbye reality physicists uncomfortable idea quantum events innately education-science
quantum physics polytechnique quantum physics online quantum physics online version english version rights reserved merlot classics award physics education-science
hyperphysics phy astr gsu edu hbase hframe hyperphysics hyperphysics exploration environment concepts physics employs concept principal quantum principle equivalence proton education-science
higgo quantum laymans lazy layman guide quantum physics niels bohr father orthodox copenhagen interpretation quantum physics shocked quantum theory education-science
amazon quantum physics molecules solids particles amazon com quantum physics atoms molecules solids nuclei amazon com quantum physics atoms molecules solids nuclei particles books eisberg resnick eisberg resnick education-science
phy stargaze quantum physics non-mathematical historical review elementary quantum theory help processes sun stars educational web education-science
lqp uni goettingen quantum physics crossroads international forum information exchange scientists mathematical conceptual constructive relativistic education-science
physicsweb articles world quantum theory weird wonderful physics confine aspects quantum world-view alien classical physics entanglement education-science
qwiki caltech edu qwiki quantum physics wiki project hosted california institute technology centered quantum information quantum computation quantum control quantum optics education-science
venables asu edu quant index quantum physics description web-enhanced lecture course quantum physics venables education-science
home btclick scimah quantumphenomena buddhism quantum physics quantum physics experiments buddhist philosophy demonstrating observing mind potentialities education-science
physics nist gov divisions div div nist quantum physics division division division conducts cutting edge research quantum physics nation science technology education-science
physics about quantumphysics quantum physics quantum physics quantum physics counter-intuitive field physics examining realm behavior einstein education-science
bioinformatics oxfordjournals oxford journals life sciences bioinformatics bioinformatics publish quality peer-reviewed scientific papers excellent review articles fields computational education-science
bioinformatics oxfordjournals archive bioinformatics archive issues oxford journals life sciences bioinformatics archive archive online issues education-science
wikipedia wiki bioinformatics bioinformatics wikipedia encyclopedia bioinformatics computational biology techniques applied mathematics informatics statistics computer science education-science
bioinformatics bioinformatics org open-access institute bioinformatics society people access biological information source software education-science
bioinformatics faq bioinformatics faq bioinformatics org wiki centers bioinformatics activity bioinformatics online resources bioinformatics websites education-science
biotech icmb utexas edu pages bioinfo biotech bioinformatics explanation bioinformatics biotech resources web project indiana univ univ texas education-science
ncbi nlm nih gov about primer bioinformatics bioinformatics factsheet ncbi creates public databases conducts research computational biology software tools analyzing genome data disseminates biomedical education-science
ornl gov sci techresources human genome research informatics shtml bioinformatics human genome research progress human genome project research sequencing mapping functional comparative genomics informatics ethical legal social issues education-science
bioplanet bioplanet bioinformatics jobs bioinformatics job features job postings discussion resumes career resources education-science
cse ucsc edu research compbio bioinformatics computational biology ucsc university california santa cruz bioinformatics tools genie gene-finding sam hidden markov models education-science
bioinformaticsonline bioinformatics sequence genome analysis mount companion website book material links education-science
gene drug bioinformatics llc market insights gene drug market market reports custom research consulting executives life science industry education-science
oreilly pub topic science reilly bioinformatics center features bioinformatics books resources news articles education-science
wikipedia wiki category bioinformatics category bioinformatics wikipedia encyclopedia bioinformatics computational biology interdisciplinary fields research development application algorithms computational statistical education-science
biology gatech edu graduate programs bioinformatics new whatis bioinformatics biology bioinformatics computers handle biological information computational molecular biology education-science
genomicglossaries content bioinformatics gloss pharmaceutical bioinformatics computational biology glossary bioinformatic study peptide peptide comparisons structural features proteins function dna fragment education-science
geocities bioinformaticsweb bioinformatics web bioinformatics resource portal bioinformatics evolved full-fledged multidisciplinary subject integrates developments information computer technology applied education-science
bioinformatics med umich edu home bioinformatics graduate program bioinformatics graduate program bgp established interdepartmental program university michigan enrolled education-science
mybio page mybio primer design primer design research scientist biology jobs ieee international conference bioinformatics biomedicine education-science
edu bioinformatics bioinformatics boston university interdisciplinary phd masters programs internship industry companies conjunction masters program education-science
https vbi edu virginia bioinformatics institute home virginia bioinformatics institue leader bioinformatics research development education-science
aaai aitopics bioinf bioinformatics topics understandable information helpful resources artificial intelligence material education-science
bioinformatics uncc edu bioinformatics program unc-charlotte university north carolina charlotte established bioinformatics research center brc brc interdisciplinary center education-science
bioinform bioinform vol bioinformatics news service education-science
motif stanford edu brutlag bioinformatics homepage stanford university predicting biological function structure sequence education-science
bioinformaticsservices bioinformatics services homepage bioinformatics services bis biotechnology consulting firm specializing applying power computational biology build solutions education-science
mathworks products bioinfo mathworks bioinformatics toolbox analyze bioinformatics toolbox bioinformaticists analyze visualize sequence microarray data education-science
bioinformatics utep edu utep bioinformatics program www bioinformatics utep edu bioinformatics program university texas paso bioinformatics utep edu privacy statement education-science
bib oxfordjournals oxford journals life sciences mathematics physical sciences briefings bioinformatics impact factor isi briefings bioinformatics superb journal education-science
biology gatech edu bioinformatics bioinformatics biology study bioinformatics computational biology school biology development computational methods studying education-science
heritage research index heritage research heritage org listing issues federal budget tax policy reforming health care immigration homeland defense national security education-science
genome gov genome gov biomedical research issues genetics guide projects publications funded national human genome research institute examine controversial biomedical research issues education-science
sirc social issues research centre social issues research centre established conduct research promote debate aspects lifestyles social behaviour education-science
aau edu research research association american universities research issues topics covered conflicts research integrity misconduct research data disclosure education-science
issuesresearch issues research inc issues research synthesizes knowledge help advance understanding questions organizations business society education-science
solar center stanford edu sun earth glob warm global warming research issues sun variability affect cause global climate education-science
nationalacademies policy national academies subject hub policy research issues national academies policy research issues hub page national academies advisers nation science engineering medicine education-science
ornl gov hgmis elsi elsi ethical legal social issues --genome research human genome project research sequencing mapping functional comparative genomics informatics ethical legal social issues education-science
many corante archives blog research issues blog research issues many-to-many listed links weblogs reference blog research issues email entry friend email entry email address education-science
acrlblog categories research issues learn technology readiness archive research issues learn technology readiness programs attended ala hour workshop education-science
grants nih gov grants guide files pa- research ethical issues human subjects research nih funding opportunities notices nih guide grants contracts research ethical issues human subjects research pa- nih education-science
grants nih gov grants guide notice files not nih guide financial conflicts research complexity issues potential threats integrity research posed conflicts nih issuing education-science
nlm nih gov archive pubs cbm hum exp notice ethical issues research human participants cbm ethical issues research human participants library medicine bibliography education-science
nwrc usgs gov issues usgs national wetlands research center nwrc issues capabilities research projects nwrc research contact e-mail accretion subsidence sea-level perez education-science
lib uchicago edu llou forintlaw legal research international law issues internet legal research international law issues internet research guide international law internet massimo magagni universita education-science
stthomas edu rimeonline rime research issues music education vol research issues music education rime on-line peer-reviewed journal devoted thorough research commentary advances practice education-science
arl newsltr association research libraries bimonthly report arl bimonthly report research library issues actions arl cni sparc reports issues academic research education-science
serci serci society economic research copyright issues society promoting academic research economic aspects intellectual property publications information annual congress education-science
iier iier iier issues educational research journal reprinted reproduced permission writing publishers institutes educational research nsw education-science
the aps policy animals animal research science policy american physiological society bioscience briefing benefits biomedical research advocacy resource kits advocacy sites government resources policy issues education-science
ebri employee benefit research institute ebri ebri retirement income adequacy ppa fas ebri employee benefit research institute trademarks education-science
firstmonday issues issue deuze webcommunicators overview issues research online journalism journalists suggestions developing research instrument online education-science
nces gov surveys sass issues schools staffing survey sass research issues schools staffing survey web researchers sass items education-science
rpi edu zaki dmkd dmkd acm sigmod workshop research issues data mining knowledge discovery san diego california conjunction education-science
multcolib homework sochc social issues homework center multnomah county library in-depth research events controversial topics reports balanced approach issues education-science
hsph harvard edu bioethics course ethical issues international health research website program ethical issues international health research topics ethics international clinical education-science
forge ogf projects sourceforge project home firewall issues research project research document issues grid applications experience education-science
indiana edu poynter animals ethical issues animals research ethical issues animals research ethics behavior edited pimple orlans education-science
europa nvc edu ride ride ws-eceg workshop annual workshops research issues data engineering ride conjunction education-science
publicagenda issues frontdoor issue medical research public agenda guide medical research public agenda guides medical research overview century medical research arguably human health education-science
wikipedia wiki electric motor electric motor wikipedia encyclopedia electric motor converts electrical energy mechanical energy reverse process converting mechanical energy electrical energy engineering
howstuffworks motor howstuffworks electric motors surprised electric motors car kitchen bathroom engineering
home hiwaay palmer motor beakman electric motor diagrams build electric motor minimal links extra science experiments children engineering
usmotors electrical motors electrical motors division emerson electric line industrial motors gears engineering
hyperphysics phy astr gsu edu hbase magnetic elemot electric motors electric motors rotating coils wire driven magnetic force exerted magnetic field electric engineering
aosmithmotors electrical products company build electric motors electric motor job engineering
sciencejoywagon physicszone lesson otherpub wfendt electricmotor electrical motor java applet simulation electrical motor engineering
wegelectric weg electric motors producer electric motors company news catalog contact information engineering
exploratorium edu snacks stripped down motor exploratorium science snacks stripped motor motor sliding electrical contact coil electric motors complicated commutators engineering
evilmadscientist article homopolarmotor evil mad scientist laboratories simplest electric motor running excess rpm stingy scholar blog archive »the simplest electric motor engineering
reliance reliance motors drives home leading supplier industrial automation solutions motors drives controls engineering
wikipedia wiki brushless electric motor brushless electric motor wikipedia encyclopedia brushless motor bldc synchronous electric motor modeling perspective motor engineering
walter fendt electricmotor electrical motor java applet simulation electrical motor engineering
alibaba buyeroffers electrical motor electrical motor importers contact electrical motor importers buyers countries regions alibaba com world online import export engineering
emscomn electric electrical equipment electrical equipment emsco electric motor supplier reconditioned electrical usa engineering
ieee virtual museum collection tech lid ieeevm motor electric motor converts electricity mechanical motion electric motor grew discoveries electric engineering
marathonelectric marathon electric inc motors generators marathon electric company web manufacturer electric motors generators engineering
amazon electric motor handbook wayne beaty amazon com electric motor handbook books wayne beaty amazon com electric motor handbook books wayne beaty kirtley wayne beaty kirtley engineering
sci toys scitoys scitoys electro electro chapter electromagnetism father taught electric motor sometime description engineering
lmphotonics electrical calculations induction motor control software consultancy services electrical electronics industries focus motor control incorporating educational engineering
engineeringtoolbox electrical systems electrical electrical motor calculator online electrical motor calculator calculate amps kva indicating locked rotor code letters electrical motors engineering
epanorama links motorcontrol epanorama net links electrical motors operate principle magnetic fields electric motor drive systems consume engineering
made china electrical electronics catalog electric motor china electric motor electric motor catalog china electric motor china electric motor catalog electric motor manufacturer directory trade platform china electric motor manufacturers global electric motor engineering
goldenmotor hub motor brushless motor electric bike power wheelchair chinese manufacturer electric bikes bike conversion kits engineering
interfacebus motors electrical motor manufacturers motor motor servo resolver index engineering links electronic motor components electrical electronic motor manufacturers engineering
careerbuilder jobseeker jobs jobdetails job did hsshnkr jobs electrical motor design engineer jobs kansas thank electrical motor design engineer application process email address engineering
alibaba showroom electrical motor electrical motor manufacturers electrical motor manufacturers exporters suppliers traders companies factories alibaba com world online base suppliers importers engineering
eng tips threadminder pid electric motors motor controls engineering forum eng-tips description electric motors motor controls engineering technical forum mutual help system engineering professionals engineering
bakerinst baker instrument company leader electrical test equipment baker instrument company electrical motor test equipment maintenance professionals rewinding providers industry engineering
solvayadvancedpolymers markets automotive automotiveelectricalmotorparts electricalmotorparts electric motor plates brush holders armature links electrical motor applications engineering
familycar transmission automatic transmissions course planetary gear system automatic transmissions gears combinations manual transmission gears slide shafts engineering
wikipedia wiki automatic transmission automatic transmission wikipedia encyclopedia automatic transmission automobile gearbox gear ratios automatically vehicle freeing driver engineering
auto howstuffworks automatic transmission howstuffworks automatic transmissions automatic transmission pain gear shifting hands automatic transmission manual engineering
auto howstuffworks automatic transmission howstuffworks compound planetary gearset automatic transmission gear housing gears transmission ring gear planet carrier sun gears engineering
mouthshut product reviews automatic gear manual gear reviews automatic gear manual gear mouthshut com write reviews automatic gear manual gear product reviews ratings feature comparisons photos cars suvs millions products engineering
mouthshut review automatic gear manual gear review automatic gear manual gear jrohit mouthshut com review automatic gear manual gear jrohit user written consumer reviews ratings feature comparisons photos cars suvs millions engineering
rospa drivertraining info automatic automatic gearboxes understanding principles automatic gearbox appropriate decisions prevailing circumstances engineering
innerauto automotive definitions automatic gear shifting automatic gear shifting inner auto automatic transmissions pair gear epicyclic planetary gears ring gear engineering
acronyms thefreedictionary automatic gear box automatic gear box agb acronyms agb definition automatic gear box acronyms abbreviations online dictionary thesaurus engineering
autorepair about troubleshooting diagnose automatic transmission diagnose automatic transmission diagnose automatic transmission engineering
gears manufacturers automatic transmissions automatic transmissions automatic transmission fluid automatic automatic transmissions automatic transmission fluid automatic transmission gear automatic transmission components automatic transmission history engineering
groups google group rec autos makers saturn browse thread thread sky automatic transmission rec autos makers saturn google driver manually overrides automatic gear selection mechanization options input device degree override engineering
wikipedia wiki semi automatic transmission semi- automatic transmission wikipedia encyclopedia semi- automatic transmission clutchless manual transmission automated manual transmission gear paddle shift gearbox system engineering
amazon automatic shift carbon insert interior rgoas amazon com automatic gear knob bmw shift knob amazon com automatic gear knob bmw shift knob carbon fiber insert interior shift knobs auto shift knobs auto overdrive engineering
globalspec featuredproducts detail bijurdelimoninternational automatic gear lubricator automatic gear lubricator bijur delimon international globalspec product announcement bijur delimon international lubricator compact motor-driven gear pump controlled output adjustable engineering
rentacarbulgaria hire automatic gearbox cars index cars vehicles automatic transmission gearbox rent rent automatic gearbox car bulgaria hire automatic car ski resorts sea resorts sofia varna burgas engineering
campingandcaravanningclub download path documents manual versus automatic which transmission manual versus automatic transmission gearbox transmission vehicle body automatic gear leading edge technology four-speed automatic gearbox panel engineering
monotorque who monotorque automatic gear bikes automatic gear beginners people technical inclination deal constant shifting cruising engineering
visitbulgaria rentacar automatic cars automatic transmission gear box rent bulgaria cars automatic gear box ford scorpio link toyota avensis link engineering
samarins check transmission check transmission discover transmission gear oil oil manual transmission automatic transmission guess minutes driving kill engineering
amazon tartan trader automatic stick keyring sofwqu amazon automatic gear stick keyring kitchen home amazon automatic gear stick keyring kitchen home engineering
alibaba catalog automatic transmission fluid automatic transmission fluid sawi qaddah exporting sawi qaddah exporting car spare alibaba supplier manufactures automatic transmission fluid egypt engineering
wipo pctdb selector device vehicle automatic invention selector device gearbox vehicle automatic gear system comprising shift lever kinematic engineering
wipo pctdb automatic gear shifting manual transmission automatic gear shifting manual transmission capable structure complicated engineering
made china showroom kaifenggroup product detailtozxfqmootcx china quad with automatic reverse gear quad automatic reverse gear china quads china quad automatic reverse gearand china quads quad quads quad mini quads mini quad quad automatic quads engineering
made china showroom chbigbear product detailroyeziqdxahn china full automatic atv with reverse gear automatic atv reverse gear st- china automatic atv reverse gear st- china atv quad atv quads quad atv quads atv atv quad engineering
auto recalls justia content jaguar auto recalls jaguar power train automatic transmission component power train automatic transmission gear indication prndl potential units affected summary engineering
patentstorm patents automatic gear transmission patent automatic gear transmission patent patent storm gear -shift mechanism gear transmission shift-and-select lever engineering
patentstorm patents claims automatic gearbox motor vehicles patent automatic gearbox motor vehicles patent patent storm invention automatic gearbox motor vehicles comprising engineering
eng tips viewthread qid tribology engineering automatic gear lubrication systems curently running automatic gear lubrication systems grease gear system sag mill ball mill nickel concentrator engineering
discounttire discount tire custom wheels truck car rims discount tire discount tire stores tires wheels rims terrain tires highway tires rugged terrain engineering
customwheel custom wheels chrome wheels chrome rims truck wheels car rims custom wheels rims distributor wholesale retail customers custom wheels tire packages chrome wheels chrome rims truck wheels engineering
discountedwheelwarehouse custom wheels car rims truck rims chrome rims chrome wheels custom wheels car rims discount prices sell custom rims truck rims chrome rims wholesale prices shipping door engineering
bigwheels bigwheels net custom wheels chrome wheels alloy wheels car wheels selection custom wheels tires packages manufacturers cars vans suv online search engineering
customwheelsdirect custom wheels car truck rims chrome wheelz spinners tires brands dub wheels ultra wheels american racing reaction alloys focal wheels foose wheels asanti wheels lexani engineering
wheeltech chrome wheels custom rims car wheels chrome custom wheels car rims tires auto accessories brand amg schnitzer kmc katana engineering
lakeshorewheelandtire wheels rims tires car wheels chrome wheels lakeshore wheel car wheels custom wheels chrome rims replica wheels lakeshore wheel tire hubcaps wheelcovers tail lights centercaps engineering
autopartsdeal wheels wheels wheels trusted source wheels guarantee satisfaction buy array line wheels engineering
amazon wheels gravel road lucinda williams amazon com car wheels gravel road music lucinda amazon com car wheels gravel road music lucinda lucinda engineering
carbibles tyre bible car bibles wheel tyre bible wheel tyre bible covering wheels tyres tires rim tyre tread tread depth tread wear engineering
seriouswheels wheels classic sports muscle car pictures vintage classic muscle car pictures books pre-war american european custom engineering
wheelstudio chrome rims custom rims car rims truck rims staggered wheels staggered wheels car rims chrome rims custom wheel tires wholsale prices cars trucks suvs wheel tire packages shipped door engineering
tireandwheeldeals tire wheel deals truck suv car wheels tires tireandwheeldeals com deal tire wheel package featuring custom chrome rims wheels inch inch kmc wheels car engineering
web alfredstate edu ciat tutorials rotatingcarwheels rotating wheels car handout rotate wheels car pace car engineering
wheelsrims industry leader custom wheels car rims truck rims shop wheels rims hubcaps wheel covers euro lights wheel -related products models suppliers oem aftermarket engineering
wikipedia wiki open wheel car wheel car wikipedia encyclopedia open- wheel car cars wheels car body open- wheel cars street cars stock cars touring cars engineering
wikipedia wiki car wheels gravel road car wheels gravel road wikipedia encyclopedia car wheels gravel road won grammy contemporary folk album willams album gold voted album engineering
motors listings ebay car wheels tyres trims qqloglz qqsacatz qqsargnzsalicqqsocmdzlistingitemlist ebay alloy wheels tyres wheel items prices car wheels tyres trims cars vehicles categories ----------------------------------- antiques art baby books comics magazines engineering
customwheelsmarket custom wheels car rims-chrome wheels -replica wheels -custom wheels custom wheels rims sale buy custom wheels replica wheels online car rims chrome wheels custom rims tires engineering
slickcar custom wheels custom car wheels custom wheels online slickcar com features line custom wheels car truck suv engineering
primidi smart car wheels scientists university portsmouth developed artificial intelligence system build world car wheel engineering
daytonwirewheels dayton wire wheels cars street rods suvs trucks dayton wire wheels established dayton ohio premier designer manufacturer car rims wire wheels engineering
hubcaps wheels alloy wheels car wheels truck tires wheels tips advice information alloy wheels truck car tires wheels car wheels alloy truck tires engineering
carpartswholesale cpw wheels auto wheels car wheels car wholesale wheels integral vehicle propel vehicle sharp stylish engineering
weldracing weld racing wheels forged truck suv car motorcycle racing world toughest forged wheels off-road enthusiast modern muscle car weld racing wheels engineering
wheelguyz custom wheels custom rims custom wheels rims car rims custom custom wheels custom rims custom wheels rims car rims custom auto wheels custom auto rims auto rims rims wheels tenzo wheels nankang tires engineering
amazon hot wheels molded car case amazon com hot wheels molded car colors toys amazon com hot wheels molded car colors toys games engineering
wheels blogs nytimes indias car indias car wheels autos york blog agreed wheels bolted saying engineering
carrim cheap rims cheapest rims discount car rims wheels carrim net website helps cheapest rims wheels online engineering
riograndewheels rio grande wheels car club classic car club vehicles newsletter photos classifieds paso texas engineering
idcow diecast car models autoart jada toys hot wheels maisto diecast car models autoart jada toys hot wheels maisto engineering
carandmodel car model import cars import models event coverage car model online coverage automotive motorsports model expos sport compact import events north america engineering
scalecars model car scale car model diecast scalecars com© scalecars com model cars collectors scale diecast model car engineering
ewacars diecast model cars ewa car books car videos selection model cars motor books car videos car magazines engineering
fueleconomy gov feg findacar car estimates gas mileage greenhouse gas emissions safety ratings air pollution ratings model cars trucks engineering
modelcarkits hobby heaven plastic model car kits collectables plastic model car kits collectables secure online catalog sales engineering
hotimportnights hot import nights car car models music lifestyle events hot import nights premier import car featuring import tuners import tuner girls import cars import car models music entertainment engineering
importtuner tuner cars import models import tuner cars import tuner magazine import tuner monthly magazine featuring tuner car import scene lifestyles import tuner cars import models engineering
scaleautomag scale auto building collecting model cars readers kit building techniques collector market insight kit product releases engineering
wikipedia wiki model car model car wikipedia encyclopedia model car miniature representation scale model automobile powered vehicle reproducing shapes engineering
motormint motormint com diecast model car collectibles won die cast car truck models classic diecast cars diecast models model kits engineering
dmi chez alice models dmi car models download car models car models subaru tribeca carrera cadillac cts cars mitsubishi car forum car gallery engineering
policecarmodels diecast police cars kits decals accessories gearbox premier edition burbank ford crown vic police car signature models chrysler imperial police car engineering
iloveindia cars car models index car models india car models india car models elsewhere india engineering
auto howstuffworks car models channel howstuffworks car models channel car models true classics beloved automobiles howstuffworks engineering
csmonitor woeu german community models car -free living csmonitor com vauban development practice ideas dismissed eco-fantasy engineering
cars yahoo new road car models model turnaround car design daimler super daimler super dennis engineering
diecast diecast cars diecast models die cast collectibles diecast zone insider news comprehensive car lists reviews online forums faqs features collectors precision scale model cars engineering
rars sourceforge screenshot car car car models screenshots robots rars model default car model choosen colors car engineering
benlokkers ben lokkers car models ben lokkers car models bergen zoom netherlands classic modern racing classics rally classics formules engineering
themodelcarmuseum national model car builders museum museum dedicated preserving history model car engineering
theaircar models mdi air car world´s cleanest car technical data mdi car models family van taxi pick-up mini cat resolution images videos mpeg engineering
importtuner models hot import models sexy import car girls import tuner magazine import tuner interviews cover models personal hottest import models sexy import car girls engineering
motortrend new cars compact cars compact cars compact car models motor trend motor trend car buyer guide research compact cars rebates pricing recalls compact engineering
dmi chez alice models dmi car models model opinion appreciated links links models commercial models games models car forum car gallery engineering
autos yahoo isuzu isuzu cars isuzu car models yahoo autos yahoo autos isuzu cars research isuzu car models isuzu ascender compare isuzu vehicles buy isuzus sale engineering
autos yahoo newcars latest models models yahoo autos upcoming car models sneak peek automotive industry lined hit showroom floor engineering
autoweb used models search autoweb model search autoweb model lincoln town car autoweb lotus elise autoweb lotus esprit autoweb engineering
showrods dave rod rally vintage car models dedicated collection vintage model rods scale model showrods engineering
lotpro new car prices quotes models rebates buying incentives compare car prices quotes car models rebates car buying incentives search models style coupes suv trucks sedans wagons engineering
wikipedia wiki electrical equipment electrical equipment wikipedia encyclopedia piece electrical equipment machine powered electricity enclosure electrical components engineering
foxelectricsupply wholesale electrical electrical equipment electrical supplier wholesalers contractors consumers company specialized equipment electrical engineering
rosenelectric rosen electrical equipment surplus electrical equipment commercial electrical engineers electrical technicians source surplus electrical equipment engineering
news thomasnet news electrical equipment systems reliable electrical equipment systems news stories source electrical equipment systems news stories database reliable industrial news engineering
bls gov oco ocos electrical electronics installers repairers knowledge electrical equipment electronics employment applicants vocational schools community engineering
nema stds water damaged nema evaluating water-damaged electrical equipment evaluating water-damaged electrical equipment engineering
eera electrical equipment representatives association representatives share practices discuss matters pertinent businesses electrical industry serve engineering
europa enterprise electr equipment index enterprise industry electrical equipment voltage directive lvd lays requirements covering health safety risks electrical equipment operating engineering
amazon mechanical electrical equipment buildings amazon com mechanical electrical equipment buildings amazon com mechanical electrical equipment buildings edition books ben stein reynolds ben stein reynolds engineering
gzmeihao guangzhou electrical equipment factory electrical maufacturer exporter electrical appliances air cleaner air freshener air conditioner standing air curtain electric heater extra engineering
seekingalpha article electrical equipment industry picks alpha wall street transcript interviewed stephen tusa vice president senior analyst multi-industry electrical equipment equity engineering
aps anl gov safety and training electrical safety index user electrical equipment inspections compliance nec osha doe regulations electronic electrical equipment aps inspected engineering
eastcoastmotor east coast electrical equipment home buy sell repair electric motors transformers starters engineering
rowelectrical row electrical equipment home page buying selling reconditioned industrial equipment engineering
eeco electrical equipment company electrical equipment company business augusta location marvin griffin road company augusta engineering
ericksonelectric erickson electical equipment company erickson electrical equipment company bonnie lane elk grove village phone fax engineering
hse gov pubns indg indg maintaining portable electrical equipment offices ‘are risks portable electrical equipment offices maintaining portable transportable electrical equipment engineering
alibaba showroom electrical equipment electrical equipment manufacturers electrical equipment manufacturers exporters suppliers traders companies factories alibaba com world online base suppliers engineering
steadypower steadypower com coffman electrical equipment company helped coffman electrical equipment supplier federal government engineering
dti gov innovation sustainability weee directive waste electrical electronic equipment weee dti producers responsible financing collection treatment recovery waste electrical equipment engineering
online onetcenter link summary summary report repair equipment machines defective components worn gaskets seals watertight electrical equipment engineering
physorg news electrical fields equipment materials physorg news electrical fields equipment materials infection risk engineering
amazon mechanical electrical equipment buildings amazon com mechanical electrical equipment buildings amazon com mechanical electrical equipment buildings edition books benjamin stein reynolds walter grondzik alison kwok engineering
ezmeter watthour meters apartments marinas submetering watt-hour meters switches marinas parks products downloads engineering
opsi gov uksi electrical equipment safety regulations authoritative version queen printer copy published stationery office electrical equipment safety regulations engineering
hse gov pubns indg indg maintaining portable electrical equipment hotels electrical equipment hotel maintain ‘are risks portable electrical equipment engineering
workcover nsw gov rdonlyres bee electrical equipment risk assessment checklist electrical equipment risk assessment guidelines help comply legislative requirements clause occupational health safety regulation ohs engineering
europa environment waste weee index environment waste electrical electronic equipment directives restriction hazardous substances electrical electronic equipment waste engineering
bls gov oco ocos assemblers fabricators electrical electronic equipment assemblers build products electric motors batteries computers electronic control devices sensing engineering
facilities yale edu work volume approvals guide electrical equipment text reflects additions edition guide engineering
avert hivprevention hiv aids prevention hiv transmission overview abc condoms injecting drug users mother child transmission prevention health workers health
cdc gov hiv aids prevention guide hiv infection aids cdc leadership hiv prevention research surveillance development testing effective biomedical interventions health
cdc gov hiv pubs facts factsheets cdc hiv aids cdc role hiv prevention coinfection hiv diseases risk behaviors national center hiv aids viral hepatitis std prevention health
thebody content art body hiv prevention testing symptoms worried hiv guys gotten hiv sexually transmitted health
thebody content art hiv prevention body body hiv aids resource hiv aids basics prevention diagnosed hiv treatment living hiv aids policy activism health
globalstrategies global strategies hiv prevention mission implement international strategies hiv infection strategic alliances share compassion health
caps ucsf edu center aids prevention studies ucsf hiv prevention hiv aids research institute university california san francisco committed maintaining focus prevention hiv disease health
epi state epi hiv hiv std prevention care north carolina hiv prevention messages appropriate audiences information health
cdcnpin scripts hiv prevent cdc npin hiv aids prevention prevention united investments hiv prevention paid rate hiv infections slowed health
hptn hiv prevention trials network hiv prevention trials network hptn collaborative clinical trials network tests safety efficacy health
hivinsite ucsf edu insite prevention hiv insite prevention page online cme course designed help clinicians perspective pressing issues surrounding hiv prevention hiv care setting health
cdcnpin cdc national prevention information network npin hiv std cdc service distributing hiv aids std information health
kff hivaids hivghpwgpackage global hiv prevention kaiser family foundation global hiv prevention international panel leading public health experts clinicians biomedical behavioral health
depts washington edu nnptc national network std hiv prevention training centers home page seattle std hiv prevention training center integral national network training centers dynamic education courses health
aegis topics prevent hiv aids prevention aegis invite explore database information hiv prevention search feature health
nhpc national hiv prevention conference comprehensive approach spread hiv infection comprehensive hiv prevention strategies monitoring health
aidsinfo nih gov guidelines guidelinedetail guidelineid aidsinfo hiv treatment guidelines incorporation hiv prevention information incorporate hiv prevention messages routine medical care hiv -infected patients topics risk screening health
medicalnewstoday articles hiv prevention male circumcision clinical trials africa adult male circumcision risk acquiring hiv infection heterosexual sex health
eurekalert pub releases uoc lhp hiv prevention programs cheaper ucsf-led team researchers hiv prevention programs middle-income countries efficiency cause program health
eurekalert pub releases mtn son safety microbicide hiv prevention tested help stem tide hiv aids epidemic women researchers launched clinical safety trial topical vaginal health
happ colostate edu hiv aids prevention project funding prevention research advancing hiv aids prevention native communities native cba providers network health
metrokc gov health apu public health seattle king county hiv aids program hiv aids epidemiology reports hiv aids semi-annual statistical reports reports hiv prevention hiv care services articles seattle-based health
hivinsite ucsf edu insite transmission prevention hiv hiv transmission prevention populations grey square integrating hiv prevention care people hiv health
psychologytoday webmd hiv aids news hiv prevention diaphragm may not help src psychtoday hiv prevention diaphragm help diaphragm doesn help hiv prevention women getting condoms key experts write lancet health
aidsinfo nih gov contentfiles understandinghivprevention understanding hiv prevention prevention medical care persons living hiv hiv prevention strategies health
caps ucsf edu pubs caps hiv prevention sheets hiv prevention sheets electronically e-mail listserv listserv ucsf edu message subscribe capsfs health
thecaucus blogs nytimes mccain stumbles hiv prevention mccain stumbles prevention caucus politics mccain stumbles prevention adam nagourney mccain senator mccain town hall meeting photo greg press health
managingdesire managing hiv prevention strategies century aids prevention resources test counselors educators outreach workers berkeley clinic hiv prevention services collective health
cdcfoundation fellowships price cdc foundation price fellowship hiv prevention price fellowships hiv prevention nongovernmental organization ngo leaders opportunity visit centers health
medicalnewstoday articles avac launches report female-initiated hiv prevention methods female-initiated hiv prevention learn upcoming trials aids health
nationalfamilies brain index nfia guide drugs brain guide effects drugs brain summaries scientific research drug effects brain body drug street health
yic gov drugfree drugeffects drugs effects instant respiratory paralysis potency creates possibility overdose effects heroin drug cocaine drug health
drugs prescription drug information effects interactions drugs com prescription drug information news professionals consumers search drug database comprehensive prescription patient information health
faculty washington edu chudler introb neuroscience kids explore nervous system effects drugs nervous system alcohol amphetamines barbiturates caffeine cocaine ecstasy heroin inhalants lsd marijuana health
drugstory drug effects index drugstory drug effects national youth anti- drug media campaign ondcp developed drugstory org drug -related information entertainment writers health
aafp afp herbal remedies adverse effects drug interactions adverse effects drug interactions herbal remedies ginkgo biloba extract advertised health
biomedcentral biomed central abstract houghfeature three-color microarray experiments assess drug effects genomic scale methodology shortening cycle health
umsl edu rkeel drgeff drug effects studying substances drugs effects classification schemes developed organize health
projinf sideeffectschart project inform drug effects chart hiv aids treatment chart adequately reflect percentages effects women women studies drugs health
drugeffects drug effects cocaine addict heroin prescription drugs drug effects chances searching answers help loved cope addiction health
help teachers drugs kathie nunley layered curriculum web educators drugs effect brain thirdly neurons resilient drug effects health
dwi caip drugs effects psychoactive drugs effects development tolerance prolonged withdrawal symptoms prolonged health
projinf sideeffects project inform drug effects hiv aids drug effects anti-hiv drug effects true drugs health
nlm nih gov cgi mesh cgi field entry term drug effects drug effects health
helpguide substance drug abuse addiction signs symptoms effects learn signs symptoms drug addiction substance abuse effects drugs drug health
technologyreview read article technology review finding hidden drug effects researchers developed screening tool discovering unexpected effects drugs living cells health
yourlawyer personal injury lawyer drug effects accident attorney leading personal injury lawyers victims york accident attorneys personal attention health
aidsinfo nih gov contentfiles pediatricgl supiiipda adverse drug effects supplement pediatric adverse drug events adverse drug effects sensitive drugs adverse effects bone metabolism health
drugabuse gov nida notes nnvol prenatal nida prenatal exposure drugs abuse affect effects prenatal drug exposure effects drug exposure children cognitive problem-solving health
sciencedaily releases sciencedaily chemical maps hint drug effects schizophrenia antipsychotic drugs brain bloodstream trail chemicals health
upi consumer health daily reports pedmed keeping tabs drug effects united press international consumer health daily reports consumer reports investigation linked effects dozen drugs marketed brand-name generic versions accounted health
grants nih gov grants guide files pa- mechanisms adverse drug effects children nih funding opportunities notices nih guide grants contracts mechanisms adverse drug effects children pa- nichd health
blogs nature spoonful sitting erythropoietins dea spoonful medicine sitting drug deadly effects sitting drug deadly effects people treated cancer anemic blood oxygen levels health
arthritis about arthritismedications arthritis medications drug information drug side effects arthritis medications drug information drug effects arthritis medication information dosage effects drug interactions warnings medications drugs health
theaustralian news story genetic test aids drug side- effects australian risk getting sick hiv aids drugs fallen thanks test helps doctors tailor therapy patient health
aidsinfo nih gov contentfiles pediatricgl supiii ped guidelines adverse drug effects differentiating complicating consequences hiv infection toxicities drugs health
rxlist cgi generic zolpid ambien effects zolpidem tartrate drug interactions learn potential medication effects drug interactions drug ambien zolpidem tartrate rxlist health
content nejm cgi content full nejm pharmacogenomics drug disposition drug targets clinical observations inherited drug effects documented field pharmacogenetics health
adrugrecall defective drugs paxil birth defects fosamax osteonecrosis drug recall reports news defective drugs plavix ortho evra effects viagra blindness paxil birth defects serevent health
mercurynews san jose mercury news waistline effects alli waistline effects alli diet drug debuts feder ostrov saqib rahim mercury news article launched health
wikipedia wiki epidemic epidemic wikipedia encyclopedia epidemiology epidemic greek epi- demos people classification disease human population health
amnh exhibitions epidemic epidemic world infectious diseases exhibition exploring world infectious disease health
epidemic epidemic website epidemic crew press folder bocconi brand virus english italiano press folder downjones epidemic downjones sendmail health
epidemic hepatitis epidemic public health awareness hosted everett koop information hepatitis hepatitis epidemic health
epidemic epidemic health
topics nytimes top news health diseasesconditionsandhealthtopics epidemics inline nyt classifier epidemics west nile virus united epidemic store health
dictionary epidemic definition epidemic merriam-webster online dictionary definition epidemic merriam-webster online dictionary audio pronunciations thesaurus word word games health
library thinkquest anatomy epidemic educate epidemics epidemics diseases affect people health
imdb title epidemic epidemic feeling peak stupid audience watch whatever mouth health
epidemic epidemic sommaire général art zoyd dumb lepage saup granular synthesis jean michel bruyère lydie jean-dit pannel dangereuses visions health
cdc gov eis epidemic intelligence service epidemiology program office eis country sękey appliedęepidemiology trainingęprogram eis officers played pivotal roles inęinvestigating root health
who int entity csr epidemic pandemic alert information updates communicable diseases health
pbs wgbh pages frontline meth frontline meth epidemic pbs speed meth glass street methamphetamine fad motorcycle gangs business health
pbs fredfriendly epidemic pbs retired epidemic fred friendly seminar retired pbs org information film http www fredfriendly org epidemic health
archives gov exhibits influenza epidemic influenza epidemic influenza epidemic swept world killed people world population attacked deadly health
amazon epidemic american permissive parenting resultant amazon com epidemic rot american culture absentee amazon com epidemic rot american culture absentee permissive parenting resultant plague joyless selfish children books health
unaids hiv data globalreport default report global aids epidemic report global aids epidemic unaids introduction pdf overview global aids epidemic pdf health
unaids hiv data epi unaids aids epidemic update annual aids epidemic update reports developments global aids epidemic maps regional summaries edition health
oregonlive special oregonian meth oregonlive com unnecessary epidemic oregonian west methamphetamine epidemic child epidemic oregon girl waits cure mother health
cancerweb ncl cgi bin omd epidemic epidemic online medical dictionary epicritic sensibility epictetain epicycle epicycloid epicystitis epicyte epidemical epidemic benign dry pleurisy health
avert wwhiv global hiv aids epidemic information world hiv aids epidemic issues world health
data unaids pub epireport epiupdate epidemic update india omitted analysis scale hiv epidemic heterosexual masks health
iht articles news nurses epilogue libya spreading aids epidemic international sad epilogue libya aids epidemic acknowledged spread health
history cmh epipre epidemic disease london preliminaries centre metropolitan history hub history resources online building institute historical research university health
finalescape hosting epidemic brand source modification surrounding mysterious viral epidemic heart thriving city city chaos city fear health
abclocal ktrk story section health abc com west nile virus epidemic potential spike west nile virus infection reported researchers predicting epidemic health
time time magazine article autism epidemic myth upsurge disorder book shifting definitions policy health
civicenterprises pdfs thesilentepidemic silent epidemic school dropout epidemic america communities nation suffer dropout epidemic health
who int csr disease avian influenza avian influenza epidemic pandemic alert epr country activities outbreak news resources media centre programmes projects epidemic health
accessexcellence aec epidemic demonstrating epidemic experiment students experience scale epidemic demonstrating ease disease organisms spread health
cancer docroot ped ped acs tobacco cancer information harmful effects tobacco quitting tips smoking legislation risks children teens health
cancer docroot ped ped american cancer society harmful effects tobacco cigarettes cigars smokeless tobacco body wallet health health
tobacco facts info tobacco cancer smoking larynx cancer quitting tobacco products cancer larynx lung mouth emphysema epidemology quit information graphic pictures health
cancer gov cancertopics smoking smoking cancer home page national cancer institute information quitting smoking smoking cancer secondhand smoke cigarettes tobacco products tobacco research smoking statistics health
cancer gov cancertopics factsheet tobacco smokeless smokeless tobacco cancer national cancer institute sheet health risks smokeless tobacco national cancer institute sheet health
mdanderson topics smoking tobacco cancer smoking lung cancer smoking cancer matter health kicking tobacco habit cancer center studies health
quitsmoking about cancer tobacco related cancers cancer tobacco cigarettes smoking lung cancer tobacco cancer percent lung cancer tobacco cancers cancer health
roswell tobaccodocuments roswell park cancer institute tobacco document collections growing resources organizing tobacco industry documents industry youth advertising promotions health
rdoc smoking tobacco risk smoking tobacco smokers oral cancer risks mouth cancer tobacco people mouth cancer tobacco users smokers nonsmokers mouth cancer health
smokefree gov docs smokelesstobacco smokeless tobacco cancer questions answers smokeless tobacco cancer questions answers smokeless tobacco smokeless tobacco —snuff chewing tobacco health
tobaccocontrol cancer gov dccps tcrb nci tobacco cancer homepage resources smokers smokefree gov national network tobacco cessation quitlines health
conferences international cancer tobacco control conferences home uicc world cancer congress world conference tobacco health legal privacy information copyright american cancer society inc health
entnet healthinfo tobacco cancer head neck cancer americans cancer head neck preventable die tobacco health
women cancer gov reports wtobacco shtml nci office women health women tobacco cancer home women tobacco cancer agenda century appendix women tobacco cancer health
usatoday news health cervicalcancer tobacco help fight cervical cancer usatoday com kentucky researchers striving tobacco -based vaccine cost doses doses health
cancercontrol cancer gov tcrb monographs cancer control population sciences tobacco control research nci monographs pull research cigartetets smoking prevention topics health
plan cancer gov tobacco research tobacco tobacco -related cancers scientific scientists cancer -causing agents tobacco smoke tobacco products methods health
monographs iarc eng monographs vol volume volume tobacco smoke involuntary smoking tobacco smoking causally cancer oesophagus squamous-cell tobacco smoking stomach cancer causal health
info cancerresearchuk cancerstats causes lifestyle tobacco cancer research tobacco cancer risk information smoking cancer statistics team cancer research health
medicolegal tripod cancerstats cancer statistics citing tobacco reprinted data linked smoking cancer refuting myth discovery tobacco companies disinformation ads health
cancer ccs internet standard langid canadian cancer society tobacco information health effects cigarettes tobacco products cancer secondhand smoke children secondhand smoke women tobacco tobacco statistics health
info cancerresearchuk healthyliving smokingandtobacco cancer research smoking cancer tobacco smoke cancer -causing substances tobacco cancer -causing chemicals addictive drug nicotine health
uicc index uicc website cancer tobacco tobacco cause cancer people died cancers tobacco lung cancer cancers health
cdc gov tobacco health effects cancer health effects smoking tobacco cancer osh cdc risk dying lung cancer smoke cigarettes women smoke cigarettes health
tobacco articles category lung cancer tobacco org lung cancer updated collection news articles tobacco lung cancer research treatment health
bandolier band breast cancer alcohol tobacco monthly newsletter evidence-based health care source information net health
news bbc health stm bbc news health chewing tobacco cancer warning asians britain focus campaign dentists trading standards officers highlight health risks chewing tobacco health
who int tobacco research cancer index cancer tobacco role chance lung cancer tobacco harmful effects human health health
sciencedaily releases sciencedaily smokeless tobacco lead breast cancer preliminary smokeless tobacco risk breast cancer wake forest university school medicine health
michigancancer whatwedo tob providerstoolkit michigan cancer consortium mcc tobacco cessation awareness month national lung cancer awareness month michigan providers tobacco cessation tool kit goal quit tobacco health
health howstuffworks calorie howstuffworks calories calorie unit energy associate calories food apply energy gallon liters health
bioweb usc edu courses fall documents bisc lab burningcal burning calories energy food eat food bodies convert stored energy calories calories energy record prediction laboratory report health
nlm nih gov medlineplus ency article medlineplus medical encyclopedia diet calories energy stored food measured calories calories diet energy diet body health
wikipedia wiki calorie calorie wikipedia encyclopedia calorie unit measurement energy calorie french calorie gram calorie approximates energy health
hyperphysics phy astr gsu edu hbase humeng energy energy intake humans food dietary calories kilocalories diet neighborhood health
carbboom education marathon calc running marathon calorie energy gel calculator runners calories burn running marathon energy gel running marathon health
sciencebuddies mentoring project ideas chem shtml burning calories energy stored temperature mass water energy captured calorimeter calories health
annecollins lose weight calorie equation calorie equation weight loss calorie equation weight loss energy intake energy expenditure energy calorie intake equals energy expenditure physical activity health
betterhealth vic gov bhcv bhcarticles nsf pages kilojoules and calories explained open kilojoules calories health channel food energy measured kilojoules calorie ‘kilojoule internationally health
emaxhealth drink recipes caffeine calories fuel energy drinks energy boost teens energy protein drinks health
mypyramidtracker gov usda cnpp mypyramid tracker food calories energy balance feature automatically calculates energy balance subtracting energy expend physical activity health
primusweb fitnesspartner library weight calsburned calories body weight management energy balance equation energy body food calories versus health
weightlossforall energy expenditure chart calorie counter chart calculate energy expenditure exercise calorie counter chart calories burned exercise movement energy exercises health
science education nih gov customers nsf msenergy nih curriculum supplement school science science energy balance calorie intake physical activity grades explore scientific principles energy balance body energy health
science education nih gov supplements nih energy default science energy balance calorie intake physical activity glossary map contact science energy balance nih curriculum supplement series-grades science energy balance curriculum supplement cover health
uni edu earth eecp mid mod mathematics activites calorie heat energy energy temperature gram students calorie energy packet health
phy stargaze senergy energy chemical energy food measured calories calories kilocalories health
thermexcel english tables unitnext conversion unit units flow rate pressure thermal energy intermediate value calorie calorie energy heat water gram health
kidsnutrition bodycomp energy energyneeds calculator children calorie calculator calories interpret energy yes child bmi percentile age health
findarticles articles fka delicious low- calorie snacks boost energy satisfy delicious low- calorie snacks boost energy satisfy munchies nutrition health looksmart articles health
bioedonline slides slide bioed online slides food energy energy calorie bmr activity energy instructional unit food fitness teaches students calorie energy activity health
stason tularc sports running calorie energy count calorie energy count stason org manuals hints guidelines articles help health
clinicalanswers nhs index question calorie energy diets calorie energy diets harmful patients diets diets compare health
associatedcontent article energize with enviga new calorie burning energize enviga calorie burning energy drink check energize enviga calorie burning energy drink submitted gipsy content health
enviga enviga enviga delicious sparkling tea proven help burn calories health
calorie count calories item calories gatorade energy drink calorie nutrition energy drink gatorade performance health
calorie count calories item calories pepsico inc amp energy drink calorie nutrition amp energy drink calorie -count com health
bodybuilding fun girard bodybuilding com biologybabe energy human basal metabolic requirement energy food calories kcal health
education qld gov schools healthy glenview balancing calorie intake energy expenditure glenview school smart healthy schools grant project health
thequalityportal cal unit conversion calculators weight volume pressure calculators weight volume pressure energy calorific volume energy conversion calculator btu calories gram watt hour health
geol umd edu pages facilities lmdr press stress pressure page stress units pascals newton pascal unit pressure newton force health
hcd bupa fact sheets stress workplace stress workplace stress pressure symptoms bupa health factsheet information stress workplace pressure responsibilities stress reducing stress levels health
ivillage workcareer survive archive beat stress pressure ivillage de- stress life tips info advice handle stress ivillage career quiz tabs health
convert convert pressure stress pressure conversion online stress pressure conversion online instant online units measurements conversion metric conversion systems units health
earth keithr moldy manual node constant stress pressure desirable conduct simulations conditions constant pressure stress constant volume health
tsuccess dircon stress management stress management pressure management stress control stress audits stress management training courses seminars workshops london covering aspects pressure management understanding stress stress strategies health
mindtools stress brn pressurepoints burnout pressure stress management techniques article helps burnout pressure maintain regain commitment job health
impactfactory gate preview managing stress presure skills training registeredgate stress pressure stress excitement article manage stressful health
gequartz tools intpress intpress pressure stress calculator quartz toolbox help calculate effectiveness practicality quartz products on-site tools calculate window thickness health
mayoclinic health stress and high blood pressure stress blood pressure connection stress blood pressure learn short-term links risks health
searchsmb techtarget sdefinition gci pascal unit pressure stress definition pascal pronounced pass-kal abbreviated international system units unit pressure stress scientist health
sciencedaily releases sciencedaily wartime stress blood pressure rates children parents military blood pressure heart rates stress levels peers wartime researchers health
cipd subjects health stress stress cipd stress confusion pressure stress stress reaction people pressure health
worldchiropracticalliance tcj sep sep mertz pressure stress mertz studying consequences pressure stress month column save health
dissectmedicine track bbc news health job stress blood pressure constant stress health risk blood pressure experts warn health
ezinearticles why stress blood pressure caused stress blood pressure true blood pressure stress strain stress blood pressure health
pslgroup eaa morning coffee boosts blood pressure stress hormones lane study builds caffeine boosted blood pressure heart rate stress hormones subjects drank health
cnn health library stress blood pressure connection cnn com cnn com health library information family health health women health children health seniors health fitness nutrition health
thedevco company personal thriving stress management pressure training courses stress management thriving pressure training courses development company health
mercola feb stress bloodpressure mild stress blood pressure belief majority heart disease cancer foundationally unresolved emotional conflict health
cleavebooks scol ccpress pressure conversion calculator pressure stress units pascals millibars bars atmospheres inches water inches mercury feet water health
daily stanford edu article highstakeseeexamselicitstresspressure high-stakes exams elicit stress pressure stanford daily factors contribute stress pressure sheer students quals health
stress about bloodpressurestroke stress blood pressure and stroke risk stress blood pressure stroke risk stress blood stress blood pressure information research stress blood pressure affect health
amazon performance under pressure managing workplace amazon com performance pressure managing stress amazon com performance pressure managing stress workplace books heidi wenk somaz heidi wenk sormaz bruce tulgan heidi wenk somaz heidi health
authentic breathing authentic breathing exercises stress fish oil bullet breathing blood pressure stress relief fitness meditation detoxification health learn safe products health
jobsearch about interviewquestionsanswers answerstress job interview answer handle stress pressure job interview answers question handle stress pressure health
personaldevelopment suite article cool stress management tips stress pressure managing stress gentle tolerant health
precisionmeasurement precision measurement products stress strain load force stress strain pressure load force torque flow temperature rotation level motion displacement wireless telemetry measurements health
nhlbi nih gov hbp prevent factors stress stress cause blood pressure stress stress blood pressure contribute blood pressure effects health
medscape viewarticle mental stress -associated blood pressure linked patients blood pressure reactive mental stress hypertension elevated creatinine levels health
wikipedia wiki infection infection wikipedia encyclopedia infection detrimental colonization host organism foreign species infection infecting organism utilize host health
springerlink link infection health
amnh nationalcenter infection infection detection protection kids bacteria infections diseases sections plug-ins health
niddk nih gov health urolog pubs utiadult utiadult urinary infections adults causes symptoms diagnosis urinary infections treatment health
iai asm infection immunity american society microbiology journal covering aspects infectious disease plus clinical immunology health
midwinter lurk guide guide page infection isn vague promise watch scheduled episode infection scene sinclair garibaldi health
earwig infection game earwig enterprises hot board game earwig enterprises infection board game catch health
scottsigler podshow scott sigler audio novels bloodcast infection hits podiobooks com junkies king shit earth infection scott sigler infection moved podiobooks com health
library med utah edu webpath infehtml infecidx infection index infection index respiratory syncytial virus lung microscopic ascaris lumbricoides gross trichuris trichiuria whipworm infection colon gross health
podiobooks podiobooks book infection audio book podiobooks com infection audio book podiobooks com health
amnh nationalcenter infection inf inf infection infection body defenses killer job squelching harmful microbes germs multiply body health
lib uiowa edu hardin staph hardin staph infection mrsa university iowa hardin internet staph infection mrsa health
neli national electronic library infection homepage welcome national electronic library infection neli neli digital library on-line evidence-based health
who int topics hiv infections hiv infections stages infection symptoms infection progresses immune system weaker health
msu edu eisthen yeast vaginal yeast infection pages covering symptoms causes treatments vaginal yeast infections links yeast infection information health
medicinenet yeast vaginitis article yeast infection symptoms causes treatment medicinenet com doctor consumer health information vaginal yeast infections definition causes symptoms diagnosis treatment health
his hospital infection society home foster scientific hospital doctors nosocomial hospital acquired infections health
infectioncontroltoday infection control magazine journal healthcare journal healthcare practitioners responsible purchasing administering infection control sterilization products health
nlm nih gov medlineplus earinfections medlineplus ear infections ear infections illnesses babies children infection affects ear otitis media health
intl elsevierhealth journals jhin journal hospital infection journal hospital infection journal hospital infection society publishes articles field health
ghr nlm nih gov ghr glossary infection infection glossary entry genetics home reference infection definition invasion growth microorganisms bodily tissues definition unified medical language system health
iai asm contents date shtml iai archive issues home help feedback subscribers archive search institution google indexer sign health
amazon infection shir sano xbm amazon com infection dvd shirô sano kaho minami moro morooka amazon com infection dvd shirô sano kaho minami moro morooka isao yatsu masanobu takashima mari hoshino yoko maki michiko hada tae kimura koichi health
journals cambridge jid hyg cambridge journals online epidemiology infection epidemiology infection publishes reports reviews aspects infection humans animals health
pubmedcentral nih gov tocrender fcgi journal action archive archive infection immunity infection immunity vols vol articles infection immunity courtesy health
ada public topics infection control ada org oral health topics infection control page information infection control public health
apic association professionals infection control multi-disciplinary voluntary international organization promoting wellness prevention infection world-wide advancing health care epidemiology health
cdc gov flu avian gen info avian flu humans cdc avian influenza flu avian influenza infection humans cdc centers disease control prevention influenza flu homepage health
familydoctor handouts vaginal yeast infections familydoctor org information vaginal yeast infections american academy family physicians health
intmed mcw edu drug infectionrx infection cefotetan reserved mild moderate infections cholangitis enterics streptococcal infection penicillin drug health
wikipedia wiki calorie calorie wikipedia encyclopedia calorie unit measurement energy calorie french latin calor heat fields joule health
calorie count calorie counter database online diet program searchable directory nutrition printable food labels daily calorie requirement tool daily calorie health
wisegeek what does calories look like calories straightforward guide calories health
caloriecontrol calorie control council information cutting calories cut calories fat diet recommendations maintaining healthy weight selection low- calorie health
caloriecontrol exercalc calorie control council healthy calculators burn extra calories extra pounds dish savored health
kidshealth kid stay healthy food calorie learning calories heard calories article kids health
answers topic calorie calorie definition answers com cal·o·rie abbr cal units heat measured quantity heat temperature health
howstuffworks calorie howstuffworks calories calories people counting cutting millions people trying slim learn calories health
caloriesperhour calorie counter weight loss calculator weight loss tutorial weight loss tutorial calculators calories burned food restaurants groceries ideal weight bmi bmr losing weight health
calorieking calorieking diet weight loss calorie counter diet weight loss resources lose weight healthy home usa comprehensive food database proving trusted diet weight loss resources health
health gov dietaryguidelines dga healthieryou chapter healthier chapter calorie calorie talking calories calories eat drink daily activities health
nutritiondata nutritiondata com nutritiondata nutrition calorie counter nutrition calorie counter calculator promotes healthy eating telling foods eat health
calorieking foods calorieking diet weight loss information calorie counter nutritional information brand generic foods foods usa comprehensive up-to-date food database health
thefreedictionary calorie calorie definition calorie online dictionary definition calorie online dictionary calorie calorie mean calorie synonyms calorie antonyms information calorie health
britannica article calorie calorie encyclopaedia britannica calorie unit energy heat calorie heat pressure standard health
thecaloriecounter calorie counter calorie counter count daily caloric intake caloric counter calorie counting manage health
womens health fitness calorie chart calorie chart information calorie chart count calorie calorie chart critical health fitness calorie chart maintain calorie intake chart energy health
exercise about fitnesstools blcalorieburn calorie calculator burning calories calorie calculator calories burning health
weightloss about nutrition blwhatcal weight loss calorie calories count calories dismissed weight loss tool count health
caloriecountercharts mike calorie fat gram chart foods calorie fat gram chart foods sorted carbohydrates cholesterol protein fat listed alphabetically health fitness health
weightlossforall calorie requirements daily daily calorie requirements women calculating accurate calculation calorie requirement women health
calorie count calories item calories poppy seed calorie nutrition poppy seed calorie -count com health
scienceworld wolfram physics calorie calorie eric weisstein world physics flavors calories conventional calorie thermodynamic calorie physics health
arthritis resources nutrition calories nutrition calorie calorie talking weight calories measurement heat health
calorielab burned calories burned exercise walking calorielab calorie counter nutrition database tens foods generic foods brand foods menu items health
calorie qarchive calorie calorie smart diet calorie intake calculation calorie calorie smart diet calorie intake calculation diet planning health
walking about calories blcalcalc calories calculator basal metabolic rate calories body burn calculate calories daily calorie burn basal metabolic rate health
health ivillage eating enutritional calories calorie calculator ivillage com ivillage calorie calculator helps calories stay healthy function efficiently health
eoearth article calorie calorie encyclopedia earth calorie unit measurement energy unfortunately evolution century meanings health
wikipedia wiki negative calorie diet negative calorie diet wikipedia encyclopedia negative calorie diet versions diet ostensibly dieters eat drink food products nutritious health
rxlist rxlist internet drug index prescription drugs medications prescription drug information consumers medical health professionals drugs effects interactions health
wikipedia wiki medication medication wikipedia encyclopedia medication drug cure symptoms illness medical condition commercial medications health
healthtouch bin econtent dnoteinfo cid htdrug medication guide medication click letter medication health
medicinenet medications focus medications prescription drugs counter drugs prescribed medications user friendly food drug interaction tool health
medicinenet medications article medications information index drug monographs index comprehensive articles prescription otc medications drugs monographs cover generic brand drug class mechanism health
nimh nih gov publicat medicate nimh medications booklet mental disorders medications treating comprehensive medications health
topix drug medication news topix news medication continually updated net health
safemedication safe medication medication search engine information safety content medicines health
mentalhealth medications screen psychiatric medications medication click health
buddyhead blog buddyhead blog http clk atdmt com mdh bddyhtrh mdh advertise buddyhead com email traviskeller gmail com health
nlm nih gov medlineplus druginformation medlineplus drugs supplements prescription over-the-counter medication information medmaster™† product american society health-system pharmacists ashp health
counseling uchicago edu resources virtualpamphlets medication shtml scrs virtual pamphlet collection medication medication depression university texas austin discount medication programs university massachusetts lowell health
ismp institute safe medication practices institute safe medication practices ismp devoted medication error prevention safe medication ismp health
dir yahoo health pharmacy drugs and medications drugs medications yahoo directory learn drugs medications sites devoted drugs plus medicine guides drug interaction information substance abuse drug policy health
fda gov cder drug mederrors default medication errors fda medication error reports marketed human drugs prescription drugs generic drugs over-the-counter drugs nonvaccine health
mentalhealth medications canadian monographs psychiatric medications covering phramacology indications contraindications precautions adverse effects overdose health
americaninsomniaassociation medications medications medication treatments people suffer falling asleep health
emedicinehealth pain medications article pain medications information pain medicine pain medications nasids acetaminophen narcotics effects addiction abuse withdrawal medications health
iom edu medication errors quality chasm institute medication errors report national agenda reducing medication errors estimates incidence cost health
nap edu catalog medication errors quality chasm committee medication errors philip aspden julie wolcott lyle bootman cronenwett editors health
spondylitis about med ankylosing spondylitis medications ankylosing spondylitis disease information ankylosing spondylitis symptoms diagnosis treatment medication educational materials brochures health
rarediseases programs medication nord national organization disorders inc nord administered programs assist uninsured under-insured securing life-saving life-sustaining medications health
foodmedinteractions food- medication interactions website food medication interactions fmi handbook reliable user-friendly resource food drug interactions drug nutrient interactions reliable health
aaaai patients resources medication guide aaaai allergy medication asthma medication inhalers cortisone information section web understanding medications health
medicationfoundation medication foundation prescription drug assistance programs information clearinghouse listing cost cost prescription drug programs people health
nccmerp ncc merp welcome ncc merp national coordinating council medication error reporting prevention ncc merp independent body comprised national organizations health
fda gov bbs topics news new fda clears computerized medication box market fda clears computerized medication box market health
sciencedaily releases sciencedaily experimental medication ketamine relieves depression study ketamine experimentally kicked depression hours study boost ampa receptor health
cdc gov travel malariadrugs diseases malaria prescription drugs public info cdc travelers treat vaginal discharge itching over-the-counter yeast medication health care provider prescription pill cream health
eurekalert pub releases uom uom study medication helps people researchers university minnesota drug developed fight tuberculosis help people obsessive-compulsive health
edu biosci systems respiration respiratory system function respiratory system blood oxygen blood deliver oxygen body health
wikipedia wiki respiratory system respiratory system wikipedia encyclopedia quadrupeds respiratory system tubes bronchi carry air lungs gas exchange health
yucky discovery flash body gross cool body respiratory system respiratory system breathe cells body oxygen couldn build reproduce health
emc maricopa edu faculty farabee biobk biobookrespsys respiratory system respiratory system animals health
hes ucf gclaypo repiratorysys respiratory system respiratory system organs body help breathe remember respiration breathing goal breathing health
library thinkquest resp welcome respiratory system welcome respiratory system welcome skeletal system muscular system nervous system digestive system respiratory system circulatory health
explore respsyst respiratory system lungs airways diaphragm windpipe throat mouth nasal passages respiratory system respiration process health
imcpl kids guides health respiratorysystem respiratory system indianapolis marion public library kids health
lung children index kids human body respiratory system human body respiratory system brim information activities human respiratory system health
edcenter med cornell edu cumc pathnotes respiratory respiratory respiratory system health
users rcn jkimball ultranet biologypages pulmonary respiratory system human respiratory system pathway air nostrils nasopharynx oral pharynx glottis trachea health
mcw edu chorus index respiratory system chorus chorus hypertext medical reference documents diseases anatomy radiologic findings health
iit edu smile respiratory system respiratory system mona turner delano elementary school dodge ave wilcox evanston chicago health
leeds chb lectures anatomy introductory anatomy respiratory system introductory anatomy respiratory system centre human biology word respiration processes health
vilenski science humanbody respiratory human body adventure respiratory system human body adventure virtual dissection school-aged audience skin skeleton students concentrate key health
kumc edu instruction medicine anatomy histoweb resp resp respiratory system resp system respiratory page olfactory respiratory bronchiole cuboidal ciliated epithelium shorter clara cells alveolar openings health
informatics jax searches phat cgi mgi phenotype browser respiratory system phenotype synonym lung is-a respiratory system phenotype genotypes annotations health
cdli dpower resp respiratory system human respiratory system humans continuous oxygen cellular respiration rid excess carbon dioxide health
cln themes respiratory respiratory system theme page focus community learning network cln help teachers integrate information technology classrooms health
udel edu biology wags histopage colorpage cre cre respiratory system color images respiratory system click button title appropriate image alveolar capillaries magnification nasal respiratory epithelium health
ssa gov disability professionals bluebook respiratory adult respiratory -adult impairments chronic disorders respiratory system irreversible loss pulmonary function ventilatory impairments health
gen umn edu faculty staff jensen webanatomy respiratory respiratory system health
teach anatomy case frmst anatomy physiology respiratory system tutorial respiratory system situated thorax responsible gaseous exchange circulatory system world health
wikipedia wiki circulatory system circulatory system wikipedia encyclopedia circulatory system arrangement transport animals molluscs arthropods fluid hemolymph health
library thinkquest natures best nat best low level respiratory respiratory system respiratory system animal handles oxygen exchanged carbon dioxide lungs health
bbc schools gcsebitesize anatomy respiratoryrev shtml bbc gcse bitesize anatomy physiology respiratory system respiratory system body system breathing sternum bone ribs health
lungusa dvluk human respiratory system american lung association chart respiratory system intricate structures breathing breathing process oxygen air health
uta edu biology restricted resp respiratory system respiration ventilation aquatic aerial gas exchange classes vertebrate health
lib uiowa edu hardin resp hardin respiratory system lung diseases university iowa lists internet lung disease respiratory system diseases respiration health
getbodysmart respiratorysystem menu animation respiratory system interactive tutorials quizzes respiratory system anatomy physiology update flash player respiratory physiology visual quizzes format health
whitehouse gov welcome white house features virtual historical tour history american presidents families exhibits art white house politics-society
whitehouse gov kids white house kids home page educational information geared children president white house president pets animals spotty barney politics-society
whitehouse welcome white house www whitehouse org parody white house web spoof news gossip politics-society
wikipedia wiki white house white house wikipedia encyclopedia north façade white house pennsylvania avenue construction north portico north façade politics-society
whitehouse welcome chinese house white house logo white house office president hackerwz gif bytes white house hackerwz gif bytes politics-society
whitehousehistory white house historical association tas tours lesson plans white house christmas ornaments books gifts politics-society
thewhitehouse index election candidate information whitehouse com election information candidate president united whitehouse com help live politics-society
nps gov whho president park white house president park white house national park service history visitor information politics-society
neox demon whitehouse unofficial pioneering british noise terrorists whitehouse unofficial homepage pioneering british extreme electronic music whitehouse news discography archive material politics-society
cityofwhitehouse white house website community profile history government officials meetings city departments service information calendar upcoming events politics-society
bensguide gpo gov symbols whitehouse ben guide government buildings white house pennsylvania avenue washington white house tourist attractions country white house politics-society
whitehouseanimationinc whitehouse animation inc funny flash animations politics-society
news yahoo white house news yahoo news headline links george bush administration coverage news photos commentary audio video web sites politics-society
clinton nara gov glimpse top white house history white house stood symbol presidency united government american people politics-society
ibiblio white house white house information information white house browse white house press releases search white house press releases browse budget politics-society
whitehouseinn white house wilmington white house wilmington victorian mansion southern vermont mount snow elegant relaxed surroundings politics-society
whitehouse initiatives posters index patriotic posters whitehouse org print handsome posters patriotism wallpapering community politics-society
whitehousepost whitehouse politics-society
whcc white house custom colour white house custom colour whcc digital focused professional digital photographer politics-society
millercenter virginia edu academic presidentialrecordings center public affairs presidential recordings program thanks secret tape recordings president kennedy white house kennedy did—and t—plan politics-society
mrlincolnswhitehouse lincoln white house examination washington account abraham lincoln white house presidency washington lincoln politics-society
washingtonpost dyn politics administration whbriefing white house watch news president george bush bush lie attorney alberto gonzales cleared white house spokesman tony snow politics-society
thewhitehouseproject white house project promotes election woman presidency usa politics-society
sandals whitehouse home sandals whitehouse european village spa vacation sandals whitehouse european village spa vacation politics-society
anaheimwhitehouse anaheim white house restaurant italian dining anaheim white house restaurant anaheim hidden treasure invites discover dining experience politics-society
surfnetkids games president white house jigsaw puzzle surfing net kids white house jigsaw puzzle white house jigsaw minutes pieces beat clock politics-society
niu edu newsplace whitehouse whitehouse presidential election overview highlights web coverage presidential election candidates logistics finances news history politics-society
whitehouseforsale whitehouseforsale org home page project illustrates enormous role fundraisers play president viable public funding politics-society
whitehousemuseum white house museum overview grounds residence east west wings tour politics-society
whitehousehotelofny bowery whitehouse hotel york hostel hostels budget hotel geared students accommodations occupancy shared baths politics-society
surfpac navy mil commander naval surface force pacific fleet comnavsurfpac overview news biographies photos units faq headquarters naval amphibious base coronado politics-society
wikipedia wiki navy navy wikipedia encyclopedia strategic offensive role navy projection force country shores protect sea-lanes ferry troops politics-society
gamestats objects index gamestats navy force cheats reviews news gamestats collection navy force trailers screenshots cheats walkthroughs release previews reviews soundtracks news politics-society
globemaster military aviation air force navy marines army military bases military aviation air force military bases units links tail codes politics-society
seabee navy mil naval construction force seabee internet web families friends seabees up-to-date information loved politics-society
navyreserve navy mil navy reserve public commander navy reserve force welcome page updated est navy web contact info commander navy reserve force dauphine street politics-society
globalsecurity military world iraq navy iraqi navy iraqi naval force founded ships gulf war iraqi navy coastal defense force politics-society
airlant navy mil commander naval air force atlantic home commander naval air force atlantic website commander naval air force redirected www cnaf navy mil politics-society
cnaf navy mil commander naval air force pacific fleet news unit directory photos tours politics-society
msc navy mil naval fleet auxiliary force fuel food ammunition spare naval fleet auxiliary force nfaf ships navy fleet operate politics-society
crwflags fotw flags ecmd brazilian naval force command pennants triangular cruzeiro captain commanding force anchor star fly quarter agrees cerimonial politics-society
force navair navy mil naval force aircraft test squadron web page mentor aircraft information photos technical data specifications squadron contact politics-society
force navair navy mil air test evaluation squadron zero web page home air test evaluation squadron zero web page---frames politics-society
history navy mil branches ship force levels -present navy ship force levels politics-society
fas sgp crs weapons navy force structure force structure studies crs report navy force structure shipbuilding plans structure cna recommended force navy -ship fleet proposal politics-society
fas sgp crs weapons navy force structure shipbuilding plans background issues crs report navy attack submarine force -level goal navy force structure plans predate table reagan-era politics-society
cusnc navy mil naval forces central command fleet naval activity bahrain commander reserve force cutline royal navy hands task force forces politics-society
military benefiting army navy air force marine corps coast military com benefiting army navy air force marine corps coast guard politics-society
cbo gov ftpdoc index transforming navy surface combatant force report congressional budget office ship production plans politics-society
feeds sfgate sfgate feeds news article cgi air force navy growing duty iraq personnel air force navy growing duty iraq personnel roles strapped army politics-society
ussnautilus historic ship nautilus visit submarine force museum peer lives sail submarine museum operated united navy politics-society
allafrica stories allafrica com angola navy defends naval force manuel jesus yang informed angolan naval force boosted weapons equipments politics-society
globemaster tailcodes tail codes air force navy marines corps tail codes air force tail codes air force navy marine corps air bases units politics-society
csp navy mil commander submarine force pacific fleet news history resources events comsubpac personnel squadrons submarine crews politics-society
blogs usatoday ondeadline forc force iranian coast deadline usatoday com web navy holding unannounced exercises persian gulf force coast iran aircraft politics-society
news navy mil local nrf navy commander navy reserve force detachment seabees naval mobile construction battalion nmcb deployed joint task force -horn africa cjtf-hoa politics-society
news navy mil local tfe navy naval personnel development command task force excel navy air force army coast colon panama nns personnel navy air force army coast guard public health politics-society
wikipedia wiki bolivian navy bolivian naval force wikipedia encyclopedia bolivian naval force bolivian navy spanish armada boliviana country landlocked war politics-society
seabee navy mil index naval construction force responsive military construction naval marine corps forces military operations construct base facilities politics-society
mil news story dover air force navy exercise dover globemaster teamed air combat command navy fighters joint air force navy training operation naval air station politics-society
house gov united house representatives congress session home page united house representatives politics-society
house gov writerep write representative contact congressperson write representative service house representatives american public contact politics-society
wikipedia wiki united states house representatives united house representatives wikipedia united house representatives house chambers united congress senate politics-society
house state texas house representatives search representative bill text history floor calendars committee schedules live audio house sessions district maps spanish politics-society
house state pennsylvania house representatives internships scholarships learning internship opportunities house representatives check house scholarship program politics-society
house state ohio house representatives ohio assembly ohio senate ohio house representatives disclaimer address questions comments webmaster lis politics-society
house michigan gov house gov welcome michigan house representatives information legislators leadership committees politics-society
house louisiana gov louisiana house representatives internet portal house louisiana gov guides constituency louisiana house representatives citizens access legislative process services politics-society
clerk house gov office clerk documents public disclosure historical data committee information house representatives politics-society
leg gov house house representatives listing house links biographies bill sponsorships e-mail addresses voting records newsletters press politics-society
house leg state minnesota house representatives welcome minnesota house representatives rev luther king blvd saint house adjourned noon politics-society
house state welcome missouri house representatives public information missouri house representatives sincerely rod jetton signature politics-society
myfloridahouse gov florida house representatives home page portal florida house representatives information representatives committees bills publications lobbyists politics-society
mass gov legis memmenuh house representatives alphabetical contact information politics-society
congress gov house representatives information house house leaders legislative activities politics-society
legislature state house house alabama house representatives information legislative process politics-society
janus state house maine house representatives welcome maine legislature house representatives information politics-society
azhouse gov arizona house representatives press releases committees schedule air quality forecast politics-society
state house utah house representatives representatives representative listen sessions debates conflict utah house representatives politics-society
ncga state house house north carolina assembly house north carolina house representatives north carolina assembly house documents download information politics-society
leg state house houseset oregon legislature house representatives oregon house representatives elected serve representative district politics-society
arkansas gov house arkansas house representatives speaker house house representatives house representatives arkansas house representatives rights reserved politics-society
aph gov house index parliament australia house representatives overview roles committiees publications house representatives politics-society
state house mississippi house representatives information house representatives committee assignments rules constitutional information politics-society
state legislat hindex house representatives politics-society
gencourt state house default house representatives terie norelli speaker hampshire house representatives house news chaptered bills signed governor lynch house committee hearing politics-society
wikipedia wiki house representatives house representatives wikipedia encyclopedia countries house representatives sole chamber unicameral legislature functioning house representatives politics-society
clerkkids house gov kids house office clerk house representatives educational kids parents teachers learn congress lawmaking download lesson plans play games politics-society
rilin state hofrep rhode island assembly welcome rhode island house representatives webpage thank ocean house representatives politics-society
ilga gov house illinois assembly house page lists house chamber illinois assembly illinois representatives assembly politics-society
thomas loc gov library congress legislation search congresses appropriations bills public laws legislative activity politics-society
thomas loc gov home terrorleg legislation public apprised legislation terrorist attack united politics-society
wikipedia wiki legislation legislation wikipedia encyclopedia legislation statutory law law promulgated enacted legislature governing body politics-society
senate gov pagelayout legislative three sections with teasers legislative home senate legislation records home appropriations legislation fiscal tracks legislative progress bills fiscal legislative history tables politics-society
law cornell edu wex index legislation legislation wex legislation preparation enactment laws legislative body lawmaking process legislative process evaluating politics-society
leg state leg legis minnesota legislature bill search status mybills voting records ratings minnesota legislative history step step legislation revisor manual bill drafting manual politics-society
sen gov newsen legislation legislation htp california legislative information bill information home senators legislation committees schedules offices caucuses audio faqs links questions comments politics-society
copyright gov legislation copyright office copyright legislation congress congressional legislation copyright issues congress public law left-hand column enacted legislation politics-society
leginfo gov california legislative information welcome california legislative information www maintained legislative counsel california politics-society
legislature state ohio assembly search browse session legislation assembly session legislation revise campaign finance law politics-society
legis state legis legislation live broadcast legislative search legislation house senate sessions georgia code departments legislation politics-society
opsi gov legislation opsi legislation text legislation acts parliament statutory instruments measures synod church england politics-society
opsi gov legislation about legislation legislation majesty stationery office hmso publish legislation website legislation politics-society
hsus legislation laws legislation laws humane society united federal legislation progress scorecards congress lobby politics-society
legis state legislation iowa assembly track legislation remember webmaster vote bills comments legislation legislators politics-society
ncga state legislation legislation north carolina assembly legislation legislation bills representation legislative library fiscal research division ncga information audio citizen guide politics-society
senate gov pagelayout legislative three sections with teasers active leg senate legislation records home legislation legislation page accessible information hot legislative issues pending senate politics-society
ascap legislation ascap legislation legislation congress recesses copyright legislation tax law benefits songwriters politics-society
nysba content navigationmenu attorney resources legislation legislation nysba legislation affirmative legislation developed section committee level association executive committee politics-society
state legislat legtrack idaho legislative tracking session search legislation collections session legislation words phrases separated commas legislative branch home page politics-society
leginfo gov bilinfo search bills search text california bills resolutions constitutional amendments politics-society
nraila legislation federal nra-ila federal legislation legislation halt reckless lawsuits house reckless lawsuit legislation href newscenter asp politics-society
crime research legislation legislation legislation computer crime cybercrime cyberterrorism politics-society
govtrack congress legislation xpd legislation legislation view legislative activity introduction passage legislation politics-society
eff legislation eff legislation regulation issues legislation regulation issues legal supreme court information legal directory arms export control amend printing politics-society
cdt legislation cdt legislation legislation section view cdt congressional agenda congress published politics-society
waysandmeans house gov legis legislation committee house legislation accomplishments floor action legislative review activity report legislative calendar features gold mouse award search politics-society
dccouncil washington lims default welcome page legislation legislation co-sponsor legislation committee legislation text bill resolution text act politics-society
phpartners legis legislation policy resources legislation policy federal levels national legislation policy legislation policy politics-society
gov legislation esea elementary education act child signed law child act reauthorizing elementary education act text legislation politics-society
senate gov senate living symbol union connect senators learn senate committees legislation records art history politics-society
senate gov general contact information senators senate senators home senate listing home pages email addresses telephone office mail addresses contact information politics-society
senator senator theatre children age admitted senator theatre tickets boxoffice daily politics-society
wikipedia wiki united states senate united senate wikipedia encyclopedia senators serve staggered elections senator expelled senators politics-society
wikipedia wiki senate senate wikipedia encyclopedia legislators senate senators latin word senator english spelling politics-society
clinton senate gov hillary rodham clinton senator york information york biography constituent services contact committees legislation issues news speeches politics-society
obama senate gov barack obama senator illinois biographical material news constituent services upcoming events photo gallery information visiting politics-society
senate michigan gov senatorinfo find your senator e-mail links phone address districts politics-society
senate state senators texas senate membersof texas senate view texas senators office addresses phone counties politics-society
lieberman senate gov joe lieberman senator connecticut constituent services issues biography legislative information online contact senator politics-society
feinstein senate gov united senator dianne feinstein california home biography news constituent services legislation priorities stuff students contact california federal politics-society
sen gov newsen senators senators htp senators senators home page email address capitol district addresses phone map district politics-society
senatorpen welcome senator pen usa search online catalog video message executive ballpoint pens info newsletter politics-society
kerry senate gov welcome massachusetts senator kerry online office online office senator kerry massachusetts politics-society
senate michigan gov findyoursenator michiganfys michigan senate senator street address city zip code accurately senator politics-society
coleman senate gov norm coleman united senator minnesota biography news committees constituent services voting record contact information ex-roady politics-society
cornyn senate gov united senator cornyn texas home biography news contact constituent services politics-society
senate leg state members minnesota senate senator district minnesota senate email subscription senator appropriate pronunciation politics-society
levin senate gov carl levin senator michigan web carl levin senator michigan ranking senate armed services committee politics-society
domenici senate gov senator pete domenici contact press releases biography legislation constituent services news committees photos mexico resources politics-society
hutchison senate gov united senator kay bailey hutchison homepage senator kay bailey hutchison politics-society
senate state senatehomepage nsf senators york senate senators senators senators web pages senate leadership adams eric alesi learn senators legislative process politics-society
senate state senators senators senators elected legislative districts ohio people politics-society
hagel senate gov united senator chuck hagel biography press releases constituent services nebraska organizations tourist information page kids contact politics-society
mass gov legis memmenus senate court alphabetical contact information politics-society
legis state cfdocs memberinfo senators pennsylvania senate senators listed alphabetically zip code help county map county adams allegheny armstrong beaver bedford berks blair bradford bucks butler politics-society
brownback senate gov senator sam brownback featuring legislative issues constituent services plus contact directions press office news politics-society
salazar senate gov senator ken salazar contact biography committee assignments politics-society
webb senate gov senator jim webb virginia services constituents issues legislation economic development visiting virginia events virginia politics-society
landrieu senate gov senator landrieu d-la biography staff team committees photos questions issues internet chats statements news links services politics-society
wikipedia wiki bomb bomb wikipedia encyclopedia bomb explosive device generates releases energy explosion creates violent destructive shock wave politics-society
wikipedia wiki google bomb google bomb wikipedia encyclopedia google bomb link bomb internet slang influence ranking page politics-society
dansdata personal bombs sparkler bombs nice bomb blow jar gasoline damage try pipe bomb fertilizer deisel bomb politics-society
howstuffworks nuclear bomb howstuffworks nuclear bombs nuclear weapons looming threat conflict learn nuclear bombs immense power politics-society
unitednuclear smoke smoke bombs plop picky smoke bombs cardboard molds press politics-society
flickr photos tags bombs flickr photos tagged bombs explore refine bombs photos brand clustery goodness sponsored shop bomb clothing eastridge center san jose politics-society
volcanoes usgs gov products pglossary bomb usgs photo glossary bomb illustrates volcano-related politics-society
youtube watch xiec youtube faithless bombs clip faithless bombs directed howard greenhalghmtv refused broadcast clip www faithless politics-society
fas man dod sys dumb index dumb bombs cluster bombs fuel-air explosives daisy cutters laser- information papers fuel air explosives cluster bomb units politics-society
hrw backgrounder arms cluster bck backgrounder cluster bombs afghanistan human rights watch campaign air force bombers cbu- cluster bombs missions cbu- cluster bomb politics-society
dannen decision atomic bomb decision hiroshima-nagasaki documents decision atomic bomb politics-society
csi abomb bomb www museum exhibits depicting bombing hiroshima photographs survivors stories monuments historical objects politics-society
foodnotbombs food bombs movement food bombs fastest growing revolutionary movements north america momentum world politics-society
science howstuffworks smart bomb howstuffworks smart bombs smart bombs sensors flight systems target learn smart bombs smart bomb technology jdam politics-society
nrc gov reading collections fact sheets dirty bombs nrc sheet dirty bombs factsheet nuclear regulatory commission impact radiological attack politics-society
usa lush cgi bin lushdb catzoom arg bath bombs expand bath lush bath bombs fizzy bath bombs bath ball bomb lush bath bombs handmade bath bombs natural oils relaxing fizzy bath bath bombs politics-society
news bbc world middle east stm bbc news world east iraq bombs strike football fans people die car bomb attacks baghdad fans celebrate national football victory politics-society
news bbc news stm bbc news police avert car bomb carnage car bomb defused central london packed petrol gas nails carnage politics-society
bikesnotbombs bikes bombs bikes bombs non-profit organization transportation community development operates bicycle recycling politics-society
cdc gov radiation dirtybombs cdc radiation emergencies dirty bombs information terrorism public health centers disease control prevention cdc politics-society
babylonbombs babylon bombs homepage politics-society
cfr publication dirty bombs council foreign relations dirty bomb radiological weapon readiological dispersal device rdd conventional explosive packaged radioactive politics-society
cnn world meast iraq index dozens killed wounded car bombs explode baghdad cnn com wave car bombs targeting civilians police central baghdad killed people wounded iraqi interior ministry politics-society
japan guide atomic bombs collection links information atomic bombing politics-society
nytimes world middleeast iraq partner topixnews soccer victory lifts iraqis bombs kill york car bombings revelers celebrating iraq victory asian cup killed people politics-society
msnbc msn bombs kill soccer fans iraq conflict iraq msnbc com dream iraq national soccer team captivated despairing nation moment joy iraqis asian cup politics-society
msnbc msn car bombs kill baghdad conflict iraq msnbc com parked cars exploded predominantly shiite baghdad killing people wounding police politics-society
fas man dod sys dumb cluster dumb bombs technical information illustrated diagrams cluster bombs specifications cluster bombs politics-society
zombietime breasts not bombs breasts bombs berkeley notice breasts bombs misnomer atmosphere penile politics-society
bombsandshields blogspot bombs shields masked helmeted radicals threw rocks smoke bombs flares projectiles police helicopter hovered overhead riot police politics-society
campaignline campaigns elections politics political consultants trade magazine political consultants buyer guides political odds contact information politics-society
fec gov law feca feca federal election campaign laws federal election commission connection election campaign candidates federal office candidate election campaign duties holder politics-society
fec gov federal election commission home page presidential campaign finance map campaign finance information presidential election politics-society
gop gop com republican national committee home hub information republican party politics-society
rnc gop com republican national committee home internet home republican national committee updated daily news commentary rnc politics-society
trumanlibrary whistlestop study collections campaign large docs campaign base campaign documents projected election page analysis southern democratic revolt pages campaign analysis henry wallace politics-society
tntech edu history elec election campaign information public campaign money elections federal election commission tennessee registry election finance tennessee politics-society
wikipedia wiki presidential election united presidential election wikipedia foreign policy dominant theme election campaign bush conduct war terrorism invasion iraq politics-society
johnkerry kerry senate home campaign issues accomplishments biography speeches press releases news clips plus supporter section politics-society
commondreams views election campaign internet election campaign internet rosa pegueros president remember dwight eisenhower lighting national politics-society
nytimes pages politics campaign york washington news election election news election presidential race bush kerry search campaign features coverage presidential politics-society
tray fecinfo politicalmoneyline federal campaign finance federal lobbying federal legislation committee paid federal election commission penalty politics-society
wikipedia wiki political campaign political campaign wikipedia encyclopedia campaigns election campaign candidate deciding politics-society
imagechef make tid election campaign button election campaign button imagechef customize election campaign button text text image click preview view image imagechef ignores capitalization politics-society
cjung info wordpress christian jung beta blog archive election campaign leweb election campaign leweb nicolas sarkozy designated french election campaign leweb andre politics-society
news bbc world asia pacific stm bbc news world asia-pacific japan election campaign winds japan political parties hold campaign rallies ahead house election politics-society
elections state maryland board elections government body charged conducting elections overseeing campaigns voting election candidates issues campaign finance politics-society
brookings edu feca campaign finance federal election campaign act feca page summaries links sections federal election campaign act feca page resources campaign politics-society
opensecrets pres index presidential election campaign finance reports federal election commission covering politics-society
bbc caribbean news story jacampaign shtml bbccaribbean com violence threatens election campaign amid scattered violence jamaica political ombudsman hopes peaceful election campaign politics-society
electionworld election denmark electionworld elections world database national elections elections links parliaments parties politics-society
campaign campaign com campaign election voter home page campaign com campaign election voting polls presidential congressional senate house races information voters politics-society
allafrica stories allafrica com sierra leone education forefront happy attention paid education election campaign hopes government build politics-society
mdn mainichi msn national news busted hitting election campaign worker msn-mainichi osaka arrested hitting election campaign worker ruling liberal democratic party ldp house councillors politics-society
pbs now classroom campaignfinance bill moyers educators campaign finance reform pbs valeo landmark supreme court constitutionality federal election campaign act amended politics-society
web archive collections wayback machine election collection candidate news coverage political party sites gathered commissioned library congress politics-society
wftv video index police officer election campaign question video wftv orlando brilliant bizarre -photo slideshow captures strange news photos prepare shocked amused politics-society
feeds bizjournals bizj milwaukee daily barrett re- election campaign business campaign leaders milwaukee mayor tom barrett cash heading re- election campaign politics-society
cbc canadavotes cbc canada votes federal election coverage canadian campaign confidential mystery contributor identity revealed politics-society
ohiohonestelections placeholder ohiohonestelections org placeholder domain ohiohonestelections org page uploading content index html politics-society
coe int council europe council europe gathers countries european continent objective politics-society
coe int about coe council europe founded council europe europe democratic principles european convention human rights politics-society
wikipedia wiki council europe council europe wikipedia encyclopedia online encyclopedia article covering institutions membership council europe politics-society
conventions coe int council europe treaty office summary treaty signatures ratifications english french politics-society
humanrights coe int human rights news publications links european court preliminary observations council europe anti-torture committee publication document practical impact council europe politics-society
assembly coe int council europe parliamentary assembly pace web council europe statutory organ sessions politics-society
book coe int welcome council europe publishing information council europe publishing organisation spheres reference human rights legal science health politics-society
llrx features coe features guide researching council europe llrx com guide researching council europe anne burnett politics-society
coe catia operators exchange users dassault systemes plm solutions politics-society
aci europe aci europe professional association airport operators welcome airports council international aci professional association airport operators aci europe airports politics-society
umn edu humanrts euro eurocon university minnesota human rights library council europe home page european court human rights council europe human rights conventions council europe conventions politics-society
conventions coe int treaty commun listetraites eng council europe treaties convention agreement council europe appropriate european non-member politics-society
coealb council europe albania zgjedhjet turqi delegacioni apke impresionuar nga organizimi dhe mėnyra votimit strazburg delegacioni asamblesë politics-society
ecml edl european languages committee ministers council europe declare european languages celebrated politics-society
eyce ecumenical youth council europe jesus membership activities christian organisation politics-society
assembly coe int link committeedocs jdoc council europe parliamentary assembly report condemned illegal practice extraordinary rendition recommended council europe ensure politics-society
coebank homeen council europe development bank access french version key data organisation chart project projects approved annual report politics-society
int consilium council european union council european union raad van europese unie conseil union européenne kunsill l-unjoni ewropea politics-society
humanrights coe int equality equality women council europe directorate human rights welcome council europe web dedicated equality women politics-society
consilium europa showpage lang council european union finding key information council website council publications questions europa gateway european union politics-society
hrw english docs usint council europe secret cia prisons confirmed human rights central intelligence agency secretly operated illegal prisons terrorism suspects locations poland romania politics-society
cpt coe int cpt home european committee prevention torture preliminary observations council europe anti-torture committee visit bosnia herzegovina politics-society
manhattanpublishing council europe publications manhattan publishing sales agent council europe publications mpc libraries council politics-society
bologna bergen part council europe coe message council europe meeting ministers council europe attaches european annual council europe education forum politics-society
jbce japan business council europe opinion obstacles trade investment pdf version comments modern regulatory framework company law europe politics-society
privacy intl orgs coe convention txt council europe convention protection signed force council europe signatory hereto politics-society
euforic cce cce caribbean council europe caribbean council europe consejo del caribe para europa conseil des caraïbes pour europe europarat karibik suite westminster palace gardens politics-society
turkishdailynews article enewsid turkish election process monitored council europe turkish turkish daily news turkey test holding democratic election european standards parliamentary assembly council politics-society
britishcouncil learning council europe council europe british council learning council europe in-service training programme teachers headteachers teacher trainers school inspectors educational staff politics-society
nyulawglobal globalex council europe globalex history role activities council europe guide article assist reader information council europe information bibliographic politics-society
usa gov usa gov government web portal photos rewards criminals fbi marshals postal inspection service gov website government federal politics-society
usa gov agencies federal shtml federal government usa gov usa gov federal government learn executive judicial legislative branches government functions politics-society
usajobs gov usajobs federal government jobs united office personnel management website usajobs federal government one-stop source federal jobs employment politics-society
wikipedia wiki federal government federal government united wikipedia federal government united america body carries roles assigned federation established politics-society
lib lsu edu gov fedgov federal government agencies comprehensive well-organized compiled louisiana university libraries agencies listed alphabetically branch politics-society
fedworld gov fedworld gov home fedworld established serve online locator service comprehensive inventory information disseminated federal government politics-society
bls gov oco cgs federal government excluding postal service federal government duties defending united foreign aggression terrorism abroad politics-society
fedstats gov fedstats access statistics agencies united federal government politics-society
whitehouse gov government government legislative branch federal government congress chambers senate house representatives politics-society
bundesregierung webs breg homepage home regierungonline homepage german government sticking afghanistan strategy spite soldiers federal armed forces guard honour tablet politics-society
studentjobs gov studentjobs gov building america information student hiring programs federal government employment outstanding scholars program politics-society
wikipedia wiki federal government federal government wikipedia encyclopedia students federal governments federal political system levels government politics-society
fedworld gov jobs jobsearch www fedworld gov index html federal jobs search database search abstracts federal government jobs database updated politics-society
lib umich edu govdocs federal federal government resources frame enhanced federal government resources web frames version perles grace york shareware http www lib umich edu govdocs federal html politics-society
opm gov status office personnel management operating status federal government operating status washington federal agencies washington politics-society
grants gov grants gov grants gov source apply federal government grants grant programs federal grant agencies politics-society
info gov national contact center federal citizen information center faq knowledgebase answers questions federal government information tool database politics-society
dell fed banner homepage federal government dell partner businesses consumers delivers innovative technology services politics-society
gpoaccess gov gpo access home page government printing office public access information branches federal government politics-society
usfederal govt united federal government information constitution law regulations united politics-society
thomas loc gov library congress library congress source federal legislative information options finding bills resolutions politics-society
whitehouse gov news fsbr federal government statistics covers sections economic statistics briefing esbr social statistics briefing ssbr federal interagency council statistical politics-society
lib memphis edu resource unclesam whos federal government biographical information government officials senators ambassadors committee politics-society
loc gov news extgovd government web resources newspaper periodical jump government information scope federal government information government information politics politics-society
loc gov news fedgov executive branch web sites newspaper newspaper periodcial reading serial government publications division office federal housing enterprise oversight ofheo politics-society
pandemicflu gov pandemicflu gov one-stop access government avian pandemic flu information federal progress report planning checklists planning tools community strategy politics-society
gpo gov government printing office home page government printing office america informed gpo employees federal fitness politics-society
govspot govspot com government government congress government national world government resources govspot com federal agencies gov search engines politics-society
federalgovernmentjobs federal government jobs accessible federal government job search e-mail alerts politics-society
library vanderbilt edu romans fdtf federal government information vanderbilt university sites federal government geared federal information politics-society
treasurer gov mtb content pressreleases assistant treasurer cabinet appointment honoured opportunity contribution howard government appointment prime minister cabinet politics-society
umich edu uac threeweeks volume bush bush rounds cabinet appointments austin tx-making commitment appoint cabinet america nazi germany president-elect george bush politics-society
cnn world europe russia politics cnn yeltsin stirs controversy cabinet appointment yeltsin stirs controversy cabinet appointment controversy appointment market-oriented reformer communism politics-society
ekklesia node christian aid welcomes progressive cabinet appointments christian aid warmly welcomed prime minister gordon ministerial appointments saying sign politics-society
findarticles articles mum word kelly cabinet appointment mums word kellys cabinet appointment herald news looksmart articles politics-society
mexidata info mexican president controversial cabinet appointment calderon ramírez interior secretary controversial signal hardliner politics-society
jonathanpollard israeli spy cabinet appointment jailed israeli spy jonathan pollard launched court offensive block pending cabinet appointment handler mossad spy politics-society
jonathanpollard pollard sues cabinet appointment rafi eitran forfeits life pollard sues cabinet appointment rafi eitran forfeits life hillel fendel arutz sheva news service iyar politics-society
codes ohio gov orc lawriter orc governor cabinet governor cabinet appointment administrative department head lieutenant governor governor politics-society
politicalwire archives lieberman flirts with cabinet appointment political wire lieberman flirts cabinet appointment joe lieberman d-ct respects presidency likes wooed hartford courant reports ruling bush cabinet appointment politics-society
blogs guardian news archives browns new cabinet live cabinet live guardian unlimited news blog welcome guardian live-as-it-happens cabinet reshuffle blog post cbi welcomed alistair darling appointment chancellor politics-society
adsabs harvard edu abs sci cabinet appointment los alamos ally doe post cabinet appointment los alamos ally doe post publication science vol iss publication origin politics-society
asianjournal pdfs asianjpdf dec arroyo publicist cabinet appointment cabinet appointment page pendatun maguindanao families beneficia- ries government food politics-society
globalsecurity military library news mil voa cabinet appointment tilts israel globalsecurity org leading source reliable military news military information directed pike politics-society
abc news newsitems aust warns solomons cabinet appointment consequences australia warned solomon islands prime minister damaging repercussions appointment cabinet mps politics-society
nsliberalcaucus news nid tag nova scotia liberal caucus samson reacts cabinet appointments samson reacts cabinet appointments halifax liberal leader michel samson pleased conservative government agrees politics-society
findarticles articles team pres clinton cabinet appointment erskine team pres clintons cabinet appointment erskine bowles white house chief staff anecdotes international news politics-society
links jstor sici sici aeotmca jstor effects managers cabinet appointments investigated effect stock value corporate managers cabinet appointments predictions politics-society
conservativehome blogs torydiary still further conservativehome torydiary shadow cabinet shadow cabinet appointments villiers theresa lidington parliament nicest people stays northern ireland politics-society
rte news browng rté news woodward secretary outlining shape cabinet chaired appointment shaun woodward northern ireland secretary politics-society
english peopledaily english eng bush cabinet appointment breaux spoken cabinet appointment bush breaux preferred senate politics-society
eastandard news news articleid commentaries uhuru kibaki cabinet appointment commentaries uhuru kibaki cabinet appointment okech kendo uhuru kenyatta swears kanu government matter politics-society
wordpress index pajamahadin blog archive condoleezza rice cabinet condoleezza rice cabinet appointment america star parker president coalition urban renewal education author politics-society
radioaustralia news stories radio australia news australia disappointed cabinet australia disappointed cabinet appointments solomons foreign affairs department disappointed appointments politics-society
gouv portail quebec pgs commun actualites nouvelle lang location pgs actualites nouvelles courantes pgs actualites appoint cabinet appointment québec portal cabinet appointment french portal help contact friend linguistic policy confidentiality policy politics-society
provisionalbbc blogspot exclusive provisional bbc latest sub provisional bbc provisional bbc sub provisional bbc sub- cabinet appointments gordon drive recruit ministers no-one elected politics-society
news bbc wales stm bbc news wales cabinet build bridges rhodri morgan cabinet opposition ams ground key policies politics-society
intl sciencemag cgi content full nck cabinet appointment los alamos ally doe post lawler cabinet appointment los alamos ally doe post andrew lawler speculation president bill clinton nominate politics-society
ctv servlet articlenews story ctvnews cabinet ctv harper sworn canada prime minister news cabinet guarded secret harper appointment fortier served politics-society
dfa gov docs ddg cabinet appointment deputy directors-general cabinet meeting approved appointment ndumiso ntshinga anil sooklal mkhuseli apleni deputy politics-society
espn horse index espn horse racing index horse racing news commentary race audio video highlights espn sports
horseracing about horse racing guide horse racing horse racing information articles photos handicapping pedigrees breeds sports
wikipedia wiki horse racing horse racing wikipedia encyclopedia horse racing equestrian sport practiced chariot races roman contest sports
msnbc msn horse racing news- horse racing track up-to-the minute action horse racing kentucky derby belmont stakes preakness stakes breeders cup sports
baltimoresun sports horseracing horse racing baltimoresun com baltimore orioles baltimore ravens maryland terrapins lacrosse school sports statistics baltimore sun sports
sports yahoo rah horse racing yahoo sports news scores standings rumors comprehensive horse racing news scores standings fantasy games rumors sports
drf daily racing america turf authority online performances live odds race tracks handicapping software thoroughbred horse racing news sports
newsday sports horseracing newsday com horse racing groom lava severely injured subtle aly wins saratoga feature horse racing races newsday races sports
dallasnews sharedcontent dws spt horseracing vitindex dallas morning news news dallas texas sportsday horse racing dallas morning news sports dallasnews com sports section trusted source information horse racing events lone star park sports
latimes sports horseracing horse racing coverage news horse racing news racing tips horse racing stats horse racing sports
sports cnn default cnnsi horse indexpic com horse racing news analysis commentary feature articles sports
miamiherald sports horse racing miamiherald com horse racing horse racing rss horse racing leaders triple crown watch horses watch top- poll -year poll sports
ntra horse racing news ntra horse racing news statistics national thoroughbred racing association sports
suntimes sports horseracing index chicago sun-times horse racing horse racing horse racing schedule fits sports
usatoday sports horses digest usatoday com atlantic city trotting triple crown winner glidemaster harness racing horse glidemaster trotting sports
mrmike explore hrhist history horse racing horse racing flourished sport kings nobility modern racing venue sports
equibase equibase company llc source thoroughbred thoroughbred harness quarter horse racing information high-end handicapper sites equibase trackmaster sports
eurosport yahoo horse racing horse racing horse racing news horse racing yahoo horse racing yahoo sport horse racing news photos sports
topix sports horse racing horse racing news topix news horse racing continually updated net sports
chicagosports chicagotribune sports horseracing horse racing chicagosports com morning schooling paddock polytrack racing curriculum head handicap division arlington park horse racing calendar sports
dir yahoo recreation sports equestrian horse racing horse racing yahoo directory horse racing articles check photos news learn horse racing watch events jockeys horse sports
chrb gov welcome california horse racing board california horse racing board website information contact statistics licenses sports
bloodhorse horse racing breeding information blood- horse morton cathro memory horse racing ravalli county fair montana beautiful sports
horseracing sportsline cbs horse racing cbs sportsline com trainer todd pletcher lawyer ron monmouth park month idea finding horse liked surface sports
usatoday sports horses default horse racing news stories rankings usatoday com up-to-the-minute horse racing news tournament information sports
delawareonline newsjournal sports specials horseracing index delawareonline news journal horse racing home sports horse racing horse racing web up-to-date delaware park website delaware park entries sports
racingmuseum national museum racing hall fame information national museum racing hall fame horse gift shop saratoga springs unique gifts photos sports
gov ihrc indiana horse racing commission indiana horse racing indiana horse racing commission horseman survey ista center suite west market street indianapolis sports
nypost sports betting hrpick sports news scores yankees mets giants jets knicks nets rangers islanders devils sports blogs columnists bettor guide horse racing picks post line sports
ozeform horse racing ozeform com thoroughbred harness racing tips ozeform punters horse racing news racing guides daily betting tips mark sports
wikipedia wiki goalkeeper goalkeeper wikipedia encyclopedia team sports goalkeeper termed goaltender netminder goalie keeper sports designated player charged sports
wikipedia wiki goalkeeper ciws goalkeeper ciws wikipedia encyclopedia goalkeeper dutch close-in weapon system defends ships incoming missiles ballistic shells system autocannon sports
jbgoalkeeping jeff benjamin soccer goalkeeper coaching jeff benjamin soccer goalkeeper coaching techniques tactics psychology equipment sample training sessions designed help soccer sports
stargoalkeeper home star goalkeeper star goalkeeper academy internationally star goalkeeper academy box south glastonbury sga hotline admin login sports
goalkeepersaredifferent goalkeepers goalkeepers goalkeepers sports
winterwolves thegoalkeeper goalkeeper sport game mac goalkeeper handling reflexes jumping charisma skill team leagues sports
goalkeeperinc goalkeeper incentive systems goalkeeper full-service sales channel consulting sales channel incentive rewards provider specializes sales channel partnership development sports
bettersoccermorefun dwtext usinggks goalkeepers goalkeeper youth coach technical requirements sports
amazon soccer goalkeeper training manual amazon com soccer goalkeeper training manual books lorenzo amazon com soccer goalkeeper training manual books lorenzo dilorio ferretto ferretti lorenzo dilorio ferretto ferretti sports
youtube watch thxrxxk youtube stupid goalkeeper aptal kaleci stupid goalkeeper folish goal lucky luck comic super salak gerizekalı moron beyinsiz çok komik süper idiot sports
metacafe tags goalkeeper goalkeeper videos metacafe internet videos funny videos amazing clips movies sports
goalkeepertips goalkeeper mental training goalkeeper mental training soccer goalkeeper tips articles football keeper profiles mental training advice sports
jbgoalkeeping gkangle gkangle jeff benjamin goalkeeper coaching angle goalkeeper taught dive angle balls coach goalkeepers tendency sports
soccerhelp soccer tips dictionary terms shtml soccer dictionary-tips-terms goalkeeper leg goal kicks player kick goalkeeper stays sports
soccerpluscamps goalkeeper soccerplus goalkeeper school home soccerplus goalkeeper school tough intense attend spgs family soccer skills friendships sports
youtube watch hcle dkmhwu youtube goalkeeper mistakes goalkeepers mistakes reply luciansultan marked spam goalkeeper don reply sports
soccerpost soccerstore bcat soccer category goalkeepergear soccerpost goalkeeper gear goal keeper goalee gloves goalkeeper gear goal keeper goalee gloves pads finger save finge sports
keeperstop keeperstop com soccer goalie equipment goalkeeper education goalkeeper clothing accessories equipment training tips coach clinic sports
simple wikipedia wiki goalkeeper goalkeeper english wikipedia encyclopedia goalkeeper protects team goal goalkeepers sports football soccer ice-hockey sports
soccernet espn feature espnsoccernet extratime goalkeeper advice goalkeeper team soccer-expert com sports
sellsgoalkeeperproducts sells goalkeeper products sells goalkeeper products design finest innovative professional goalkeeper gloves apparel accessories sports
prodirectsoccer pro-direct soccer football boots goalkeeper gloves kids boots pro-direct soccer world on-line soccer store football boots goalkeeper gloves player clothing teamwear personalised products sports
supergoalie goalkeeping equipment gloves balls goalie training equipment modern era goalkeeper field players opponent scoring sports
goalkeepersclub nouveaute default trinew ref goalkeepers club soccer goal keeper shop products goalkeepers club soccer goal keeper shop gloves jerseys shorts pants shoes studs items accessories sale football goal keeper sports
metacafe watch goalkeeper mistakes goalkeeper mistakes video fire goalkeeper sports
goalkeeperacademy goalkeeper academy truth matter trained goalkeeper affect game proportion player field sports
goalkeepersclub goalkeepersclub football goalkeeper gloves equipment online goalkeepers items gloves jerseys shorts football equipment goalkeepers chat sports
thefreedictionary goalkeeper goalkeeper definition goalkeeper online definition goalkeeper online dictionary goalkeeper goalkeeper mean goalkeeper synonyms goalkeeper antonyms sports
gamesloth play game goalkeeper game sloth com- goalkeeper sandwichcooking game rage rage game string avoider stringavoider game bloons bloons game goalkeeper game hosted games alentus com sports
answers topic goalkeeper football goalkeeper information answers com goalkeeper football goalkeeper football goalkeeper playing line defense opponent sports
wimbledon championships wimbledon grand slam tennis wimbledon championships england club ibm championships live scores sports
worldbeardchampionships world beard moustache championships --beard team usa schedule categories tickets accommodation information sports
usairguitar air guitar championships welcome home air guitar championships sports
rcatennis indy championships gold event indianapolis news scores tournament history sports
worldpoolchampionship world pool championship wpa world pool championship player statistics match daily stories sports
ufc ufc fighting championship usa fighting championship organization launched ufc respect featuring championship event couture sports
worldgolfchampionships home world golf championships events co-sanctioned european tour japan golf tour pga tour pga tour australasia southern africa tour sports
ncaasports ncaasports com ncaa sports college vintage championship tees click shop school championship subdivision football notebook hardware division women soccer sports
usga championships index championships united golf association usga conducts united national championships women senior national sports
championships southeastern police fire championships championships org southeastern police fire championships law enforcement games police games fire rescue games fire games sports
uschesschampionship chess championship san diego chessmaster championships san diego news live games sports
usamemorychampionship usa national memory championship favorite finalist championship round broadcast sports
wikipedia wiki the championships wimbledon championships wimbledon wikipedia encyclopedia championships wimbledon wimbledon championship tennis sports
titans uwosh edu ncaatfchampionships index ncaa division track field championships bolstered sophomore amanda donath -meter title senior nadine pieske -meter win junior terri schwamb championship hammer throw sports
wilmington edu ncaa index ncaa division cross country championships welcome wilmington college web ncaa women cross country championships questions sports
worldbaristachampionship welcome world barista championship offical searching coffee experience world barista championships sports
lumberjackworldchampionships lumberjack world championships hayward wisconsin lumberjack world championships hayward wisconsin sports
wpc puzzles puzzle sudoku championships puzzle championship website home puzzle team qualifying world puzzle sudoku championships wpc wsc sports
advantachampionships advanta tennis championships kids racquet ball compliments advanta racquet program sessions two-time defending champion amelie sports
pgatour tournaments pgatour com mercedes-benz championship up-to-the-minute coverage mercedes-benz championship live scoring leaderboard course information tee sports
punkinchunkin welcome world championship punkin chunkin welcome world championship punkin chunkin click picture sports
skillsusa skills skillsusa championships skillsusa championships showcase career technical students nation contests sports
sonyericsson championships sony ericsson championships madrid spain web sony ericsson wta tour governing body women professional tennis world tennis sony ericsson wta tour race sports
cascaisworlds isaf sailing world championships login forgot password finn laser rsx star tornado women laser radial rsx women yngling sports
ncaasports volleyball womens women volleyball ncaa sports com division women volleyball championship tampa triumphs win volleyball dii championship festival sports
majorchampionships golf blog talk discussions tournaments tips photos reading written bryan filed championships tour players predictions comments sports
airguitarworldchampionships home welcome air guitar world championships www edition air guitar world championships bling-bling oulu finland gasp air enrol sports
rose hulman edu sports ncaatrack ncaa division indoor track field national championships ncaa division women indoor track field championships click click stories news releases sports
icealaska ice alaska home world ice art championships photos sculptures international artists sports
wikipedia wiki fiba world championship fiba world championship wikipedia encyclopedia fiba world championship basketball world championship world basketball tournament national teams quadrennially sports
wikipedia wiki boxing boxing wikipedia encyclopedia boxing pugilism combat sport participants weight fight fists sports
sports espn sports boxing index espn boxing index boxing news commentary audio video highlights espn sports
maxboxing boxing news video coverage maxboxing com broadcast boxing news updated daily cover boxing sports
eastsideboxing boxing news views boxing news coverage boxing interviews international boxing news previews upcoming fights post-fight boxing sports
boxingscene boxing news boxing news reviews articles interviews forum email account homepage journal home home fans sports
answers topic boxing boxing definition answers com box·ing act activity sport fighting fists rules boxing gloves limiting sports
amazon utf node amazon com boxing sports outdoors protective gear online shopping boxing sports outdoors selection sports outdoors categories protective gear boxing equipment apparel sports
sports yahoo box mma boxing yahoo sports news scores standings rumors comprehensive mma boxing news scores standings fantasy games rumors sports
laboxing boxing boxing kickboxing fitness training boxing kickboxing franchise chain boxing gym facilities dedicated physical fitness training effective cardio sports
dir yahoo recreation sports boxing boxing yahoo directory world amateur professional boxing discover information fights history women boxing sports
britannica article boxing boxing encyclopaedia britannica boxing sport amateur professional attack defense fists boxers wear padded gloves observe code sports
boxingtalk boxing talk feature boxing articles interviews links sports
usatoday sports boxing default boxing news usatoday com boxing news information usatoday com sports
saddoboxing boxing news boxing news boxing video clips fans busy chat forum boxing news website sports
usaboxing usa boxing home website usa boxing national governing body amateur boxing sports
boxing about boxing home page boxing pound-for-pound fighters square las vegas bernard hopkins winky wright talented sports
fightnews boxing news hours resource boxing provider boxing interviews rumors schedules directory links sports
owingsmillsboxingclub boxing boxing boxing sport fighters battle fists boxers wear padded gloves fight square roped-off ring sports
google top sports boxing gyms google directory sports boxing gyms website usa boxing national governing body golden gloves boxing knoxville calendar staff directions links sports
hbo boxing hbo boxing schedule broadcasted fights fighter profiles chat sports
google top sports boxing news and media google directory sports boxing news media schedules champions previews upcoming espn fight cards boxing newswire service column espn max kellerman sports
topix boxing boxing news topix news boxing continually updated net sports
sporting goods listings ebay boxing qqsacatz qqsocmdzlistingitemlist ebay muay thai kick boxing thai kick boxing kick boxing muay thai kick boxing thai kick boxing kick boxing video items ebay browse selection thai boxing muay thai shorts sports
saddoboxing learn learn box boxing punching punches learn box lesson boxing pro boxer- punches jab hook cross punching sports
skysports skysports boxing sky sports boxing headline news features articles columnists photographs sports
womenboxing women boxing news women boxing updated coverage women boxing history gallery sports
sportsline boxing mixed martial arts boxing cbs sportsline com boxing news coverage listing champions schedules wbc rankings wba rankings ibf rankings nabf rankings sports
wikipedia wiki category boxing category boxing wikipedia encyclopedia boxing competitions creators founders boxing institutions retrieved http wikipedia org wiki category boxing sports
amazon utf keywords boxing index books amazon com boxing books online shopping subjects selection books nonfiction professional technical literature fiction science children books sports
wbaonline wbaonline com boxing news schedule ratings history world boxing association world sanctioning body comprehensive website features champions sports
footballreferee referees association web referees association information articles discussion refereeing football sports
ncsra north carolina soccer referees association safe fair fun soccer training certification programs referees sports
rsraref rappahannock soccer referee association goal referees opportunity improvement advancement accurate information sports
mwsra metropolitan washington soccer referees metropolitan washington soccer referees association referee reports referees class sports
sfsra san francisco soccer referee association san francisco soccer referee association organization founded recruitment assistance development soccer referees association sports
wnyreferee western york referee association referee courses sports
cvsra central virginia soccer referees association organization certified referees serving officiating soccer leagues central virginia sports
basra refs bay soccer referee association bay soccer referee association basra serves players news links field maps sports
cnra california north referee administration referee stopped play holding card hand san jose soccer referees association sjsra sports
probasketballrefs nbra home welcome national basketball referees association nbra website online home nba referees news sports
skagitrefs skagit valley soccer referee association referees soccer matches skagit valley surrounding washington usa sports
ssbra soccer south bay referee association ssbra association serves southwest portion los angeles county laws competitions training licensing links sports
fsrainc firelands soccer referee association referee clinics strongsville avon lake north olmsted oberlin pre-registration contact pat king sports
seattlerefs seattle soccer referee association licensed soccer referees scheduled matches vicinity seattle washington sports
iesra inland empire soccer referee association iesra welcome inland empire soccer referee association website bare pages sports
arlra arlra welcome website australian rugby league referees association enjoy visit level level referee coach sports
tricitysra tri-city soccer referees association licensed ussf soccer referees scheduled matches vicinity tricities pasco kennewick richland washington sports
csra tripod canadian soccer referees association csra csra csra canada soccer referees information source csra comprehensive web soccer referees sports guide csra sports
nhsoa hampshire soccer officials association referee level referee topics monthly quiz publications tips soccer officials sports
livermorerefs lra home page welcome livermore referee association web opportunities communications sports
wcsra whatcom county soccer referees association licensed soccer referees matches vicinity whatcom county washington usa sports
casrarefs capital soccer referee association casra training mentoring referees calendar events faq rules information newsletters contact information officers sports
azref arizona referee administration administration assignors assessment calendar directory instructions laws leagues youth links sports
pcsra pierce county soccer referees association licensed soccer referees competitions pierce county washington adult amateur school youth leagues sports
cantysoccerrefs tripod canterbury soccer referees association news referee referee profiles photographs laws game contacts sports
nhlofficials national hockey league nhl officials association source national hockey league nhl officials association sports
msysareferee michigan soccer referee committee certify re-certify referee classes born comply risk management click sports
hsra hawaii referee association mike opportunities referee levels youth regionals region youth sports
com district referee association home california-north district referee association soccer officials hosts information upcoming clinics events tournaments sports
dasoa dasoa home dayton soccer officials association dasoa brittany lyn goode casey evan leet female male youth referees sports
freekick freekick freekick online football management game sports
gamenet freekickfusion freekick fusion football game inbox digital freekick fusion football game inbox digital gillette fusion tickets sports
gamenet freekicks kicks login kicks login bend beckham kick fusion practice non-registering version multiplayer freekicks sports
miniclip games free kick challenge kick miniclip games play games beat goal keeper score goals sports
candystand play play soccer game freekick online soccer game play soccer game play freekick online soccer game candystand com practice shooting practice goalie kicks sports
wikipedia wiki free kick kick wikipedia encyclopedia kick restart play safety touchdown field goal field goal fair catch fair catch kick sports
wikipedia wiki direct free kick kick wikipedia encyclopedia kick method restarting play game association football soccer foul kick goal sports
metacafe watch best free kick goals kick goals video robrto carlos beckham zidane ronaldinho adriano henry players score kicks sports
free kick champ freeonlinegames kick champ football skills shoot online games play play games website flash games java games shockwave games sports
mousebreaker game shtml mousebreaker com england portugal football manager game mousebreaker com page moved click play england portugal sports
youtube watch ydbx youtube japanese honda super kick farkk hektic kick reply kevinandersson marked spam commentators wanking background haha sports
youtube watch oglgdq youtube beckham kick greece legendary kick dancing street car bonets sports
tvnet resources games game magical kicks magical kicks sports
blog ask live free kick com blog live kick live kick people com search superhuman listed links weblogs reference live kick sports
uefa competitions ucl freekick index uefa com copyright uefa rights reserved conditions privacy policy contact uefa rss browsealoud kick sports
freekick welcome kick check kick blog photos memphis ponderosa stomp contact freekickatfreekickdotca sports
greatdaygames games freekick football freekick football game kick soccer game online kick freekick football games soccer games games source kick football soccer games online sports
game thefa superfreekicks thefa com super kicks sports
databaseanswers data models library data models databaseanswers org library data models database designs kick -start data models sports
heavygames freekickfusion showgame kick fusion game heavygames com play kick fusion game heavy games com sports
metacafe watch free kicks kicks video roberto carlos kick takers power curcing accuracy enjoy crappy effects sports
mousebreaker games worldcupfreekick play mousebreaker online games juegos gratis gratis spelletjes eagle eye archery euro kick euro soccer manager euro volley euro wordsearch european football combo extreme blast billiards sports
cbsgames games play freekick play football kick cbsgames com play online games cbs sportsline com football kick boss button play game scores bookmark page sports
boingboing google launches free boing boing google launches kick -ass word-processor google launches kick -ass word-processor google re-lauched writely online word-processor bought public beta sports
theoffside world football free kick masters kick masters world football offside soccer news youtube http www youtube com watch uye ippu youtube ukraine midfielder oleksandr sports
theage news soccer cup semifinalists gain free kick for cup semi-finalists kick soccer sport asian football confederation announces semi-finalists bye asian cup finals sports
learningpracticalturkish hulya avsar free kick hulya avsar hülya avşar frikik kick turkey frikik freekick kick lovely talented hulya avsar hülya avşar turkish ain learn turkish language online sports
mayouthsoccer pages free kick newsletter kick newsletter mass youth soccer association kick newsletter payment soccer locator map search home kick newsletter newsletter archives kick newsletter sports
kickbuttsday kick butts thanks participated annual kick butts youth america stood spoke seized control sports
stubhub free kick masters tickets kick masters tickets kick masters tickets stubhub kick masters tickets buy sell kick masters tickets othertickets stubhub buy kick masters ticket sports
fsf football supporters federation informing football supporters federation voluntary organisation campaigning football fans clubs national teams sports
footballfanscensus football fans census understanding hopes fears fans resource dedicated understanding hopes fears football fans communicating game decision makers sports
football guardian comment story football fans idiots news guardian unlimited football football fans idiots rephrase sentence incendiary language football intelligent people act stupid sports
footballfans behaviour policing football fans express views policing football fans sports
nfl nfl com national football league national football league stats scores standings nfl sites nfl location corp fan hospitality sports
footballfansfortruth football fans truth dedicated awareness kerry trusted nation president sports- fan -in-chief sports
news bbc world middle east stm bbc news world east iraq bombs strike football fans people die car bomb attacks baghdad fans celebrate national football victory sports
england supporters england football team england fans players news fixtures independent true-english dedicated england national football team ideal meeting england supporters sports
arenafan arenafan online afl arena football resource arenafan premier community fans arena football league news scores standings statistics games sports
english aljazeera exeres edbd dea jazeera english news bombs kill iraqi football fans scores fans die car bombing celebrations iraqs asia cup win sports
fundumper cool sexy football fans fundumper cool pictures sexy football fans view friends submit cool pictures sexy football fans sexy football fans love game heights masterstats com sports
fanblogs fanblogs com college football blog blog network covering college football teams sports
urban football football homepage resources information fans rights football resource information fans rights criminal justice act football legislation hooliganism psychic ron cardiff city sports
voanews english voa voa news car bombs targeting iraqi football fans kill car bomb attacks baghdad killed people celebrating iraqi national team victory asia cup football tournament sports
hurryupharry bloghouse archives death football fans harry death football fans death football fans operations resistance targets iraqis celebrating team victory south korea asian cup sports
footballgroundguide internet football grounds guide fans guide premier fans guide premier football league grounds personally reviewed author visited guide directions sports
indoorfootballfan home indoor football fan indoor football fan events iff scores iff scores fan forum score updates sports
collegesports fans college sports fans college sports fansite college football college sports fans college sports fansite covering college football basektball baseball articles links conference team fan sports
reuters news video videostory videoid bombers target iraqi football fans video reuters com bombs exploded football fans celebrating iraq asian cup killing people baghdad car bomb mansour district killed sports
ffasa football fans sexual assault ffasa football fans sexual assault ffasa grassroots initiative sexual assault allegations afl nrl sports
isfa soccer betting bet football isfa com world leading football betting soccer fan soccer website soccer forum betting sports
irankicks irankicks com home iranian football fans news competitions reports links contact sports
bigten fans sports sports fan covering football sports bigten- fans com sports fan football basketball fans unique articles links team conference sports
blog wfmu freeform canadian footba wfmu beware blog canadian football fan portraits http www typepad com trackback listed links weblogs reference canadian football fan portraits sports
homeoffice gov crime victims reducing crime football disorder home office football disorder football disorder ‘hooliganism threat safety fans sports
ffsp railwayinn football supporters page endlessly fascinating useless fourfourtwo engrossing useless daily mail sports
urban comics fans football fan cope defeat football fan cope defeat pre match tension sports
news independent media article ece football fans cheering setanta kicks football fans cheering setanta kicks season sports
sffc sarawak football fan club news fixtures standings stadium honours sports
english chosun data news digital chosunilbo english edition daily news english car bombs targeting iraqi football fans kill celebrating iraqi national team victory asia cup football tournament sports
tigerwoods website tiger woods tiger english japanese news updates golf tips game schedules online club sports
tigerwoods splash splash website tiger woods website tiger woods sports
wikipedia wiki tiger woods tiger woods wikipedia encyclopedia hyperlinked encyclopedia article biography amateur professional career charity youth projects playing style endorsements sports
pgatour players pgatour com tiger woods profile up-to-date information tiger woods pga tour stats video pictures career highlights sports
twfound tiger woods foundation host tiger woods golf inaugural national national paid tribute courageous women serving sports
sports espn golf players profile playerid espn com golf tiger woods player card -year-old spectator treatment tiger woods united walks fairway sports
rolemodel tiger tiger woods role model mission youths meaningful insights tiger woods character values attitude helps realize sports
sports yahoo golf pga players tiger woods pga tour golf yahoo sports tiger woods height weight born birth cypress california college stanford pro career earnings sports
askmen men sports tiger woods askmen com tiger woods commentary star qualities plus biography links sports
tigerwoodsisgod church tiger woods dedicated exploring possibility tiger woods god sports
easports tigerwoods index sports tiger woods pga tour home page beat jack nicklaus heyday bag wooden clubs tiger woods modern-day equipment sports
biography article tiger woods biography biography com learn life tiger woods biography com biographies watch interviews videos sports
infoplease spot tigertime tiger woods timeline potted life history year-by-year timeline sports
infoplease ipsa tiger woods infoplease com tiger woods people news tiger woods golfing phenom record won masters sports
forbes lists celebrities tiger woods tiger woods forbes com woods athlete history bank thanks finagled long-time endorser nike sports
usatoday sports columnist saraceno woods woods un- tiger -like round usatoday com tigre pulled foldo lost pato yes tiger woods beaten guy south america call duck crime sports
geocities colosseum tiger tiger woods web page tiger woods fan mail address demand tiger woods school report cheat sheet demand sports
salon april tiger salon tiger woods tiger woods won masters tournament media veritable orgy racial sentimentality -year-old golf phenom touted sports
allposters tiger woods posters tiger woods prints allposters com tiger woods prints allposters com posters prints professional custom framing sports
world std rgu tigerwoods unofficial tiger woods home page unofficial home page fans tiger woods phenom golfer pga tour sports
twlc tiger woods learning center website website tiger woods learning prior written permission tiger woods foundation permitted sports
easports tigerwoods sports tiger woods pga tour home page tiger woods hollywood commemorate release tiger woods pga perfect swing tiger woods team tour mode sports
telegraph sport sport sgfron tiger woods walk wild telegraph tiger woods splashed shot barry burn shots spain sergio sports
telegraph sport sport sgwood tiger woods feeling carnoustie telegraph arrived frustration played tiger woods peek course yesterday sports
youtube watch otmosz youtube tiger woods nike golf commercial tiger woods bouncing golf ball nike golf commercial sports
tigerwoodsfoundation grants default sps itype tiger woods foundation tiger woods foundation grants focus opportunities underserved youth ages grant sports
imdb name tiger woods tiger woods imdb movies celebs sports
rydercup usa teaminfo ryder cup team usa team info team usa profile tiger woods birthplace cypress calif residence windermere fla college stanford birthdate sports
cbsnews stories minutes shtml tiger woods personal golf superstar talks tiger woods bradley adjustments busy golf schedule wife plan family woods discusses sports
factmonster ipka tiger woods factmonster com recap tiger dominates tournament storming beach tiger dominates recap tiger woods victory sports
wikipedia wiki diego maradona diego maradona wikipedia encyclopedia diego armando maradona born argentine football superstar played world cups fifa award fifa sports
diegomaradona ingles iindex diego maradona castellano english sports
diegomaradona ingles ihistoria diego maradona gris historia multimedia diego hoy cultura maradona download agradecimientos links mail castellano english sports
planetworldcup legends maradona planet world cup legends diego maradona diego armando maradona regarded player history game born lanus buenos aires sports
vivadiego indexeng tribute diego armando maradona web dedicated diego armando maradona argentine football champion sports
diegomaradona info diego maradona information website dedicated argentine football legend diego maradona sports
expertfootball players maradona diego armando maradona profile argentine soccer player diego armando maradona biography pictures skills sports
news bbc sport football stm bbc sport football diego maradona timeline interactive guide chart career arguably gifted tragically-flawed footballer history sports
youtube watch hzxjo mode related youtube tributo maradona sólo creo tres cosas joaquin sabina diego armando maradona republika españo reply brunojjcarvalho hours marked spam sports
youtube watch pfkyomdesdc youtube diego maradona messi scores hand diego maradona cover watch ascent views diego maradona jordan artists sports
worldsoccer about soccerhistory diegomaradona diego maradona career history profile diego maradona career history achievements world notorious footballers argentina legend diego maradona led country singlehandedly sports
geocities colosseum maradona moved web dedicated diego armando maradona argentine football champion tribute diego armando maradona sports
imdb name diego armando maradona diego armando maradona imdb movies celebs sports
news bbc americas stm bbc news americas diego maradona hospital argentine football star diego maradona hospital abdominal pains released sports
shop diegomaradona ingles diego maradona shop diego cherished memories wearing gold jersey copyright www diegomaradona com reserved sports
easybuenosairescity biografias maradona diego armando maradona diego armando maradona born villa fiorito province buenos aires argentina underprivileged family sports
eld www eld com www eld com page parked courtesy godaddy com godaddy com home page searches sports
nndb people diego maradona elected fifa soccer player century honor shares pelé diego armando maradona born slum buenos sports
amazon diego maradona his life amazon diego maradona life dvd diego maradona amazon diego maradona life dvd diego maradona diego maradona sports
metacafe watch the amazing diego aarmando maradona amazing diego aarmando maradona video saying maradona pele ronaldinho screw amazing sports
koolcelebrities sports soccer diego index shtml koolcelebrities diego maradona collection pictures soccer player diego maradona sports
occidentalidols diego maradona com diego maradona pictures biography com diego maradona view biography download pictures sports
coloquio famosos maradona hispanics diego maradona hispanics world history service coloquio com baltimore maryland web company sports
britannica article diego armando maradona diego armando maradona encyclopaedia britannica diego armando maradona argentine football soccer player regarded footballer sports
wikipedia wiki estadio diego armando maradona estadio diego armando maradona wikipedia encyclopedia estadio diego armando maradona stadium buenos aires city paternal neighbourhood football star diego maradona sports
hinduonnet thehindu thscrip print file date prd mag diego maradona autobiography diego diego armando maradona writes kicking ball poor buenos aires suburb villa fiorito sports
infoplease ipsa diego maradona infoplease com brightest polarizing diego maradona heads players quarter century soccer digest sports
amazon hand god maradona soccers fallen amazon com hand god life diego maradona soccer amazon com hand god life diego maradona soccer fallen star books jimmy burns jimmy burns sports
amazon best goals diego maradona ohlbo amazon com goals diego maradona dvd amazon com goals diego maradona dvd sports
msnbc msn maradona hand god goal soccer msnbc com argentina diego maradona beats england goalkeeper peter shilton buenos aires argentina diego maradona acknowledged struck sports
arenafootball arena football league afl website news statistics sports
niflfootball nifl national indoor football league league news schedule statistics photos teams rules sports
unitedindoorfootball united indoor football pro football league midwest teams news league players cheerleaders mascots fans media sports
wikipedia wiki indoor football indoor football wikipedia encyclopedia indoor football variation american football rules modified suitable play ice hockey arenas sports
wikipedia wiki arena football league arena football league wikipedia encyclopedia arena football league afl founded american football indoor league afl attendance sports
opifl glifl com lakes indoor football league updates home glifl continental indoor football league cifl sports
indoorfootballfan home indoor football fan indoor football fan sports
beeffootball omaha beef team news schedule roster photos ticket information sports
azrattlers azrattlers com home arena football saddened skaggs mortensen finance football watch rattlers fsn arizona sports
chicagorush chicago rush arena football statistics news articles pictures standings description sport sports
rauzulusstreet football indoor indoorfootball indoor arena football leagues namely arena football league national indoor football league arena football league farm sports
manchesterwolves welcome manchesterwolves com team hamshire news standings schedule statistics sports
aifaprofootball american indoor football association home welcome website american indoor football association sports
rampagefootball grand rapids rampage football press releases message board ticket information sports
cobrasfootball webserver error page sports
continentalindoorfootball cifl playoffs teams trophy kickoff cifl website sports
floridafirecats florida firecats football news roster schedule statistics analysis standings ticket information sports
lexingtonhorsemen horsemen lexington kentucky indoor football team indoor football team roster coaches staff schedule ticket information sponsors sports
utahblaze utah blaze arena football experience football inferno team news schedule player profiles sports
oursportscentral oursports central independent league sports news osc wichita wild united indoor football association uif winston-salem american basketball association aba sports
oursportscentral sports american indoor football association aifa indoor arena football american indoor football association aifa news scores information oursports central sports
indoor football ifs indoor football scandinavia sports
katsonline nashville kats katsonline com playoff football game arenabowl xxi trophy match-up exciting sports
tulsatalons tulsa talons perfect mini-size football fans age rubber-composite football perfect add-on birthday gift sports
billingsoutlaws billings outlaws billings montana indoor football league billings outlaws billings montana national indoor football team national indoor footall champions sports
logoserver ipfl logoserver football logos ipfl pifl indoor pro football logoserver collection league semi-pro obscure historical sports logos sports
evansvillebluecats evansville bluecats website evansville bluecats excited announce evansville bluecats professional indoor football team sports
rochesterraiders rochester raiders professional indoor football rochester raiders host michigan pirates continental indoor football league championship game sports
steamwheelers steamwheelers arena football spacer arena football wheelers dodge upset stay hunt first-round playoff game sports
everetthawks everett hawks arena football team sports
